# Supplementary material for: Neuronal Activity Regulates Hippocampal miRNA Expression
Source: PLoS One. 2011 Oct 3;6(10):e25068. doi: 10.1371/journal.pone.0025068 (PMC3184962; doi:10.1371/journal.pone.0025068)
Supplement: Table S2 — Ssummary of miRNA reads from all deep sequencing libraries. (XLS) [file pone.0025068.s004.xls]

## Sheet: Known miRNAs Sequenced
miRNA and Sequence	#Reads
>block193635_mmu-mir-217_mature1	177
ATACTGCATCAGGAACTGACT
>block193635_mmu-mir-217_mature2	117
ATACTGCATCAGGAACTGAC
>block277276_mmu-mir-1938_mature1	13
CGGTGGGACTTGTAGTTCGGT
>block277276_mmu-mir-1938_mature2	6
CGGTGGGACTTGTAGTTCGGTC
>block277276_mmu-mir-1938_mature3	5
CGGTGGGACTTGTAGTTCGG
>block277276_mmu-mir-1938_mature4	1
CGGTGGGACTTGTAGTTCGGTCT
>block552994_mmu-mir-19b-1_mature1	36
TGTGCAAATCCATGCAAAACT
>block552994_mmu-mir-19b-1_mature2	18
TGTGCAAATCCATGCAAAAC
>block552994_mmu-mir-19b-1_mature3	13
TGTGCAAATCCATGCAAAA
>block552994_mmu-mir-19b-1_mature4	9
TGTGCAAATCCATGCAAAACTGA
>block552994_mmu-mir-19b-1_mature5	9
TGTGCAAATCCATGCAAA
>block552994_mmu-mir-19b-1_mature6	6
TGTGCAAATCCATGCAAAACTG
>block641616_mmu-mir-1945_mature1	23
TCTTCGCGGGTACTGTCGGGA
>block641616_mmu-mir-1945_mature2	11
TCTTCGCGGGTACTGTCGGG
>block641616_mmu-mir-1945_mature3	9
CTTCGCGGGTACTGTCGGGA
>block641616_mmu-mir-1945_mature4	3
CTTCGCGGGTACTGTCGGG
>block641616_mmu-mir-1945_mature5	2
TCTTCGCGGGTACTGTCGG
>block641616_mmu-mir-1945_mature6	2
TTCGCGGGTACTGTCGGG
>block641616_mmu-mir-1945_mature7	1
TTCGCGGGTACTGTCGGGA
>block690023_mmu-mir-1947_mature1	205
AGGACGAGCTAGCTGAGTGCT
>block690023_mmu-mir-1947_mature2	180
AGGACGAGCTAGCTGAGTGC
>block690023_mmu-mir-1947_mature3	72
AGGACGAGCTAGCTGAGTGCTG
>block830883_mmu-mir-694_mature1	3
CTGAAAATGTTGCCTGAAGCA
>block830883_mmu-mir-694_mature2	3
CTGAAAATGTTGCCTGAAG
>block830883_mmu-mir-694_mature3	2
CTGAAAATGTTGCCTGAAGCAG
>block830883_mmu-mir-694_mature4	2
CTGAAAATGTTGCCTGAAGCAGT
>block860532_mmu-mir-122_mature1	2622
TGGAGTGTGACAATGGTGTTT
>block860532_mmu-mir-122_mature2	1888
TGGAGTGTGACAATGGTGTT
>block989673_mmu-mir-206_mature1	3227
TGGAATGTAAGGAAGTGTGT
>block989673_mmu-mir-206_mature2	2000
TGGAATGTAAGGAAGTGTGTGG
>block1046375_mmu-mir-215_mature1	50
ATGACCTATGATTTGACAGAC
>block1046375_mmu-mir-215_mature2	30
ATGACCTATGATTTGACAGA
>block1106278_mmu-mir-130a_mature1	5485
CAGTGCAATGTTAAAAGGGCAT
>block1200312_mmu-mir-669c_mature1	387
ATAGTTGTGTGTGGATGTGT
>block1200312_mmu-mir-669c_mature2	165
ATAGTTGTGTGTGGATGTGTGT
>block1275021_mmu-mir-1951_mature1	7
GTAGTGGAGACTGGTGTGGC
>block1275021_mmu-mir-1951_mature2	6
TAGTGGAGACTGGTGTGGCTA
>block1275021_mmu-mir-1951_mature3	5
GTAGTGGAGACTGGTGTGGCTA
>block1275021_mmu-mir-1951_mature4	3
GTAGTGGAGACTGGTGTGG
>block1275021_mmu-mir-1951_mature5	2
GGTAGTGGAGACTGGTGTG
>block1275021_mmu-mir-1951_mature6	2
GTAGTGGAGACTGGTGTGGCTAA
>block1275021_mmu-mir-1951_mature7	2
GTAGTGGAGACTGGTGTG
>block1275021_mmu-mir-1951_mature8	1
TAGTGGAGACTGGTGTGGCTAAA
>block1282169_mmu-mir-147_mature1	19
GTGTGCGGAAATGCTTCTGCTA
>block1282169_mmu-mir-147_mature2	7
AGTGTGCGGAAATGCTTCTGC
>block1282169_mmu-mir-147_mature3	7
GTGTGCGGAAATGCTTCTGC
>block1282169_mmu-mir-147_mature4	5
GTGTGCGGAAATGCTTCTGCT
>block1282169_mmu-mir-147_mature5	2
AGTGTGCGGAAATGCTTCTG
>block1282169_mmu-mir-147_mature6	1
AGTGTGCGGAAATGCTTCTGCT
>block1282169_mmu-mir-147_mature7	1
GTGTGCGGAAATGCTTCT
>block1311178_mmu-mir-499_mature1	578
TTAAGACTTGCAGTGATGTTT
>block1311178_mmu-mir-499_mature2	248
TTAAGACTTGCAGTGATGTT
>block1568453_mmu-mir-429_mature1	79
TAATACTGTCTGGTAATGCC
>block1568453_mmu-mir-429_mature2	73
TAATACTGTCTGGTAATGCCG
>block1568453_mmu-mir-429_mature3	46
TAATACTGTCTGGTAATGCCGT
>block2347062_mmu-mir-452_mature1	9
AACTGTTTGCAGAGGAAACTGA
>block2347062_mmu-mir-452_mature2	3
AACTGTTTGCAGAGGAAACT
>block2347062_mmu-mir-452_mature3	2
AACTGTTTGCAGAGGAAACTGAGA
>block2347062_mmu-mir-452_mature4	2
CTGTTTGCAGAGGAAACTGA
>block2347062_mmu-mir-452_mature5	1
AACTGTTTGCAGAGGAAACTG
>block2347062_mmu-mir-452_mature6	1
AACTGTTTGCAGAGGAAAC
>sblock10396_mmu-mir-25_mature1	339
AGGCGGAGACTTGGGCAATTGCT
>sblock10396_mmu-mir-25_mature2	225
AGGCGGAGACTTGGGCAATT
>sblock10396_mmu-mir-25_mature3	162
AGGCGGAGACTTGGGCAATTGC
>sblock10396_mmu-mir-25_mature4	133
AGGCGGAGACTTGGGCAATTG
>sblock10396_mmu-mir-25_mature5	7445
CATTGCACTTGTCTCGGTCT
>sblock10396_mmu-mir-25_mature6	6712
CATTGCACTTGTCTCGGTCTGA
>sblock1047_mmu-mir-135a-2_mature1	464
TATGGCTTTTTATTCCTATGT
>sblock1047_mmu-mir-135a-2_mature2	288
TATGGCTTTTTATTCCTATG
>sblock1047_mmu-mir-135a-2_mature3	5987
TGTAGGGATGGAAGCCATGAA
>sblock1047_mmu-mir-135a-2_mature4	4056
TGTAGGGATGGAAGCCATGA
>sblock10478_mmu-mir-879_mature1	2443
AGAGGCTTATAGCTCTAAGCCT
>sblock10478_mmu-mir-879_mature2	1422
AGAGGCTTATAGCTCTAAGC
>sblock10478_mmu-mir-879_mature3	826
AGAGGCTTATAGCTCTAAG
>sblock10478_mmu-mir-879_mature4	757
AGAGGCTTATAGCTCTAAGCC
>sblock10478_mmu-mir-879_mature5	12
CTTATGGCTTCAAGCTTTCG
>sblock10478_mmu-mir-879_mature6	9
CTTATGGCTTCAAGCTTTCGG
>sblock10478_mmu-mir-879_mature7	1
GCTTATGGCTTCAAGCTTTC
>sblock10478_mmu-mir-879_mature8	1
CTTATGGCTTCAAGCTTT
>sblock10478_mmu-mir-879_mature9	1
CTTATGGCTTCAAGCTTTCGGA
>sblock10478_mmu-mir-879_mature10	1
CTTATGGCTTCAAGCTTTC
>sblock10504_mmu-mir-671_mature1	49
AGGAAGCCCTGGAGGGGCTG
>sblock10504_mmu-mir-671_mature2	36
AGGAAGCCCTGGAGGGGCTGGA
>sblock10504_mmu-mir-671_mature3	26
AGGAAGCCCTGGAGGGGCTGG
>sblock10504_mmu-mir-671_mature4	16
AGGAAGCCCTGGAGGGGCTGGAG
>sblock10504_mmu-mir-671_mature5	16
AGGAAGCCCTGGAGGGGCT
>sblock10504_mmu-mir-671_mature6	98
TCCGGTTCTCAGGGCTCCACC
>sblock10504_mmu-mir-671_mature7	94
TCCGGTTCTCAGGGCTCCAC
>sblock10504_mmu-mir-671_mature8	34
TCCGGTTCTCAGGGCTCCA
>sblock10856_mmu-mir-592_mature1	76
TTGTGTCAATATGCGATGATGT
>sblock10856_mmu-mir-592_mature2	51
TTGTGTCAATATGCGATGAT
>sblock10856_mmu-mir-592_mature3	11
TCATCACGTGGTGACGCAACAT
>sblock10856_mmu-mir-592_mature4	1
TCATCACGTGGTGACGCA
>sblock10856_mmu-mir-592_mature5	1
TCATCACGTGGTGACGCAA
>sblock10856_mmu-mir-592_mature6	1
TCATCACGTGGTGACGCAACA
>sblock1092_mmu-let-7i_mature1	306907
TGAGGTAGTAGTTTGTGCTG
>sblock1092_mmu-let-7i_mature2	193620
TGAGGTAGTAGTTTGTGCTGTT
>sblock1092_mmu-let-7i_mature3	160
CTGCGCAAGCTACTGCCTTGCT
>sblock1092_mmu-let-7i_mature4	143
CTGCGCAAGCTACTGCCTTG
>sblock10970_mmu-mir-148a_mature1	54
AAAGTTCTGAGACACTCCGA
>sblock10970_mmu-mir-148a_mature2	27
AAAGTTCTGAGACACTCCGACT
>sblock10970_mmu-mir-148a_mature3	8861
TCAGTGCACTACAGAACTTTGT
>sblock11251_mmu-mir-129-1_mature1	51307
CTTTTTGCGGTCTGGGCTTGC
>sblock11251_mmu-mir-129-1_mature2	27472
CTTTTTGCGGTCTGGGCTTG
>sblock11251_mmu-mir-129-1_mature3	911
AAGCCCTTACCCCAAAAAGTAT
>sblock11251_mmu-mir-129-1_mature4	464
AAGCCCTTACCCCAAAAA
>sblock11251_mmu-mir-129-1_mature5	302
AAGCCCTTACCCCAAAAAG
>sblock11251_mmu-mir-129-1_mature6	281
AAGCCCTTACCCCAAAAAGT
>sblock11273_mmu-mir-490_mature1	106
CCATGGATCTCCAGGTGGGT
>sblock11273_mmu-mir-490_mature2	65
CCATGGATCTCCAGGTGGG
>sblock11273_mmu-mir-490_mature3	636
CAACCTGGAGGACTCCATGCTG
>sblock11273_mmu-mir-490_mature4	417
CAACCTGGAGGACTCCATGC
>sblock11273_mmu-mir-490_mature5	414
CAACCTGGAGGACTCCATGCTGT
>sblock11977_mmu-mir-202_mature1	45
TTCCTATGCATATACTTCTTT
>sblock11977_mmu-mir-202_mature2	36
TTCCTATGCATATACTTCTT
>sblock11977_mmu-mir-202_mature3	1
AGAGGTATAGCGCATGGGAAGA
>sblock11977_mmu-mir-202_mature4	1
AGAGGTATAGCGCATGGGAAG
>sblock11987_mmu-mir-210_mature1	3
AGCCACTGCCCACCGCACACTG
>sblock11987_mmu-mir-210_mature2	387
CTGTGCGTGTGACAGCGGCT
>sblock11987_mmu-mir-210_mature3	214
CTGTGCGTGTGACAGCGGCTGA
>sblock12131_mmu-mir-1964_mature1	22
AGCTGGAGCACAAAAGCCGG
>sblock12131_mmu-mir-1964_mature2	19
AGCTGGAGCACAAAAGCCGGT
>sblock12131_mmu-mir-1964_mature3	10
AGCTGGAGCACAAAAGCCG
>sblock12131_mmu-mir-1964_mature4	8
AGCTGGAGCACAAAAGCCGGTG
>sblock12131_mmu-mir-1964_mature5	4
AGCTGGAGCACAAAAGCC
>sblock12131_mmu-mir-1964_mature6	529
CCGACTTCTGGGCTCCGGCTTT
>sblock12131_mmu-mir-1964_mature7	203
CCGACTTCTGGGCTCCGGCT
>sblock12280_mmu-mir-7a-2_mature1	35422
TGGAAGACTAGTGATTTTGT
>sblock12280_mmu-mir-7a-2_mature2	20111
TGGAAGACTAGTGATTTTGTTGT
>sblock12280_mmu-mir-7a-2_mature3	14633
TGGAAGACTAGTGATTTTGTTGTT
>sblock12280_mmu-mir-7a-2_mature4	13986
TGGAAGACTAGTGATTTTGTTG
>sblock12280_mmu-mir-7a-2_mature5	13506
TGGAAGACTAGTGATTTTGTT
>sblock12280_mmu-mir-7a-2_mature6	92
CAACAAGTCCCAGTCTGCCACA
>sblock12280_mmu-mir-7a-2_mature7	40
CAACAAGTCCCAGTCTGCCA
>sblock12285_mmu-mir-9-3_mature1	161372
TCTTTGGTTATCTAGCTGTA
>sblock12285_mmu-mir-9-3_mature2	86710
TCTTTGGTTATCTAGCTGTAT
>sblock12285_mmu-mir-9-3_mature3	73649
TCTTTGGTTATCTAGCTGTATGA
>sblock12285_mmu-mir-9-3_mature4	14825
ATAAAGCTAGATAACCGAAAGT
>sblock12285_mmu-mir-9-3_mature5	8616
TAAAGCTAGATAACCGAAAGTA
>sblock12285_mmu-mir-9-3_mature6	8151
TAAAGCTAGATAACCGAAAGT
>sblock12596_mmu-mir-383_mature1	96673
CAGATCAGAAGGTGACTGTG
>sblock12596_mmu-mir-383_mature2	53187
AGATCAGAAGGTGACTGTGGCT
>sblock12596_mmu-mir-383_mature3	46763
AGATCAGAAGGTGACTGTGG
>sblock12596_mmu-mir-383_mature4	29919
CAGATCAGAAGGTGACTGT
>sblock12596_mmu-mir-383_mature5	6
CCACAGCACTGCCTGGTCAG
>sblock12596_mmu-mir-383_mature6	5
CCACAGCACTGCCTGGTCAGA
>sblock12596_mmu-mir-383_mature7	2
CACAGCACTGCCTGGTCAGAA
>sblock12596_mmu-mir-383_mature8	1
CCACAGCACTGCCTGGTC
>sblock12596_mmu-mir-383_mature9	1
CACAGCACTGCCTGGTCA
>sblock12943_mmu-mir-486_mature1	4086
TCCTGTACTGAGCTGCCCCGA
>sblock12943_mmu-mir-486_mature2	2421
TCCTGTACTGAGCTGCCCCGAG
>sblock12943_mmu-mir-486_mature3	122
CGGGGCAGCTCAGTACAGGAT
>sblock12943_mmu-mir-486_mature4	47
CGGGGCAGCTCAGTACAGGA
>sblock13052_mmu-mir-27a_mature1	79
AGGGCTTAGCTGCTTGTGAGCA
>sblock13052_mmu-mir-27a_mature2	46
AGGGCTTAGCTGCTTGTGAG
>sblock13052_mmu-mir-27a_mature3	9825
TTCACAGTGGCTAAGTTCCG
>sblock13053_mmu-mir-24-2_mature1	480
GTGCCTACTGAGCTGAAACAGT
>sblock13053_mmu-mir-24-2_mature2	325
GTGCCTACTGAGCTGAAACAG
>sblock13053_mmu-mir-24-2_mature3	269
GTGCCTACTGAGCTGAAACA
>sblock13053_mmu-mir-24-2_mature4	48793
TGGCTCAGTTCAGCAGGAACAG
>sblock13053_mmu-mir-24-2_mature5	25390
TGGCTCAGTTCAGCAGGAACA
>sblock13128_mmu-mir-140_mature1	73
CAGTGGTTTTACCCTATGGTA
>sblock13128_mmu-mir-140_mature2	42
CAGTGGTTTTACCCTATGGT
>sblock13128_mmu-mir-140_mature3	29
CAGTGGTTTTACCCTATGG
>sblock13128_mmu-mir-140_mature4	289139
ACCACAGGGTAGAACCACGGA
>sblock13254_mmu-mir-199a-1_mature1	28
CCCAGTGTTCAGACTACCTGTT
>sblock13254_mmu-mir-199a-1_mature2	12
CCCAGTGTTCAGACTACCTG
>sblock13254_mmu-mir-199a-1_mature3	4
CCCAGTGTTCAGACTACCTGTTC
>sblock13254_mmu-mir-199a-1_mature4	2
CCCAGTGTTCAGACTACCTGT
>sblock13254_mmu-mir-199a-1_mature5	15221
ACAGTAGTCTGCACATTGGTT
>sblock13254_mmu-mir-199a-1_mature6	7950
ACAGTAGTCTGCACATTGGT
>sblock13344_mmu-mir-34c_mature1	132248
AGGCAGTGTAGTTAGCTGAT
>sblock13344_mmu-mir-34c_mature2	66942
AGGCAGTGTAGTTAGCTGATTGC
>sblock13344_mmu-mir-34c_mature3	56711
AGGCAGTGTAGTTAGCTGATT
>sblock13344_mmu-mir-34c_mature4	3
AATCACTAACCACACAGCCAGG
>sblock13344_mmu-mir-34c_mature5	2
ATCACTAACCACACAGCCAGG
>sblock13344_mmu-mir-34c_mature6	1
AATCACTAACCACACAGCCAG
>sblock13344_mmu-mir-34c_mature7	1
ATCACTAACCACACAGCCAG
>sblock13738_mmu-mir-100_mature1	8303
AACCCGTAGATCCGAACTTG
>sblock13738_mmu-mir-100_mature2	7630
AACCCGTAGATCCGAACTTGT
>sblock13738_mmu-mir-100_mature3	4906
AACCCGTAGATCCGAACTTGTG
>sblock13738_mmu-mir-100_mature4	25
CAAGCTTGTGTCTATAGGTA
>sblock13738_mmu-mir-100_mature5	17
CAAGCTTGTGTCTATAGGTAT
>sblock13738_mmu-mir-100_mature6	11
CAAGCTTGTGTCTATAGGTATG
>sblock13738_mmu-mir-100_mature7	5
ACAAGCTTGTGTCTATAGGTA
>sblock13738_mmu-mir-100_mature8	4
CAAGCTTGTGTCTATAGGT
>sblock13738_mmu-mir-100_mature9	3
ACAAGCTTGTGTCTATAGGT
>sblock13738_mmu-mir-100_mature10	3
ACAAGCTTGTGTCTATAGGTAT
>sblock13738_mmu-mir-100_mature11	3
CAAGCTTGTGTCTATAGG
>sblock13738_mmu-mir-100_mature12	1
CAAGCTTGTGTCTATAGGTATGT
>sblock13738_mmu-mir-100_mature13	1
AAGCTTGTGTCTATAGGTATGT
>sblock13919_mmu-mir-135a-1_mature1	464
TATGGCTTTTTATTCCTATGT
>sblock13919_mmu-mir-135a-1_mature2	288
TATGGCTTTTTATTCCTATG
>sblock13919_mmu-mir-135a-1_mature3	61
TATAGGGATTGGAGCCGTGGC
>sblock13919_mmu-mir-135a-1_mature4	23
TATAGGGATTGGAGCCGTGG
>sblock13922_mmu-let-7g_mature1	2419676
TGAGGTAGTAGTTTGTACAGTT
>sblock13922_mmu-let-7g_mature2	1033516
TGAGGTAGTAGTTTGTACAG
>sblock13922_mmu-let-7g_mature3	41
CTGTACAGGCCACTGCCTTGC
>sblock13922_mmu-let-7g_mature4	14
CTGTACAGGCCACTGCCTTG
>sblock14336_mmu-mir-188_mature1	52
CATCCCTTGCATGGTGGAGGG
>sblock14336_mmu-mir-188_mature2	39
CATCCCTTGCATGGTGGAG
>sblock14336_mmu-mir-188_mature3	36
CATCCCTTGCATGGTGGAGGGT
>sblock14336_mmu-mir-188_mature4	29
CATCCCTTGCATGGTGGAGG
>sblock14336_mmu-mir-188_mature5	16
CTCCCACATGCAGGGTTTGCA
>sblock14336_mmu-mir-188_mature6	7
CTCCCACATGCAGGGTTTGC
>sblock14336_mmu-mir-188_mature7	5
CTCCCACATGCAGGGTTTG
>sblock14336_mmu-mir-188_mature8	1
CTCCCACATGCAGGGTTT
>sblock14336_mmu-mir-188_mature9	1
TCCCACATGCAGGGTTTGCA
>sblock14337_mmu-mir-532_mature1	3190
CATGCCTTGAGTGTAGGACCGT
>sblock14337_mmu-mir-532_mature2	1083
CATGCCTTGAGTGTAGGACC
>sblock14337_mmu-mir-532_mature3	77
CCTCCCACACCCAAGGCTTGCA
>sblock14380_mmu-mir-363_mature1	104
CAGGTGGAACACGATGCAATTT
>sblock14380_mmu-mir-363_mature2	42
CAGGTGGAACACGATGCAAT
>sblock14380_mmu-mir-363_mature3	33
CAGGTGGAACACGATGCAATTTT
>sblock14380_mmu-mir-363_mature4	34
AATTGCACGGTATCCATCTGTA
>sblock14380_mmu-mir-363_mature5	23
ATTGCACGGTATCCATCTGTA
>sblock14380_mmu-mir-363_mature6	15
AATTGCACGGTATCCATCTG
>sblock14380_mmu-mir-363_mature7	8
AATTGCACGGTATCCATCTGT
>sblock14380_mmu-mir-363_mature8	4
ATTGCACGGTATCCATCTGTAA
>sblock14391_mmu-mir-503_mature1	896
TAGCAGCGGGAACAGTACTGCAG
>sblock14391_mmu-mir-503_mature2	295
TAGCAGCGGGAACAGTACTG
>sblock14391_mmu-mir-503_mature3	6
GAGTATTGTTTCCACTGCCTGG
>sblock14391_mmu-mir-503_mature4	4
GGAGTATTGTTTCCACTGCCTGG
>sblock14391_mmu-mir-503_mature5	4
GAGTATTGTTTCCACTGCCT
>sblock14391_mmu-mir-503_mature6	3
GGAGTATTGTTTCCACTGC
>sblock14391_mmu-mir-503_mature7	1
GAGTATTGTTTCCACTGCCTG
>sblock14392_mmu-mir-322_mature1	519
CAGCAGCAATTCATGTTTTG
>sblock14392_mmu-mir-322_mature2	244
CAGCAGCAATTCATGTTTT
>sblock14392_mmu-mir-322_mature3	28611
AAACATGAAGCGCTGCAACA
>sblock14392_mmu-mir-322_mature4	8874
AAACATGAAGCGCTGCAACAC
>sblock14399_mmu-mir-504_mature1	758
AGACCCTGGTCTGCACTCTATC
>sblock14399_mmu-mir-504_mature2	289
GACCCTGGTCTGCACTCTAT
>sblock14399_mmu-mir-504_mature3	269
GACCCTGGTCTGCACTCTATC
>sblock14399_mmu-mir-504_mature4	230
AGACCCTGGTCTGCACTCTA
>sblock14399_mmu-mir-504_mature5	2
AGGGAGAGCAGGGCAGGGTTT
>sblock14399_mmu-mir-504_mature6	1
AGGGAGAGCAGGGCAGGGTTTC
>sblock14400_mmu-mir-505_mature1	51
GGGAGCCAGGAAGTATTGATGT
>sblock14400_mmu-mir-505_mature2	41
GGGAGCCAGGAAGTATTGAT
>sblock14400_mmu-mir-505_mature3	22
GGGAGCCAGGAAGTATTGATGTT
>sblock14400_mmu-mir-505_mature4	6
GTCAACACTTGCTGGTTT
>sblock14400_mmu-mir-505_mature5	5
TCAACACTTGCTGGTTTTCTCT
>sblock14400_mmu-mir-505_mature6	2
CGTCAACACTTGCTGGTTTTCT
>sblock14400_mmu-mir-505_mature7	2
GTCAACACTTGCTGGTTTTC
>sblock14400_mmu-mir-505_mature8	2
TCAACACTTGCTGGTTTTCT
>sblock14400_mmu-mir-505_mature9	1
CGTCAACACTTGCTGGTTTT
>sblock14400_mmu-mir-505_mature10	1
CGTCAACACTTGCTGGTTTTCTCT
>sblock14400_mmu-mir-505_mature11	1
GTCAACACTTGCTGGTTTTCTC
>sblock14400_mmu-mir-505_mature12	1
TCAACACTTGCTGGTTTT
>sblock14413_mmu-mir-465c-2_mature1	2
TATTTAGAATGGCGCTGATCTG
>sblock14413_mmu-mir-465c-2_mature2	1
TATTTAGAATGGCGCTGAT
>sblock14413_mmu-mir-465c-2_mature3	4
GATCAGGGCCTTTCTAAGTAGA
>sblock14413_mmu-mir-465c-2_mature4	3
TGATCAGGGCCTTTCTAAGTAGA
>sblock14413_mmu-mir-465c-2_mature5	1
TGATCAGGGCCTTTCTAAGTA
>sblock14413_mmu-mir-465c-2_mature6	1
TGATCAGGGCCTTTCTAAGTAG
>sblock14414_mmu-mir-465b-2_mature1	1
TATTTAGAATGGTGCTGATCTG
>sblock14414_mmu-mir-465b-2_mature2	4
GATCAGGGCCTTTCTAAGTAGA
>sblock14414_mmu-mir-465b-2_mature3	3
TGATCAGGGCCTTTCTAAGTAGA
>sblock14414_mmu-mir-465b-2_mature4	1
TGATCAGGGCCTTTCTAAGTA
>sblock14414_mmu-mir-465b-2_mature5	1
TGATCAGGGCCTTTCTAAGTAG
>sblock14417_mmu-mir-465a_mature1	2
TATTTAGAATGGCACTGATG
>sblock14417_mmu-mir-465a_mature2	1
TATTTAGAATGGCACTGATGTGA
>sblock14417_mmu-mir-465a_mature3	4
GATCAGGGCCTTTCTAAGTAGA
>sblock14417_mmu-mir-465a_mature4	3
TGATCAGGGCCTTTCTAAGTAGA
>sblock14417_mmu-mir-465a_mature5	1
TGATCAGGGCCTTTCTAAGTAG
>sblock14417_mmu-mir-465a_mature6	1
TGATCAGGGCCTTTCTAAGTA
>sblock14804_mmu-let-7f-2_mature1	2591202
TGAGGTAGTAGATTGTATAGTT
>sblock14804_mmu-let-7f-2_mature2	1869980
TGAGGTAGTAGATTGTATAG
>sblock14804_mmu-let-7f-2_mature3	60
CTATACAGTCTACTGTCTTTC
>sblock1753_mmu-mir-21_mature1	33077
TAGCTTATCAGACTGATGTTGA
>sblock1753_mmu-mir-21_mature2	24465
TAGCTTATCAGACTGATGTT
>sblock1753_mmu-mir-21_mature3	19573
TAGCTTATCAGACTGATGTTG
>sblock1753_mmu-mir-21_mature4	14988
TAGCTTATCAGACTGATGTTGAC
>sblock1753_mmu-mir-21_mature5	239
CAACAGCAGTCGATGGGCTG
>sblock1753_mmu-mir-21_mature6	93
CAACAGCAGTCGATGGGCTGT
>sblock1753_mmu-mir-21_mature7	80
AACAGCAGTCGATGGGCTGTCT
>sblock1753_mmu-mir-21_mature8	73
ACAGCAGTCGATGGGCTGTC
>sblock1922_mmu-mir-338_mature1	618
AACAATATCCTGGTGCTGAGT
>sblock1922_mmu-mir-338_mature2	203
AACAATATCCTGGTGCTGAG
>sblock1922_mmu-mir-338_mature3	482
TCCAGCATCAGTGATTTTGT
>sblock1922_mmu-mir-338_mature4	408
TCCAGCATCAGTGATTTTGTT
>sblock1922_mmu-mir-338_mature5	251
TCCAGCATCAGTGATTTTGTTGA
>sblock2007_mmu-mir-216a_mature1	1
TAATCTCAGCTGGCAACTGTGA
>sblock2007_mmu-mir-216a_mature2	1
CACAGTGGTCTCTGGGATTAT
>sblock2184_mmu-mir-212_mature1	33049
ACCTTGGCTCTAGACTGCTTACT
>sblock2184_mmu-mir-212_mature2	11517
ACCTTGGCTCTAGACTGCTTA
>sblock2184_mmu-mir-212_mature3	809
TAACAGTCTCCAGTCACGGCCA
>sblock2184_mmu-mir-212_mature4	665
TAACAGTCTCCAGTCACGGC
>sblock2218_mmu-mir-193_mature1	59
TGGGTCTTTGCGGGCAAGATGA
>sblock2218_mmu-mir-193_mature2	25
TGGGTCTTTGCGGGCAAGAT
>sblock2218_mmu-mir-193_mature3	248
AACTGGCCTACAAAGTCCCAGT
>sblock2218_mmu-mir-193_mature4	80
AACTGGCCTACAAAGTCCCAG
>sblock2218_mmu-mir-193_mature5	76
AACTGGCCTACAAAGTCCCA
>sblock2219_mmu-mir-365-2_mature1	15
GAGGGACTTTCAGGGGCAGC
>sblock2219_mmu-mir-365-2_mature2	14
GAGGGACTTTCAGGGGCAGCTGT
>sblock2219_mmu-mir-365-2_mature3	7
GAGGGACTTTCAGGGGCAGCT
>sblock2219_mmu-mir-365-2_mature4	4
AGGGACTTTCAGGGGCAGCTGTG
>sblock2219_mmu-mir-365-2_mature5	4
AGGGACTTTCAGGGGCAGCT
>sblock2219_mmu-mir-365-2_mature6	4
AGGGACTTTCAGGGGCAGC
>sblock2219_mmu-mir-365-2_mature7	3
AGGGACTTTCAGGGGCAGCTGT
>sblock2219_mmu-mir-365-2_mature8	2
AGGGACTTTCAGGGGCAGCTG
>sblock2219_mmu-mir-365-2_mature9	1
GGGACTTTCAGGGGCAGCTG
>sblock2219_mmu-mir-365-2_mature10	43
TAATGCCCCTAAAAATCCTTAT
>sblock2298_mmu-mir-152_mature1	8
TAGGTTCTGTGATACACTCC
>sblock2298_mmu-mir-152_mature2	5
TAGGTTCTGTGATACACTCCGA
>sblock2298_mmu-mir-152_mature3	5
TAGGTTCTGTGATACACTC
>sblock2298_mmu-mir-152_mature4	3
AGGTTCTGTGATACACTCCGACT
>sblock2298_mmu-mir-152_mature5	3
AGGTTCTGTGATACACTCC
>sblock2298_mmu-mir-152_mature6	2
AGGTTCTGTGATACACTCCGA
>sblock2298_mmu-mir-152_mature7	2
TAGGTTCTGTGATACACTCCG
>sblock2298_mmu-mir-152_mature8	1
AGGTTCTGTGATACACTCCGACTC
>sblock2298_mmu-mir-152_mature9	1
AGGTTCTGTGATACACTCCGAC
>sblock2298_mmu-mir-152_mature10	1
TAGGTTCTGTGATACACTCCGAC
>sblock2298_mmu-mir-152_mature11	1
AGGTTCTGTGATACACTCCG
>sblock2298_mmu-mir-152_mature12	124932
TCAGTGCATGACAGAACTTGG
>sblock3038_mmu-mir-337_mature1	2444
CGGCGTCATGCAGGAGTTGA
>sblock3038_mmu-mir-337_mature2	2392
CGGCGTCATGCAGGAGTTGATT
>sblock3038_mmu-mir-337_mature3	1079
CGGCGTCATGCAGGAGTTGAT
>sblock3038_mmu-mir-337_mature4	54
TTCAGCTCCTATATGATGCCT
>sblock3038_mmu-mir-337_mature5	32
TCAGCTCCTATATGATGCCTTT
>sblock3038_mmu-mir-337_mature6	18
TCAGCTCCTATATGATGCCT
>sblock3044_mmu-mir-127_mature1	40266
CTGAAGCTCAGAGGGCTCTGA
>sblock3044_mmu-mir-127_mature2	32544
CTGAAGCTCAGAGGGCTCTGAT
>sblock3044_mmu-mir-127_mature3	30106
GAAGCTCAGAGGGCTCTGATT
>sblock3044_mmu-mir-127_mature4	27597
GAAGCTCAGAGGGCTCTGATTC
>sblock3044_mmu-mir-127_mature5	21464
GAAGCTCAGAGGGCTCTGAT
>sblock3044_mmu-mir-127_mature6	14645
CTGAAGCTCAGAGGGCTCTGATT
>sblock3044_mmu-mir-127_mature7	156657
TCGGATCCGTCTGAGCTTGG
>sblock3044_mmu-mir-127_mature8	139456
TCGGATCCGTCTGAGCTTGGCT
>sblock3044_mmu-mir-127_mature9	48642
TCGGATCCGTCTGAGCTTGGC
>sblock3045_mmu-mir-434_mature1	2799
GCTCGACTCATGGTTTGAAC
>sblock3045_mmu-mir-434_mature2	2706
GCTCGACTCATGGTTTGAACCA
>sblock3045_mmu-mir-434_mature3	2241
GCTCGACTCATGGTTTGAACC
>sblock3045_mmu-mir-434_mature4	853
AGCTCGACTCATGGTTTGAACC
>sblock3045_mmu-mir-434_mature5	6651
TTTGAACCATCACTCGACTCCT
>sblock3045_mmu-mir-434_mature6	5723
TTTGAACCATCACTCGACTCC
>sblock3045_mmu-mir-434_mature7	2732
TTTGAACCATCACTCGACTC
>sblock3052_mmu-mir-379_mature1	62305
TGGTAGACTATGGAACGTAG
>sblock3052_mmu-mir-379_mature2	24338
TGGTAGACTATGGAACGTAGG
>sblock3052_mmu-mir-379_mature3	65
TATGTAACATGGTCCACTAA
>sblock3052_mmu-mir-379_mature4	52
TATGTAACATGGTCCACTAAC
>sblock3052_mmu-mir-379_mature5	36
TATGTAACATGGTCCACTA
>sblock3053_mmu-mir-411_mature1	29321
TAGTAGACCGTATAGCGTAC
>sblock3053_mmu-mir-411_mature2	14390
ATAGTAGACCGTATAGCGT
>sblock3053_mmu-mir-411_mature3	12778
ATAGTAGACCGTATAGCGTA
>sblock3053_mmu-mir-411_mature4	9578
ATAGTAGACCGTATAGCGTAC
>sblock3053_mmu-mir-411_mature5	776
TATGTAACACGGTCCACTAA
>sblock3053_mmu-mir-411_mature6	418
TATGTAACACGGTCCACTA
>sblock3053_mmu-mir-411_mature7	292
TATGTAACACGGTCCACTAAC
>sblock3054_mmu-mir-299_mature1	32
TGGTTTACCGTCCCACATAC
>sblock3054_mmu-mir-299_mature2	22
TGGTTTACCGTCCCACATACAT
>sblock3054_mmu-mir-299_mature3	17
TGGTTTACCGTCCCACATACA
>sblock3054_mmu-mir-299_mature4	5
ATGGTTTACCGTCCCACATAC
>sblock3054_mmu-mir-299_mature5	4
ATGGTTTACCGTCCCACATACA
>sblock3054_mmu-mir-299_mature6	2
ATGGTTTACCGTCCCACATACAT
>sblock3054_mmu-mir-299_mature7	2
ATGGTTTACCGTCCCACATA
>sblock3054_mmu-mir-299_mature8	2
TGGTTTACCGTCCCACATA
>sblock3054_mmu-mir-299_mature9	2
TGGTTTACCGTCCCACAT
>sblock3054_mmu-mir-299_mature10	847
TATGTGGGACGGTAAACCGCTT
>sblock3054_mmu-mir-299_mature11	757
TATGTGGGACGGTAAACCGC
>sblock3054_mmu-mir-299_mature12	450
GTATGTGGGACGGTAAACCG
>sblock3054_mmu-mir-299_mature13	436
TATGTGGGACGGTAAACCGCT
>sblock3062_mmu-mir-1193_mature1	485
ATGGTAGACCGGTGACGTAC
>sblock3062_mmu-mir-1193_mature2	163
ATGGTAGACCGGTGACGTACA
>sblock3062_mmu-mir-1193_mature3	13
TAGGTCACCCGTTTTACTATC
>sblock3062_mmu-mir-1193_mature4	5
TAGGTCACCCGTTTTACTAT
>sblock3062_mmu-mir-1193_mature5	1
TAGGTCACCCGTTTTACTATCC
>sblock3067_mmu-mir-376c_mature1	3
GTGGATATTCCTTCTATGTTT
>sblock3067_mmu-mir-376c_mature2	3
GTGGATATTCCTTCTATGTT
>sblock3067_mmu-mir-376c_mature3	1
GTGGATATTCCTTCTATGTTTA
>sblock3067_mmu-mir-376c_mature4	1
GGTGGATATTCCTTCTATGTTT
>sblock3067_mmu-mir-376c_mature5	1
GTGGATATTCCTTCTATGT
>sblock3067_mmu-mir-376c_mature6	1
GGTGGATATTCCTTCTATGT
>sblock3067_mmu-mir-376c_mature7	1177
AACATAGAGGAAATTTCACGT
>sblock3067_mmu-mir-376c_mature8	454
AACATAGAGGAAATTTCACG
>sblock3069_mmu-mir-376b_mature1	77
GTGGATATTCCTTCTATGGT
>sblock3069_mmu-mir-376b_mature2	39
GTGGATATTCCTTCTATGGTT
>sblock3069_mmu-mir-376b_mature3	37
GTGGATATTCCTTCTATGGTTA
>sblock3069_mmu-mir-376b_mature4	6847
ATCATAGAGGAACATCCACTT
>sblock3069_mmu-mir-376b_mature5	2632
ATCATAGAGGAACATCCACT
>sblock3074_mmu-mir-539_mature1	23
GGAGAAATTATCCTTGGTGT
>sblock3074_mmu-mir-539_mature2	14
GGAGAAATTATCCTTGGTGTGT
>sblock3074_mmu-mir-539_mature3	2
GGAGAAATTATCCTTGGTGTG
>sblock3074_mmu-mir-539_mature4	1
GGAGAAATTATCCTTGGTGTGTT
>sblock3074_mmu-mir-539_mature5	1
GGAGAAATTATCCTTGGTG
>sblock3074_mmu-mir-539_mature6	219
CATACAAGGATAATTTCTTTTT
>sblock3076_mmu-mir-382_mature1	11324
GAAGTTGTTCGTGGTGGATT
>sblock3076_mmu-mir-382_mature2	5225
AAGTTGTTCGTGGTGGATTC
>sblock3076_mmu-mir-382_mature3	3671
GAAGTTGTTCGTGGTGGATTCG
>sblock3076_mmu-mir-382_mature4	25806
AATCATTCACGGACAACACTTT
>sblock3076_mmu-mir-382_mature5	8839
AATCATTCACGGACAACACTT
>sblock3086_mmu-mir-369_mature1	5346
AGATCGACCGTGTTATATTC
>sblock3086_mmu-mir-369_mature2	2399
AGATCGACCGTGTTATATTCG
>sblock3086_mmu-mir-369_mature3	1277
AATAATACATGGTTGATCTTT
>sblock3086_mmu-mir-369_mature4	694
AATAATACATGGTTGATCTT
>sblock3087_mmu-mir-410_mature1	106
AGGTTGTCTGTGATGAGTTC
>sblock3087_mmu-mir-410_mature2	12866
AATATAACACAGATGGCCTGT
>sblock3087_mmu-mir-410_mature3	4915
AATATAACACAGATGGCCTG
>sblock3088_mmu-mir-3072_mature1	16
AGGGACCCCGAGGGAGGGCA
>sblock3088_mmu-mir-3072_mature2	2
AGGGACCCCGAGGGAGGGCAGG
>sblock3088_mmu-mir-3072_mature3	6
TGCCCCCTCCAGGAAGCCTTCT
>sblock3107_mmu-mir-203_mature1	2
AGTGGTTCTTGACAGTTCA
>sblock3107_mmu-mir-203_mature2	1
AGTGGTTCTTGACAGTTCAACA
>sblock3107_mmu-mir-203_mature3	1
AGTGGTTCTTGACAGTTCAA
>sblock3107_mmu-mir-203_mature4	187
GTGAAATGTTTAGGACCACT
>sblock3107_mmu-mir-203_mature5	139
TGAAATGTTTAGGACCACTAG
>sblock3107_mmu-mir-203_mature6	136
GTGAAATGTTTAGGACCACTA
>sblock3107_mmu-mir-203_mature7	126
GTGAAATGTTTAGGACCACTAG
>sblock3121_mmu-mir-153_mature1	40
TCATTTTTGTGACGTTGCAGCT
>sblock3121_mmu-mir-153_mature2	32
TCATTTTTGTGACGTTGCAG
>sblock3121_mmu-mir-153_mature3	26
GTCATTTTTGTGACGTTGCA
>sblock3121_mmu-mir-153_mature4	12
TCATTTTTGTGACGTTGC
>sblock3121_mmu-mir-153_mature5	11
GTCATTTTTGTGACGTTGCAGCT
>sblock3121_mmu-mir-153_mature6	1094
TTGCATAGTCACAAAAGTGA
>sblock3121_mmu-mir-153_mature7	577
TTGCATAGTCACAAAAGTG
>sblock3121_mmu-mir-153_mature8	420
TTGCATAGTCACAAAAGTGATCA
>sblock3121_mmu-mir-153_mature9	361
TTGCATAGTCACAAAAGTGAT
>sblock3217_mmu-let-7d_mature1	91640
AGAGGTAGTAGGTTGCATAG
>sblock3217_mmu-let-7d_mature2	47774
AGAGGTAGTAGGTTGCATAGTT
>sblock3217_mmu-let-7d_mature3	332
CTATACGACCTGCTGCCTTTCT
>sblock3217_mmu-let-7d_mature4	164
CTATACGACCTGCTGCCTTTC
>sblock3217_mmu-let-7d_mature5	139
CTATACGACCTGCTGCCTTT
>sblock3260_mmu-mir-7a-1_mature1	35422
TGGAAGACTAGTGATTTTGT
>sblock3260_mmu-mir-7a-1_mature2	20111
TGGAAGACTAGTGATTTTGTTGT
>sblock3260_mmu-mir-7a-1_mature3	14633
TGGAAGACTAGTGATTTTGTTGTT
>sblock3260_mmu-mir-7a-1_mature4	13986
TGGAAGACTAGTGATTTTGTTG
>sblock3260_mmu-mir-7a-1_mature5	13506
TGGAAGACTAGTGATTTTGTT
>sblock3260_mmu-mir-7a-1_mature6	109
CAACAAATCACAGTCTGCCATA
>sblock3260_mmu-mir-7a-1_mature7	50
AACAAATCACAGTCTGCCATA
>sblock3260_mmu-mir-7a-1_mature8	42
CAACAAATCACAGTCTGCCAT
>sblock3560_mmu-mir-23b_mature1	1370
GGGTTCCTGGCATGCTGATTT
>sblock3560_mmu-mir-23b_mature2	1001
GGGTTCCTGGCATGCTGATT
>sblock3560_mmu-mir-23b_mature3	566
TGGGTTCCTGGCATGCTGATTT
>sblock3560_mmu-mir-23b_mature4	1131
ATCACATTGCCAGGGATTAC
>sblock3560_mmu-mir-23b_mature5	887
ATCACATTGCCAGGGATTA
>sblock3560_mmu-mir-23b_mature6	776
ATCACATTGCCAGGGATTACCA
>sblock3560_mmu-mir-23b_mature7	710
ATCACATTGCCAGGGATTACC
>sblock3560_mmu-mir-23b_mature8	612
ATCACATTGCCAGGGATT
>sblock3560_mmu-mir-23b_mature9	455
ATCACATTGCCAGGGATTACCAC
>sblock357_mmu-mir-350_mature1	26
AAAGTGCATGCGCTTTGGGACA
>sblock357_mmu-mir-350_mature2	16
AAAGTGCATGCGCTTTGGGA
>sblock357_mmu-mir-350_mature3	8
AAAGTGCATGCGCTTTGGGAC
>sblock357_mmu-mir-350_mature4	2
AAAGTGCATGCGCTTTGGG
>sblock357_mmu-mir-350_mature5	1
AAAGTGCATGCGCTTTGG
>sblock357_mmu-mir-350_mature6	296
TTCACAAAGCCCATACACTTTCA
>sblock357_mmu-mir-350_mature7	282
TTCACAAAGCCCATACACTTTC
>sblock357_mmu-mir-350_mature8	139
TTCACAAAGCCCATACACTTT
>sblock357_mmu-mir-350_mature9	132
TTCACAAAGCCCATACACTT
>sblock3603_mmu-mir-9-2_mature1	161372
TCTTTGGTTATCTAGCTGTA
>sblock3603_mmu-mir-9-2_mature2	86710
TCTTTGGTTATCTAGCTGTAT
>sblock3603_mmu-mir-9-2_mature3	73649
TCTTTGGTTATCTAGCTGTATGA
>sblock3603_mmu-mir-9-2_mature4	14825
ATAAAGCTAGATAACCGAAAGT
>sblock3603_mmu-mir-9-2_mature5	8616
TAAAGCTAGATAACCGAAAGTA
>sblock3603_mmu-mir-9-2_mature6	8151
TAAAGCTAGATAACCGAAAGT
>sblock3785_mmu-mir-208b_mature1	10
AAGCTTTTTGCTCGCGTTATGT
>sblock3785_mmu-mir-208b_mature2	1
AAGCTTTTTGCTCGCGTTATGTT
>sblock3785_mmu-mir-208b_mature3	1
AAGCTTTTTGCTCGCGTTATG
>sblock3785_mmu-mir-208b_mature4	3
ATAAGACGAACAAAAGGTTTG
>sblock3785_mmu-mir-208b_mature5	2
TATAAGACGAACAAAAGGTTT
>sblock3785_mmu-mir-208b_mature6	2
ATAAGACGAACAAAAGGTTT
>sblock3785_mmu-mir-208b_mature7	1
TATAAGACGAACAAAAGGT
>sblock3785_mmu-mir-208b_mature8	1
TATAAGACGAACAAAAGG
>sblock3785_mmu-mir-208b_mature9	1
TATAAGACGAACAAAAGGTT
>sblock3785_mmu-mir-208b_mature10	1
ATAAGACGAACAAAAGGTT
>sblock3807_mmu-mir-16-1_mature1	5606
TAGCAGCACGTAAATATTGGCG
>sblock3807_mmu-mir-16-1_mature2	3273
TAGCAGCACGTAAATATTGG
>sblock3807_mmu-mir-16-1_mature3	351
CCAGTATTGACTGTGCTGCT
>sblock3807_mmu-mir-16-1_mature4	225
CCAGTATTGACTGTGCTGCTGA
>sblock3807_mmu-mir-16-1_mature5	155
CCAGTATTGACTGTGCTGCTGAA
>sblock4002_mmu-mir-346_mature1	10
TGTCTGCCCGAGTGCCTGCCTCT
>sblock4002_mmu-mir-346_mature2	5
CTGTCTGCCCGAGTGCCTGCCTCT
>sblock4002_mmu-mir-346_mature3	5
TGTCTGCCCGAGTGCCTGCC
>sblock4002_mmu-mir-346_mature4	1
TGTCTGCCCGAGTGCCTGCCTC
>sblock4002_mmu-mir-346_mature5	1
TGTCTGCCCGAGTGCCTGCCT
>sblock4002_mmu-mir-346_mature6	16
AGGCAGGGGCTGGGCCTGCA
>sblock4002_mmu-mir-346_mature7	13
AGGCAGGGGCTGGGCCTG
>sblock4002_mmu-mir-346_mature8	10
AGGCAGGGGCTGGGCCTGCAG
>sblock4002_mmu-mir-346_mature9	3
AGGCAGGGGCTGGGCCTGC
>sblock4002_mmu-mir-346_mature10	1
AGGCAGGGGCTGGGCCTGCAGC
>sblock4002_mmu-mir-346_mature11	1
AGGCAGGGGCTGGGCCTGCAGCT
>sblock4103_mmu-mir-124-1_mature1	1236
CGTGTTCACAGCGGACCTTGA
>sblock4103_mmu-mir-124-1_mature2	377
CGTGTTCACAGCGGACCTTG
>sblock4103_mmu-mir-124-1_mature3	696986
TAAGGCACGCGGTGAATGCCA
>sblock4103_mmu-mir-124-1_mature4	297095
TAAGGCACGCGGTGAATGC
>sblock4171_mmu-mir-18a_mature1	28
TAAGGTGCATCTAGTGCAGA
>sblock4171_mmu-mir-18a_mature2	12
TAAGGTGCATCTAGTGCAGAT
>sblock4171_mmu-mir-18a_mature3	6
TAAGGTGCATCTAGTGCAGATA
>sblock4171_mmu-mir-18a_mature4	2
TAAGGTGCATCTAGTGCAG
>sblock4171_mmu-mir-18a_mature5	2
TAAGGTGCATCTAGTGCA
>sblock4171_mmu-mir-18a_mature6	1
TAAGGTGCATCTAGTGCAGATAG
>sblock4171_mmu-mir-18a_mature7	2
ACTGCCCTAAGTGCTCCTTCTGG
>sblock4174_mmu-mir-92a-1_mature1	8
AGGTTGGGATTTGTCGCAATGCT
>sblock4174_mmu-mir-92a-1_mature2	7
AGGTTGGGATTTGTCGCAATGC
>sblock4174_mmu-mir-92a-1_mature3	7
AGGTTGGGATTTGTCGCAAT
>sblock4174_mmu-mir-92a-1_mature4	1155
TATTGCACTTGTCCCGGCCTGT
>sblock4174_mmu-mir-92a-1_mature5	664
TATTGCACTTGTCCCGGCCT
>sblock424_mmu-mir-30a_mature1	58903
TGTAAACATCCTCGACTGGAA
>sblock424_mmu-mir-30a_mature2	43506
TGTAAACATCCTCGACTGGAAGC
>sblock424_mmu-mir-30a_mature3	38159
TGTAAACATCCTCGACTGG
>sblock424_mmu-mir-30a_mature4	34329
TGTAAACATCCTCGACTGGAAG
>sblock424_mmu-mir-30a_mature5	31873
TGTAAACATCCTCGACTGGA
>sblock424_mmu-mir-30a_mature6	18345
TGTAAACATCCTCGACTGGAAGCT
>sblock424_mmu-mir-30a_mature7	15418
CTTTCAGTCGGATGTTTGCA
>sblock424_mmu-mir-30a_mature8	8139
CTTTCAGTCGGATGTTTGC
>sblock424_mmu-mir-30a_mature9	7578
TTTCAGTCGGATGTTTGCAG
>sblock424_mmu-mir-30a_mature10	6374
CTTTCAGTCGGATGTTTGCAG
>sblock4255_mmu-mir-30b_mature1	246
TGTAAACATCCTACACTCAGCT
>sblock4255_mmu-mir-30b_mature2	151
CTGGGATGTGGATGTTTACG
>sblock4255_mmu-mir-30b_mature3	61
CTGGGATGTGGATGTTTACGT
>sblock4255_mmu-mir-30b_mature4	54
CTGGGATGTGGATGTTTAC
>sblock4309_mmu-mir-1943_mature1	4
AAGGGAGGATCTGGGCACCTGGA
>sblock4309_mmu-mir-1943_mature2	4
AGGGAGGATCTGGGCACCTGGA
>sblock4309_mmu-mir-1943_mature3	4
AAGGGAGGATCTGGGCACCTGG
>sblock4309_mmu-mir-1943_mature4	3
AGGGAGGATCTGGGCACCTG
>sblock4309_mmu-mir-1943_mature5	3
AAGGGAGGATCTGGGCACCT
>sblock4309_mmu-mir-1943_mature6	2
AGGGAGGATCTGGGCACCTGGAC
>sblock4309_mmu-mir-1943_mature7	2
AGGGAGGATCTGGGCACCTGG
>sblock4309_mmu-mir-1943_mature8	1
CAGGTGCCAGCTCCTCCCTTC
>sblock4576_mmu-mir-33_mature1	14019
GTGCATTGTAGTTGCATTGCA
>sblock4576_mmu-mir-33_mature2	13444
GTGCATTGTAGTTGCATTGC
>sblock4576_mmu-mir-33_mature3	20
CAATGTTTCCACAGTGCAT
>sblock4576_mmu-mir-33_mature4	20
CAATGTTTCCACAGTGCATCA
>sblock4576_mmu-mir-33_mature5	16
CAATGTTTCCACAGTGCATC
>sblock4576_mmu-mir-33_mature6	3
AATGTTTCCACAGTGCATC
>sblock4785_mmu-mir-185_mature1	33696
TGGAGAGAAAGGCAGTTCCTGA
>sblock4785_mmu-mir-185_mature2	22959
TGGAGAGAAAGGCAGTTCCT
>sblock4785_mmu-mir-185_mature3	12417
TGGAGAGAAAGGCAGTTCCTGAT
>sblock4785_mmu-mir-185_mature4	474
AGGGGCTGGCTTTCCTCTGG
>sblock4785_mmu-mir-185_mature5	416
AGGGGCTGGCTTTCCTCTGGT
>sblock4987_mmu-mir-193b_mature1	188
CGGGGTTTTGAGGGCGAGATGA
>sblock4987_mmu-mir-193b_mature2	150
CGGGGTTTTGAGGGCGAGAT
>sblock4987_mmu-mir-193b_mature3	60
CGGGGTTTTGAGGGCGAGATG
>sblock4987_mmu-mir-193b_mature4	15
AACTGGCCCACAAAGTCCCG
>sblock4987_mmu-mir-193b_mature5	7
AACTGGCCCACAAAGTCCCGCT
>sblock4987_mmu-mir-193b_mature6	5
AACTGGCCCACAAAGTCCCGC
>sblock4987_mmu-mir-193b_mature7	3
AACTGGCCCACAAAGTCCC
>sblock4987_mmu-mir-193b_mature8	1
AACTGGCCCACAAAGTCCCGCTT
>sblock5148_mmu-mir-99a_mature1	49624
AACCCGTAGATCCGATCTTGT
>sblock5148_mmu-mir-99a_mature2	42190
AACCCGTAGATCCGATCTTG
>sblock5148_mmu-mir-99a_mature3	61
CAAGCTCGTTTCTATGGGTC
>sblock5148_mmu-mir-99a_mature4	42
CAAGCTCGTTTCTATGGGTCTG
>sblock5148_mmu-mir-99a_mature5	29
CAAGCTCGTTTCTATGGGTCTGT
>sblock5981_mmu-mir-1-2_mature1	1
ACATACTTCTTTATGTACCCAT
>sblock5981_mmu-mir-1-2_mature2	210283
TGGAATGTAAAGAAGTATGTAT
>sblock6008_mmu-mir-187_mature1	272
AGGCTACAACACAGGACCCGGG
>sblock6008_mmu-mir-187_mature2	257
AGGCTACAACACAGGACCCG
>sblock6008_mmu-mir-187_mature3	223
AGGCTACAACACAGGACCCGG
>sblock6008_mmu-mir-187_mature4	1742
TCGTGTCTTGTGTTGCAGCC
>sblock6008_mmu-mir-187_mature5	711
TCGTGTCTTGTGTTGCAGCCGG
>sblock6076_mmu-mir-143_mature1	2162
GGTGCAGTGCTGCATCTCTGG
>sblock6076_mmu-mir-143_mature2	1632
GGTGCAGTGCTGCATCTCTG
>sblock6076_mmu-mir-143_mature3	569780
TGAGATGAAGCACTGTAGCT
>sblock6076_mmu-mir-143_mature4	395601
TGAGATGAAGCACTGTAGCTC
>sblock619_mmu-mir-149_mature1	36
TCTGGCTCCGTGTCTTCACTCCC
>sblock619_mmu-mir-149_mature2	11
TCTGGCTCCGTGTCTTCACTCC
>sblock619_mmu-mir-149_mature3	10
TCTGGCTCCGTGTCTTCACT
>sblock619_mmu-mir-149_mature4	3
GAGGGAGGGACGGGGGCGGTG
>sblock619_mmu-mir-149_mature5	3
AGGGAGGGACGGGGGCGGTG
>sblock619_mmu-mir-149_mature6	1
GAGGGAGGGACGGGGGCGGTGC
>sblock619_mmu-mir-149_mature7	1
GAGGGAGGGACGGGGGCGG
>sblock6619_mmu-mir-192_mature1	158351
CTGACCTATGAATTGACAGC
>sblock6619_mmu-mir-192_mature2	131287
CTGACCTATGAATTGACAGCC
>sblock6920_mmu-mir-219-2_mature1	1456
TGATTGTCCAAACGCAATTCTT
>sblock6920_mmu-mir-219-2_mature2	936
TGATTGTCCAAACGCAATTCT
>sblock6920_mmu-mir-219-2_mature3	545
TGATTGTCCAAACGCAATTC
>sblock6920_mmu-mir-219-2_mature4	172345
AGAATTGTGGCTGGACATCTGT
>sblock6920_mmu-mir-219-2_mature5	160677
AGAATTGTGGCTGGACATCT
>sblock748_mmu-mir-199a-2_mature1	28
CCCAGTGTTCAGACTACCTGTT
>sblock748_mmu-mir-199a-2_mature2	12
CCCAGTGTTCAGACTACCTG
>sblock748_mmu-mir-199a-2_mature3	4
CCCAGTGTTCAGACTACCTGTTC
>sblock748_mmu-mir-199a-2_mature4	2
CCCAGTGTTCAGACTACCTGT
>sblock748_mmu-mir-199a-2_mature5	15221
ACAGTAGTCTGCACATTGGTT
>sblock748_mmu-mir-199a-2_mature6	7950
ACAGTAGTCTGCACATTGGT
>sblock7679_mmu-mir-511_mature1	3
CATGCCTTTTGCTCTGCACTCA
>sblock7679_mmu-mir-511_mature2	40
AATGTGTAGCAAAAGACAGGA
>sblock7679_mmu-mir-511_mature3	38
AATGTGTAGCAAAAGACAGGAT
>sblock7679_mmu-mir-511_mature4	31
AATGTGTAGCAAAAGACAG
>sblock7679_mmu-mir-511_mature5	12
AATGTGTAGCAAAAGACAGG
>sblock7679_mmu-mir-511_mature6	11
AATGTGTAGCAAAAGACA
>sblock7743_mmu-mir-126_mature1	1477
CATTATTACTTTTGGTACGC
>sblock7743_mmu-mir-126_mature2	892
CATTATTACTTTTGGTACGCG
>sblock7743_mmu-mir-126_mature3	3034
CGTACCGTGAGTAATAATGCG
>sblock7743_mmu-mir-126_mature4	2296
CGTACCGTGAGTAATAATGC
>sblock7795_mmu-mir-199b_mature1	11
CCCAGTGTTTAGACTACCTGTT
>sblock7795_mmu-mir-199b_mature2	3
CCCAGTGTTTAGACTACCTG
>sblock7795_mmu-mir-199b_mature3	3
CCCAGTGTTTAGACTACC
>sblock7795_mmu-mir-199b_mature4	2
CCCAGTGTTTAGACTACCTGT
>sblock7795_mmu-mir-199b_mature5	15221
ACAGTAGTCTGCACATTGGTT
>sblock7795_mmu-mir-199b_mature6	7950
ACAGTAGTCTGCACATTGGT
>sblock8035_mmu-mir-674_mature1	2377
GCACTGAGATGGGAGTGGTG
>sblock8035_mmu-mir-674_mature2	1592
GCACTGAGATGGGAGTGGTGT
>sblock8035_mmu-mir-674_mature3	479
CACAGCTCCCATCTCAGAACAA
>sblock8035_mmu-mir-674_mature4	459
CACAGCTCCCATCTCAGAACA
>sblock8035_mmu-mir-674_mature5	144
CACAGCTCCCATCTCAGAAC
>sblock820_mmu-mir-194-1_mature1	360
TGTAACAGCAACTCCATGTGGA
>sblock820_mmu-mir-194-1_mature2	180
TGTAACAGCAACTCCATGTG
>sblock820_mmu-mir-194-1_mature3	109
TGTAACAGCAACTCCATGTGG
>sblock820_mmu-mir-194-1_mature4	3
CCAGTGGAGCTGCTGTTACTTC
>sblock820_mmu-mir-194-1_mature5	1
CCAGTGGAGCTGCTGTTACTTCT
>sblock820_mmu-mir-194-1_mature6	1
CCAGTGGAGCTGCTGTTAC
>sblock8412_mmu-mir-1-1_mature1	2
ACATACTTCTTTATATGCCCAT
>sblock8412_mmu-mir-1-1_mature2	210283
TGGAATGTAAAGAAGTATGTAT
>sblock8413_mmu-mir-133a-2_mature1	30
AGCTGGTAAAATGGAACCAA
>sblock8413_mmu-mir-133a-2_mature2	18
AGCTGGTAAAATGGAACCAAAT
>sblock8413_mmu-mir-133a-2_mature3	11
AGCTGGTAAAATGGAACCAAA
>sblock8413_mmu-mir-133a-2_mature4	5
GCTGGTAAAATGGAACCAAAT
>sblock8413_mmu-mir-133a-2_mature5	3
GCTGGTAAAATGGAACCAAA
>sblock8413_mmu-mir-133a-2_mature6	2
AGCTGGTAAAATGGAACCAAATC
>sblock8413_mmu-mir-133a-2_mature7	2
AAGCTGGTAAAATGGAACCAA
>sblock8413_mmu-mir-133a-2_mature8	1
AAGCTGGTAAAATGGAACCAAAT
>sblock8413_mmu-mir-133a-2_mature9	1
AGCTGGTAAAATGGAACCA
>sblock8413_mmu-mir-133a-2_mature10	1
AAGCTGGTAAAATGGAAC
>sblock8413_mmu-mir-133a-2_mature11	8
TTGGTCCCCTTCAACCAGCTGT
>sblock8413_mmu-mir-133a-2_mature12	4
TTTGGTCCCCTTCAACCAGCT
>sblock8413_mmu-mir-133a-2_mature13	3
TTTGGTCCCCTTCAACCAGCTGT
>sblock8413_mmu-mir-133a-2_mature14	2
TTTGGTCCCCTTCAACCAGCTG
>sblock8413_mmu-mir-133a-2_mature15	2
TTTGGTCCCCTTCAACCAGC
>sblock8413_mmu-mir-133a-2_mature16	2
TTGGTCCCCTTCAACCAGCT
>sblock8413_mmu-mir-133a-2_mature17	1
TTTGGTCCCCTTCAACCAG
>sblock8413_mmu-mir-133a-2_mature18	1
TTGGTCCCCTTCAACCAGCTG
>sblock8426_mmu-mir-124-3_mature1	1236
CGTGTTCACAGCGGACCTTGA
>sblock8426_mmu-mir-124-3_mature2	377
CGTGTTCACAGCGGACCTTG
>sblock8426_mmu-mir-124-3_mature3	696986
TAAGGCACGCGGTGAATGCCA
>sblock8426_mmu-mir-124-3_mature4	297095
TAAGGCACGCGGTGAATGC
>sblock8789_mmu-mir-124-2_mature1	1236
CGTGTTCACAGCGGACCTTGA
>sblock8789_mmu-mir-124-2_mature2	377
CGTGTTCACAGCGGACCTTG
>sblock8789_mmu-mir-124-2_mature3	696986
TAAGGCACGCGGTGAATGCCA
>sblock8789_mmu-mir-124-2_mature4	297095
TAAGGCACGCGGTGAATGC
>sblock8871_mmu-mir-16-2_mature1	5606
TAGCAGCACGTAAATATTGGCG
>sblock8871_mmu-mir-16-2_mature2	3273
TAGCAGCACGTAAATATTGG
>sblock8871_mmu-mir-16-2_mature3	2
CCAATATTATTGTGCTGCTTT
>sblock8871_mmu-mir-16-2_mature4	2
CCAATATTATTGTGCTGCTTTA
>sblock8871_mmu-mir-16-2_mature5	2
CCAATATTATTGTGCTGCTT
>sblock8871_mmu-mir-16-2_mature6	1
ACCAATATTATTGTGCTGCTT
>sblock8913_mmu-mir-9-1_mature1	161372
TCTTTGGTTATCTAGCTGTA
>sblock8913_mmu-mir-9-1_mature2	86710
TCTTTGGTTATCTAGCTGTAT
>sblock8913_mmu-mir-9-1_mature3	73649
TCTTTGGTTATCTAGCTGTATGA
>sblock8913_mmu-mir-9-1_mature4	14825
ATAAAGCTAGATAACCGAAAGT
>sblock8913_mmu-mir-9-1_mature5	8616
TAAAGCTAGATAACCGAAAGTA
>sblock8913_mmu-mir-9-1_mature6	8151
TAAAGCTAGATAACCGAAAGT
>sblock8945_mmu-mir-190b_mature1	4
TGATATGTTTGATATTGGGT
>sblock8945_mmu-mir-190b_mature2	1
TGATATGTTTGATATTGGGTTGT
>sblock8945_mmu-mir-190b_mature3	1
TGATATGTTTGATATTGGG
>sblock8945_mmu-mir-190b_mature4	9
ACTGAATGTCAAGCATACTCTC
>sblock8945_mmu-mir-190b_mature5	7
ACTGAATGTCAAGCATACTCT
>sblock8945_mmu-mir-190b_mature6	4
ACTGAATGTCAAGCATACTCTCA
>sblock8945_mmu-mir-190b_mature7	3
ACTGAATGTCAAGCATACTC
>sblock8945_mmu-mir-190b_mature8	1
CTGAATGTCAAGCATACTCT
>sblock9109_mmu-mir-186_mature1	10382
CAAAGAATTCTCCTTTTGGG
>sblock9109_mmu-mir-186_mature2	7342
CAAAGAATTCTCCTTTTGG
>sblock9109_mmu-mir-186_mature3	3578
CAAAGAATTCTCCTTTTGGGCT
>sblock9109_mmu-mir-186_mature4	3300
CAAAGAATTCTCCTTTTGGGC
>sblock9109_mmu-mir-186_mature5	9
CCCTAAGGTGAATTTTTTGGGA
>sblock9109_mmu-mir-186_mature6	6
CCTAAGGTGAATTTTTTGGGA
>sblock9109_mmu-mir-186_mature7	4
CCCTAAGGTGAATTTTTTG
>sblock9109_mmu-mir-186_mature8	2
GCCCTAAGGTGAATTTTTTG
>sblock9109_mmu-mir-186_mature9	2
GCCCTAAGGTGAATTTTTTGG
>sblock9109_mmu-mir-186_mature10	1
GCCCTAAGGTGAATTTTTT
>sblock9109_mmu-mir-186_mature11	1
GCCCTAAGGTGAATTTTTTGGGA
>sblock9109_mmu-mir-186_mature12	1
GCCCTAAGGTGAATTTTTTGGG
>sblock9109_mmu-mir-186_mature13	1
CCCTAAGGTGAATTTTTTGG
>sblock9109_mmu-mir-186_mature14	1
CCCTAAGGTGAATTTTTTGGG
>sblock9167_mmu-mir-873_mature1	5184
GCAGGAACTTGTGAGTCTCCT
>sblock9167_mmu-mir-873_mature2	2972
GCAGGAACTTGTGAGTCTCC
>sblock9167_mmu-mir-873_mature3	393
GAGACTGACAAGTTCCCGGGA
>sblock9167_mmu-mir-873_mature4	246
GAGACTGACAAGTTCCCGG
>sblock9167_mmu-mir-873_mature5	143
GAGACTGACAAGTTCCCGGGAA
>sblock9167_mmu-mir-873_mature6	122
GAGACTGACAAGTTCCCGGG
>sblock9222_mmu-mir-32_mature1	13
TATTGCACATTACTAAGTTGCAT
>sblock9222_mmu-mir-32_mature2	8
TATTGCACATTACTAAGTTGCA
>sblock9222_mmu-mir-32_mature3	6
TATTGCACATTACTAAGTTG
>sblock9222_mmu-mir-32_mature4	5
TATTGCACATTACTAAGTTGC
>sblock9222_mmu-mir-32_mature5	3
CAATTTAGTGTGTGTGATAT
>sblock9329_mmu-mir-101a_mature1	13
CAGTTATCACAGTGCTGATGCT
>sblock9329_mmu-mir-101a_mature2	2
TCAGTTATCACAGTGCTGATGCT
>sblock9329_mmu-mir-101a_mature3	2
CAGTTATCACAGTGCTGATGC
>sblock9329_mmu-mir-101a_mature4	2
CAGTTATCACAGTGCTGATG
>sblock9329_mmu-mir-101a_mature5	2
CAGTTATCACAGTGCTGAT
>sblock9329_mmu-mir-101a_mature6	1
TCAGTTATCACAGTGCTGAT
>sblock9329_mmu-mir-101a_mature7	518712
GTACAGTACTGTGATAACTGA
>sblock9329_mmu-mir-101a_mature8	366247
TACAGTACTGTGATAACTGA
>sblock9329_mmu-mir-101a_mature9	184528
TACAGTACTGTGATAACTGAA
>sblock9402_mmu-mir-30e_mature1	5575
TGTAAACATCCTTGACTGG
>sblock9402_mmu-mir-30e_mature2	3787
TGTAAACATCCTTGACTGGAAGCT
>sblock9402_mmu-mir-30e_mature3	2847
TGTAAACATCCTTGACTGGAA
>sblock9402_mmu-mir-30e_mature4	2665
TGTAAACATCCTTGACTGGAAG
>sblock9402_mmu-mir-30e_mature5	1854
TGTAAACATCCTTGACTGGA
>sblock9402_mmu-mir-30e_mature6	11492
CTTTCAGTCGGATGTTTACA
>sblock9402_mmu-mir-30e_mature7	7722
CTTTCAGTCGGATGTTTAC
>sblock9402_mmu-mir-30e_mature8	5645
CTTTCAGTCGGATGTTTACAGC
>sblock9402_mmu-mir-30e_mature9	5340
CTTTCAGTCGGATGTTTACAG
>sblock9614_mmu-mir-200a_mature1	8
CATCTTACCGGACAGTGCTG
>sblock9614_mmu-mir-200a_mature2	4
CATCTTACCGGACAGTGCTGGA
>sblock9614_mmu-mir-200a_mature3	2
CATCTTACCGGACAGTGCTGG
>sblock9614_mmu-mir-200a_mature4	1
CATCTTACCGGACAGTGC
>sblock9614_mmu-mir-200a_mature5	352
TAACACTGTCTGGTAACGATGTT
>sblock9614_mmu-mir-200a_mature6	186
TAACACTGTCTGGTAACGAT
>sblock9614_mmu-mir-200a_mature7	142
TAACACTGTCTGGTAACGATGT
>sblock9794_mmu-mir-491_mature1	39
AGTGGGGAACCCTTCCATGAGGA
>sblock9794_mmu-mir-491_mature2	37
AGTGGGGAACCCTTCCATGAGG
>sblock9794_mmu-mir-491_mature3	28
AGTGGGGAACCCTTCCATGA
>sblock9794_mmu-mir-491_mature4	9
TGGGGAACCCTTCCATGAGGA
>sblock9794_mmu-mir-491_mature5	9
AGTGGGGAACCCTTCCATGAG
>sblock9794_mmu-mir-491_mature6	9
CTTATGCAAGATTCCCTTCTAC
>sblock9794_mmu-mir-491_mature7	7
CTTATGCAAGATTCCCTTCT
>sblock9794_mmu-mir-491_mature8	4
CTTATGCAAGATTCCCTTCTA
>sblock9794_mmu-mir-491_mature9	2
TTATGCAAGATTCCCTTCT
>sblock7652_mmu-mir-669m-2_mature1	3
AGTTTTGTGTGCATGTGCAT
>sblock7652_mmu-mir-669m-2_mature2	2
AGTTTTGTGTGCATGTGCATGT
>sblock7652_mmu-mir-669m-2_mature3	1
AGTTTTGTGTGCATGTGCATGTG
>sblock7652_mmu-mir-669m-2_mature4	4
ATATACATCCACACAAACATAT
>sblock7652_mmu-mir-669m-2_mature5	1
ATATACATCCACACAAACATA

## Sheet: Absolute cloning frequencies
miR	NT-1	0.5h-1	1h-1	3h-1	6h-1	24h-1	NT-2	0.5h-2	1h-2	3h-2	6h-2	24h-2
mmu-let-7f 5arm	115142	159903	161568	89058	31550	181050	926927	775761	714977	1032266	441349	1321890
mmu-let-7g 5arm	18455	93243	58269	68136	6890	132754	850976	591818	704489	922372	159698	687196
mmu-let-7c 5arm	29890	166643	75125.5	60400.5	9919.5	238868	340448	443759	407238	592552	88369.5	598947
mmu-mir-29a 3arm	17525	161319	47144	85713	8927	203780	261312	461255	232120	121944	170242	236839
mmu-mir-128 3arm	29474	129033	136265	112556	43533	172480	326135	184659	232688	208600	88148	154577
mmu-mir-124 3arm	311143	77421	178856	120926	44085	113303	148544	184238	117568	56842	146490	97553
mmu-mir-101a 3arm	64373.1	204369	106162	142333	54616.4	260170	177361	30930.3	147056	120946	33054.7	53059.8
mmu-mir-143 3arm	71169	141355	116112	232814	72878	201755	85730	37642	79490	36790	18672	27225
mmu-mir-1839 5arm	5069	57964	18840	12079	6035	65817	105211	130537	107939	90202	19395	89466
mmu-let-7a 5arm	13282	28914	23598.5	15744.5	5015.5	34894.5	80981.5	76841	80408.5	172328	21585.5	152176
mmu-let-7i 5arm	6903	14396	13734	17438	4321	20696	81157	103786	119251	136252	14427	96836
mmu-mir-103 3arm	4508.67	36202.7	17059.7	18924	5790	43632.3	76508	113656	76208.7	130758	7800.67	93595
mmu-mir-140 3arm	29910	42215	70835	36319	28433	53309	94165	47284	60797	41104	11881	39650
mmu-mir-378 3arm	4752.08	28632.5	13568.6	21129.3	4604.15	33221.3	107692	136301	82470.8	49518.6	2365.25	54587.1
mmu-mir-101b 3arm	17442	50926	31693	26332	15028	65393	72152	33839	70530	49816	13074	32733
mmu-mir-9 5arm	16160.8	45128.8	26344.8	51076.5	10025	48878.5	35929.2	35207.5	67905.3	72951.8	8306.25	21828
mmu-mir-219 3arm	3063	14015	16633	22026	4209	18732	39009	66797	78589	49363	5403	53833
mmu-mir-127 3arm	3185	8778	3413	7067	775	14821	45560	83921	116450	56291	1766	27935
mmu-mir-383 5arm	7552.33	29022	17769.5	30686	8771	38933	37614.3	73066.4	37650.1	50701	1787.33	22069.1
mmu-mir-192 5arm	8065	30747	32435	89096	13983	36460	46151	14302	24330	21007	9184	21980
mmu-mir-1 3arm	2791.67	16193.3	15940.3	11859	2992.67	21056	77057.3	31411	51175.3	46761	14564	44217.3
mmu-mir-34c 5arm	4567	14511	5993	12252	1659	17974	8802	137444	22118	14003	1906	85671
mmu-mir-181a 5arm	40237	24021	57847	24666	14548	23410	26815	28482	21253	18852	3216	29136
mmu-mir-107 3arm	2120.33	19048.3	8405.33	9406	2890	22782.7	41126	48209.3	26944.3	40235	4146.33	44961
mmu-let-7b 5arm	4745	11106	10303	10550	2894	14067	23869	31323	34062	56337	5810	49224
mmu-mir-138 5arm	10200.5	40488.5	13623.5	23102.5	9280	57647	10988	41407.5	18193.5	8847	2611.5	13576
mmu-mir-127 5arm	17865	17966.5	15619	28241	6744	20261	31601.5	50392.5	28567.5	15398	4120	11447
mmu-mir-30a 5arm	19362	17422	10370	17238	2816	21064	15682	29916	42338	34231	5289	18182
mmu-mir-125b 5arm	13763	12940	17797	16651	3394	14935	36017	19013	42415	25484	4955	20972
mmu-mir-298 5arm	7117.5	20856	16282	13756	8966	29859	19871.5	33116	28877	9648	533	19106
mmu-let-7d 5arm	3613	5911	7399	4810	1988	6256	22490	19743	22546	48553	6850	53992
mmu-mir-181b 5arm	55582	19091	42441	20186	13041	15724	10514	6343	6169	5266	1736	7615
mmu-let-7e 5arm	7361	14826	11970	14411	3176	19733	15667	17795	16613	27892	4601	27896
mmu-mir-26a 5arm	5275.5	7667.5	7002	2907	1730	8734	26840	35719	16391	17611.5	15762	31037
mmu-mir-340 5arm	3236	17765	11579	8161	4073	20295	21308	28602.5	13823.5	8092	15125	14754.5
mmu-mir-99b 5arm	1570	17360	16397	14004	2058	19936	20630	7773	27624	25888	2258	9812
mmu-mir-152 3arm	1676	12012	2464	4684	403	18358	37238	21612	21545	13378	8249	23317
mmu-mir-433 3arm	1180	3502	2549	982	703	4035	20963	22504	43639	31767	1863	22655
mmu-mir-376a 3arm	2412	18237	11955	15981	7360	22050	8208	26829	5809	2269	9781	5289
mmu-mir-27b 3arm	17536	8786.5	8515.5	11099.5	2447.5	10201	19138.5	8778.5	14667	11546	4842	13639
mmu-mir-99a 5arm	3268	17258	10797	14633	3840	18996	10961	5930	16549	10912	1075	6179
mmu-mir-222 3arm	2747	10941	5573	5502	2773	13989	8590	25498	11432	6102	1165	12220
mmu-mir-7a 5arm	1248	3854.67	1606.33	1895.67	696	5415	7434	41043.8	20892	11471	1980.67	6421.33
mmu-mir-24 3arm	6677	2823.67	5819	5196	1148	3991	12944.7	25458.7	11031.3	6965.33	4320.67	14401
mmu-mir-21 5arm	1222	4872	1944	870	654	6136	12323	21982	15977	10989	5888	13640
mmu-mir-22 3arm	2251	11084	14453	14172	5781	14683	5833	10462	6419	3487	3020	4030
mmu-mir-221 3arm	1771	2209	1412	3867	591	2252	4732	22824	23638	19825	600	11493
mmu-mir-379 5arm	1201	5179	7194	8685	1120	7718	16049	6204	14502	13023	3925	5892
mmu-mir-2134 3arm	764.196	1716.91	903.457	1380.44	349.683	1774.59	10462.5	23277	16428	14738.2	2189.08	13807.3
mmu-mir-129 5arm	1495	3253	2275	886	394	3828	16857	5985	23272	17264	805	10969
mmu-mir-411 5arm	9325	5688	11920	8097	3250	7011	13293	3529	4746	5698	4897	5659
mmu-mir-320 3arm	155.5	1213.5	441	160.5	104.5	1503	4660	20463.5	20864	22149.5	316	10595.5
mmu-mir-221 5arm	734	5989	1629	648	584	6208	14493	12966	13841	7582	3166	10504
mmu-mir-29c 3arm	646	4284	1145	1185	208	5462	10563	20901	7578	4151.33	12017	9629
mmu-mir-185 5arm	210	1093	610	303	101	1489	9210	19083.5	20168	11625.5	841	12693.5
mmu-mir-341 3arm	28425	3716	4280	5296	821	2481	6599	11896	6641	2776	202	3555
mmu-mir-744 5arm	950	906	872	560	112	1496	13408.5	6346	22927	16682	1120	8458.5
mmu-mir-541 5arm	1439.5	3300.5	4716	4252	2511.5	4171	8085	8132	11597	9061	967.5	5129.5
mmu-mir-212 5arm	448	1518	1324	456	472	1516	5831	8658.25	15761	14627	671	7429
mmu-mir-191 5arm	1389	2639	4353	2247	717	3007	6382	13293	6226	5685	1839	8469
mmu-mir-30d 5arm	3484	3028	2687	5659	735	3437	2920	5825	8938	10240	1606	3810
mmu-mir-142 5arm	9546	4782	10653	4993	5127	2449	2684	2751	783	729	3318	1201
mmu-mir-30a 3arm	1878.5	1191.5	1911	1290	250	1451.5	11432.5	2005	11905	10113.5	255	4920.5
mmu-mir-9 3arm	689.5	3877	1638	621	407	4096	7062	7365	5667	4545	4204	5821
mmu-mir-330 3arm	751.667	4373.75	2344.25	879.25	1184.25	5181.75	6032.92	7634.58	5811.75	4647.58	914.667	4702.5
mmu-mir-322 3arm	2433	3452	7763	6946	2995	4221	5202	3018	2128	1954	1084	3214
mmu-mir-26b 5arm	545	1661	691	322	168	1958	6846	10391	3917	3061	7536	7288
mmu-mir-382 3arm	579	1740	3159	1833	723	1785	10100	5640	5263	5608	931	5219
mmu-mir-7b 5arm	230	1359.5	367.833	172	163.5	1980.5	2239.33	19082.2	9980.17	4068.5	807	1561.5
mmu-mir-448 3arm	6877	674	2802	1364	306	1019	2048	4973	1021	438	888	17188
mmu-mir-872 5arm	10110.3	2736	6327	2248	3024	2142.33	1499.33	1233	945	830	1120	1562
mmu-mir-30e 3arm	3589.5	703.5	1699	643	321	469.5	6750.5	1233	7072	6600.5	152	2905.5
mmu-mir-151 3arm	711	2582	1471	519	409	3154	4564	2343	7544	5670	456	2348
mmu-mir-186 5arm	3335	3291	3145	1409	2579	2697	2202	3724	4821	2247	950	1320
mmu-mir-598 3arm	3416	324	1850	1284	123	390	4900	4201	6049	5260	107	3481
mmu-mir-33 5arm	1526	4570	3727	3473	3257	5881	1900	2893	1146	1099	301	1447
mmu-mir-139 3arm	888	2649	1018	1982	356	3942	4538	5087	5249	2157	500	2065
mmu-mir-181d 5arm	3961	3426	3070	1044	1431	3930	2526	3540	2495	2027	300	2519
mmu-mir-1981 5arm	133	1365	474	185	82	1857	3970	7876	5425	5016	402	3229
mmu-mir-129 3arm	346	1126	898	1367	207	1183	4891	1664	6038	7509	1826	2271
mmu-mir-300 3arm	1884.5	1084	1525	719	348.5	1295.5	4769.5	4792	5051.5	3272.5	903.5	3235
mmu-mir-382 5arm	720	1972	1126	426	383	2644	2447	4308	5905	4202	232	2802
mmu-mir-30c 3arm	423	2578	2013	5447	971	3421	3221	1908	3346	1589	396	1627
mmu-mir-485 5arm	312	1484	1248	904	202	1967	1107	10729	3510	2980	171	1954
mmu-mir-199a 3arm	633.333	2792	1903.33	678.667	706.667	3441.33	4420.67	2147.33	2170.67	2322	571.333	2750.67
mmu-mir-100 5arm	498	2439	1837	1645	323	2752	2492	1565	4319	3938	279	1486
mmu-mir-323 3arm	330	1188	4284	3652	869	1592	2944	1105	1997	1723	953	1923
mmu-mir-409 3arm	1193	2677	1899	780	471	3171	2982	1227	4150	2072	247	1257
mmu-mir-485 3arm	429	1523	1093	383	312	1460	4480	2267	3685	2777	605	2958
mmu-mir-92b 3arm	1730	569	1242	2033	116	841	2787	1905	4824	2629	801	2449
mmu-mir-125a 5arm	349	572.5	275	142.5	43	748	3305.5	2031	7423.5	4621.5	121	2105.5
mmu-mir-1224 5arm	61.8333	1725.33	1078.67	1546.83	203.25	2445.75	3538.17	3646.67	2808.75	1700.92	127	1253.92
mmu-mir-488 3arm	301	1764	803.5	4712.5	309.5	2286	2114	1439	3448.5	1444	317	983.5
mmu-mir-770 3arm	296	467	258	100	107	702	1825	6696	4693	2462	136	1785
mmu-mir-410 3arm	143	1489	1507	1935	355	1832	2849	3435.5	1269	992	1470	1889
mmu-mir-30e 5arm	2820	1371	1248	587	536	1607	581	4469	1903	2516	446	1027
mmu-mir-666 5arm	3785	1064	2962	1038	698	1322	2149	1064	1741.33	1129	231	1022
mmu-mir-25 3arm	241	570	465	180	110	692	2629	1849	3989	3611	271	2540
mmu-mir-434 3arm	1253	1119	2509	1708	225	1048	2030	2099	1861	1117	980	1045
mmu-mir-134 5arm	1694	1752	1256	1629	337	3007	1340	1709	1808	894	148	807
mmu-mir-543 3arm	62	387	140	61	0	385	2251	3231	2064	3096	384	4089
mmu-mir-137 3arm	267	846	709	282	225	1035	1794	4463	1604	743	2185	1387
mmu-mir-672 5arm	147.5	776	294	119	49	1238	1465.5	4532.5	2354	1549	132	1549.5
mmu-mir-135a 3arm	76	469	572	1426	90	739	2963	1707	1974	1832	427	1899
mmu-mir-27a 3arm	3367	989	1832.5	1587.5	423	766	1332	470.5	977.5	852	625.5	925
mmu-mir-148a 3arm	518	1503	418	213	117	2335	2054	873	2823	1855	781	563
mmu-mir-873 5arm	1266	2114	1279	512	746	2833	1257	1423	1073	678	134	504
mmu-mir-328 3arm	82	482	137	69	19	454	2002	3305	3480	1801	68	1136
mmu-mir-676 3arm	940	1656	1540	2861	310	2389	600	639	1104.5	475	22	349
mmu-mir-1944 5arm	154	1079	106	55	97	938	1697	3683	2383	864	350	1460
mmu-mir-664 5arm	20	428	95	1742	14	607	1433	1758.5	3744.5	1827	91	1029
hsa-mir-1298 5arm	851	373	582	6198	37	388	129	959	177	56	16	2960
mmu-mir-2134 5arm	171.785	217.751	147.569	50.7369	89.3849	171.208	1246.45	3812.54	1917.77	2112.87	280.692	2052.33
mmu-mir-199b 3arm	316.667	1396	951.667	339.333	353.333	1720.67	2210.33	1073.67	1085.33	1161	285.667	1375.33
mmu-mir-16 5arm	226	253	340	155	27	291	1726	3020	929	1098	1677	2016
mmu-mir-434 5arm	365	1205	779	316	268	1163	1785.5	854	1943	1846.5	201	971.5
mmu-mir-708 5arm	763.167	714.117	1023.17	353.25	286.9	558.567	1133.32	1920	1315	1157.92	898.75	950.95
mmu-mir-125b 3arm	695.5	1238	1129	406	598.5	1646	1417.5	918.5	1011	846	222	937
mmu-mir-376b 3arm	249.333	836.667	2216	812	852.667	916.667	919.333	1918	335	173.333	1106.67	582
mmu-mir-708 3arm	146	630	273	3831	132	649.5	963	973	1411.5	1208	137	401
mmu-mir-409 5arm	46	528	255	115	25	672	1640	1925	2175	1868	200	1223
mmu-mir-582 3arm	747	1483	975	3174	389	1499	566	260	715	528	59	156
mmu-mir-369 5arm	237	1343	636.5	296.5	188	1442	1684	607	1046	865	302	1401
mmu-mir-495 3arm	67	430	189	85	31	465	1534	1779	1023	1354	590	2207
mmu-mir-181a 3arm	1925	924	1014	1801	220	979	645	526	699	533	73	274
mmu-mir-31 5arm	609	485	1192	441	270	600	1323	1519.5	996	689	155	997
mmu-mir-676 5arm	62	1026	243	131	79	1044	1627	1077	973	959	325	914
mmu-mir-148b 3arm	701.5	464.5	231	133	46.5	587.5	1257.5	652.5	1712	1502	490.5	564
mmu-mir-2135 3arm	589.284	407.591	175.299	239.328	401.526	214.908	713.42	852.938	358.977	506.125	752.864	2916.29
mmu-mir-2146 5arm	761.5	439.167	197.8	818.4	424.5	339.833	600.667	983.5	209.333	356.5	879	1951.9
mmu-mir-29b 3arm	135	174	120	45	16.6667	256	686	1603	1957	1204.67	664	1029
mmu-mir-2146 3arm	946.5	710.5	206	334	550.5	333	506	801	198	234.5	838	2123
mmu-mir-497 5arm	205	657	390	966	174	790	888	1001	823	708	241	851
mmu-mir-126 3arm	93	395	222	90	42	453	1476	490	1633	1615	155	1020
mmu-mir-130a 3arm	18	184	93	44	5	170	917	2178	1162.5	660.5	261.5	1499.5
mmu-mir-380 5arm	490	899	560	202	265	1041	978	580	829	669	233	385
mmu-mir-337 5arm	115	373	352	125	68	456	1079	1741	1216	588	133	660
mmu-mir-98 5arm	207	326	306	217	87	921	745	730	839	1072	303	968
mmu-mir-872 3arm	248	280	200	100	23	276	1075	2060	413	336	780	882
mmu-mir-206 3arm	20	170	86	39	12	262	216	235	490	4803	44	167
mmu-mir-381 3arm	355.5	295	318	102	56	266.5	1218.5	788.5	1020.5	908	233	675.5
mmu-mir-380 3arm	381	490	815	410	160	718	836	443	379	229	706	602
mmu-mir-132 5arm	486	487	679	272	185	454	634	514	924	906	166	417
mmu-mir-106b 5arm	192	419	273	118	69	599	738	1824	478	313	376	647
mmu-mir-487b 3arm	146	399	383	151	133	426	1064	781	523	545	238	1225
mmu-mir-144 3arm	2274	941	741	263	577	348	115	240	32	33	192	90
mmu-mir-879 5arm	1895.5	515	859	424.5	476	374	330.5	224	196.5	235	46	129.5
mmu-mir-218 5arm	716	678	547	230	122	727	515	439	737	305	325	287
mmu-mir-122 5arm	41	471	92	33	4	602	842	593	1353	989	88	512
mmu-mir-674 5arm	22.4	437.6	124	44.2	36	574	500.4	1721.8	789.4	490	21	812.8
mmu-mir-329 5arm	186	268	202.5	76	117	344	494	1731.5	934	771.5	13	363
mmu-mir-136 3arm	369	296	390	189	153	314	871	856	626	436	164	566
mmu-mir-532 5arm	32	108	65	21	18.5	124	765	1260	837	892	70	803
mmu-mir-146b 3arm	65.3333	104.667	85.1667	34.3333	5.66667	124.167	784.167	1129.33	1226.5	749.833	122.5	537.333
mmu-mir-335 5arm	67	186	206	115	45	217	592	971	980	605	595	389
mmu-mir-136 5arm	65.1667	42	162.5	69	59	38	142	2822.17	728	452	69.5	279
mmu-mir-540 5arm	260	100	242	3230	119	121	149	298	138	90	20	64
mmu-mir-15a 5arm	50	223	146	76.5	12	217	644	776	279	218	1700	427
mmu-mir-760 3arm	201.5	189	222.5	63	50	243.5	632	845.5	1181.5	637.5	41	392.5
mmu-mir-143 5arm	53	155	236	2528	65	168	296	427	342	161	6	223
mmu-mir-1969 3arm	112	301	154	2714	75	259	309	163	181	130	57	127
mmu-mir-370 3arm	319	387	216	111	114	480	417	786	938	429	6	227
mmu-mir-23b 3arm	491.5	365.5	608.5	253.5	249.5	253	345	389	316.5	349.5	225	535
mmu-mir-23a 3arm	451	349.5	667.5	260.5	272.5	280	485	295	296	316.5	269	434
mmu-mir-345 3arm	212	192	726	277	102	261	583	888	631	204	1	218
mmu-mir-551b 3arm	1246	407	561	183	353	222	248.5	305	138	86	214	145
mmu-mir-187 3arm	138	172	79	43	9	337	419	791	1055	390	54	528
mmu-mir-2135 5arm	312.6	313.423	88.7307	551.393	298.057	181.179	288.927	270.716	136.891	224.672	281.379	1010.97
mmu-mir-384 3arm	785	702.5	519.5	244	271.5	262	244.5	189.5	194	112	230.5	185.5
mmu-mir-668 3arm	295	119	182	109	27	97	644	409	895	519	52	510
mmu-mir-1983 3arm	572.333	430.333	903.667	323.25	198.333	330	214.5	181	236	187.333	79	189
mmu-mir-496 3arm	150	269	444	1239	185	236	285	194	114	113	314	187
mmu-mir-151 5arm	56.5	89	143.5	78.75	11	153	697	258	862.5	732.75	218.5	412
mmu-mir-423 5arm	5	25	22	16	7	36	258	1299	970	634	21	359
mmu-mir-219 5arm	140	269	167	97	80	333	367	523	641	347	201	430
mmu-mir-132 3arm	101	239	306	105	49	316	481	467	396	427	170	533
mmu-mir-486-as 5arm	35.5	191	193.5	253	30	289	504.5	337	643.5	687.5	117.5	275.5
mmu-mir-486 5arm	35.5	191	193.5	253	30	287	504.5	330	643.5	686.5	116.5	272.5
mmu-mir-23b 5arm	32.6667	179.5	144	50	14	232	568	376	957	384	27	547
mmu-mir-204 5arm	964	61	134	677	20	72	157	146	219	164	28	763
mmu-mir-330 5arm	188	166	175	94	30	242	608	410.5	761	384	31	288
mmu-mir-2138 3arm	177.969	143.864	48.1604	104.043	206.781	107.796	344.847	306.82	158.131	257.744	190.462	1301.45
mmu-mir-15b 5arm	434.5	157	484	974	103.5	110	133	150	60	45	495	131
mmu-mir-361 5arm	80	202	122	36	13	256	505	594	534	258	283	353
mmu-mir-17 3arm	37	135.5	53.5	17.5	30.5	166	236	1660.5	376	160	57.5	294
mmu-mir-342 3arm	48	70	45	18	10	86	409	842	517	404	175	560
mmu-mir-423 3arm	82.5	59.5	57.5	13	19.5	61.5	390	441.5	1035.5	666.5	8	267
block177233_cand 3arm	78	264	241	305	349	660	245	351	281	100	0	188
mmu-mir-431 3arm	222	76	135	50	31	121	343	927	613	329	8	204
mmu-mir-299 3arm	107.5	85.5	108	49.5	16.5	162	587.5	487.5	638.5	441.5	41.5	312.5
mmu-mir-218 3arm	41.5	280	138.5	69.5	52	371.5	336	381.5	689	305.5	59	243
mmu-mir-153 3arm	648	132	198	103	28	104	262	636	151	103	428	159
mmu-mir-433 5arm	238	164	379	163	52	200	508	235	377	197	104	270
mmu-mir-22 5arm	6	237	82	26	20	347	451	342	373	379	109	427
mmu-mir-181b 3arm	773	328	435	173	144	200	196	44	122	125	59	81
mmu-mir-126 5arm	197	245	399	163	130	211	284	280	175	112	230	226
mmu-mir-370 5arm	72	124	191.5	75	30	128	437	258	458	517	47	293
mmu-mir-106b 3arm	177	182	304	106	69	264	333	228	532	304	18	94
mmu-mir-30c 5arm	94.6667	52.3333	114.667	54.3333	9	38.6667	181.667	415.833	597	689.333	44	260.667
sblock11766_cand 3arm	48	30	37	2112	2	30	54	49	44	63	10	55
mmu-mir-146b 5arm	32.6667	52.3333	42.5833	17.1667	2.83333	62.0833	390.583	564.667	613.75	373.417	61.25	268.667
mmu-mir-99b 3arm	58	284	143	62	58	378	135	270	642	281	23	95
mmu-mir-369 3arm	36	191	218	89	79	194	303	225	268	318	187	178
mmu-mir-124 5arm	78	136.5	150	67.5	25	172	297	432.5	378	268.5	63.5	217
mmu-mir-195 5arm	70	76	130	47	8	88	316	459	224	272	197.5	301
mmu-mir-204 3arm	16.3333	89.6667	48	16	22	123	226.667	356	206.333	170.333	16	847.667
mmu-mir-212 3arm	120	58	78	26	6	93	294	452	193	199	123	442
mmu-mir-92a 3arm	20	28	19	8	0	46	343	175	645	434	23	300
mmu-mir-139 5arm	108	37	105	65	8	61	316	116	293	447	157	318
mmu-mir-375 3arm	109	28	62	27	11	37	220	213	534	278	10	472
sblock12551_novel 5arm	1042	100	188	85	50	105	68	155	55	15	73	35
mmu-mir-344 3arm	10	12	24	10	0	12	88	691.333	420	368	65	222.667
mmu-mir-2140 5arm	327.581	149.417	46.3071	19.75	114.633	93.8286	124.833	149.39	65.1286	129.938	120.893	565.193
mmu-mir-504 5arm	128	108	171.5	945.5	47	71	98	25	133	88	1	63.5
mmu-mir-24 5arm	94.5	156	112	41	38	207	253	205	305	192	29	188
mmu-mir-194 5arm	4	121	12	6	0	170	245	387	217	169	265	211
mmu-mir-493 5arm	58	84	120	602	16	110	235	65	182	167	76	77
mmu-mir-376c 3arm	29	162	165	77	80	173	229	270	122	62	228	145
mmu-mir-2132 3arm	172.733	118.359	49.1984	101.681	201.843	80.0622	143.852	151.715	68.1439	101.005	153.646	390.394
mmu-mir-490 3arm	13	39.5	24	8	3	69.5	149.5	403	357	450	16	199
mmu-mir-451 5arm	5	112	44	20	31	94	168	205	194	478	33	342
mmu-mir-503 5arm	31	14	36	19	5	23	90	894	207	125	34	184
mmu-mir-93 5arm	51	56	73	30	15	72	54	800.5	137	180	18	170
mmu-mir-411 3arm	431	79	240	77	28	52	194	57	78	60	200	100
mmu-mir-338 3arm	67	99	95	44	36	94	133	345	203	186	59	232
mmu-mir-34b 5arm	31	116	45	48	13	177	54	571	98	56	7	376
mmu-mir-720 3arm	335.764	134.778	101.62	509.273	26.4989	62.3256	135.741	33.2049	78.1889	98.8106	11.1751	42.9788
mmu-mir-181c 5arm	251	163	306	90	76	139	54	237	76	52	8	82
mmu-mir-425 3arm	74	133	169	52	75	180	225	89	176	111	11	164
mmu-mir-2133 5arm	347.998	146.405	65.4167	42.7167	108.15	97.5238	132.85	88.2333	84.2929	159.217	60.1357	124.717
mmu-mir-665 3arm	38	93	63.5	27	25	108.5	275	141	224	233	16	180
mmu-mir-145 3arm	92	205	229	68	99	251	122	86	104	65	34	47
mmu-mir-146a 5arm	63	77	30	20	8	112	149	324	377	133	24.5	78
mmu-mir-144 5arm	54	71	337	112	275	91	100	83	47	103	35	83
mmu-mir-2138 5arm	44.7457	40.4345	13.3339	9.89161	70.479	27.2255	153.094	136.253	62.8698	112.544	56.196	599.968
mmu-mir-2141 5arm	135.494	126.848	26.6	14.199	111.538	61.4017	101.848	111.579	47.2751	74.0672	125.252	369.472
mmu-mir-2141 3arm	181.691	75.9857	36.0897	22.0755	89.9099	45.2987	105.656	94.8869	49.3503	82.9557	91.4228	410.391
mmu-mir-342 5arm	74	141	198	56	70	167	121	100	125	98	32	98
mmu-mir-185 3arm	23	74.5	73	21	16	93	218	146	226	159	1	104
mmu-mir-674 3arm	55	67.5	169.5	68	27.5	91.5	171	83	137.5	136	80	67
mmu-mir-3099 3arm	64	75	151	66	40	164	89	110.5	144	80	42	119
mmu-mir-128 5arm	79	155	38	17	4	156	181	90	169	193	8	51
hsa-mir-1298 3arm	229.5	82.5	101.5	34	18	87.5	84.5	94.5	126	69.5	19	170.5
mmu-mir-720 5arm	235.566	94.4453	74.099	357.102	21.6137	43.0667	98.2661	26.2651	55.3365	68.6573	7.95178	28.7207
mmu-mir-135a 5arm	85	72	61	37	16	72	177	95	120	163	82	83
mmu-mir-150 3arm	168	60	245	93	42	17	136	48	89	114	2	49
mmu-mir-324 5arm	84	90	91	34	27	68	112	228	103	78	27	114
mmu-mir-540 3arm	21	56	72	29	49	101	122	127	215	155	22	87
mmu-mir-501 3arm	3	20	12	4	10	18	95	216	263	256	14	144
mmu-mir-1937b 3arm	247.404	124.087	91.8855	36.4539	14.5962	31.8302	139.075	39.6018	112.482	134.605	15.853	62.206
hsa-let-7i 5arm	1	18	10	12	3	72	121	236	215	209	16	132
mmu-mir-873 3arm	44	76	93	36	29	90	105	123	152	168	15	109
mmu-mir-181c 3arm	14	103	20	15	9	115	159	93	241	150	15	90
mmu-mir-499 5arm	20	112	21	12	0	116	265	87	84	103	90	107
mmu-mir-28 5arm	59	55	121	42	35	55	126	79	163	116	59	100
mmu-mir-16 3arm	25	81	16	6	13	76	132	127	254	177	10	82
mmu-mir-673 5arm	3	77.5	34.5	14	16	75	181.5	152.5	206.5	110	24	88
mmu-mir-338 5arm	27	159	43	16	2	155	129	63	144	114	22	101
mmu-mir-154 3arm	9	26	14	7	0	31	191	118	158	167	94	159
mmu-mir-1964 3arm	44	71	31	14	14	61	126	122	291	123	4	58
mmu-mir-92b 5arm	8	53	27	17	4	85	165	148	149	147	6	139
mmu-mir-322 5arm	174	76	165	65	56	57	57	70	37	25	111	49
mmu-mir-28 3arm	3	51	11	3	7	67	84	108	302	231	10	52
mmu-mir-323 5arm	5	59	21	9	5	86	143	71	196	148	14	168
mmu-mir-374 5arm	26	73	131	31	0	62	173	159	65	30	77	97
mmu-mir-210 3arm	17	21	21	9	7	29	90	323	141	108	10	141
mmu-mir-1193 5arm	41	113	205	74	40	133	114	39	35	34	34	54
mmu-mir-187 5arm	4	40	43	10	18	65	142	116	170	164	10	132
mmu-mir-350 3arm	29	15	58	33	6	35	124	201	69	43	157	138
mmu-mir-652 3arm	10	34	115	27	11	36	92	170	169	133	32	75
mmu-mir-25 5arm	1	25	17	3	0	30	102	184	226	172	2	127
mmu-mir-301a 3arm	425	75	83	35	94	44	20	24	4	8	58	18
block2018054_cand 5arm	20	39	60	17	0	64	98	242	156	67	27	71
mmu-mir-130b 3arm	9	35	31	17	0	25	100	361	80	62	25	98
mmu-mir-21 3arm	128	54	62	22	27	56	91	195	67	40	4	81
mmu-mir-1965 5arm	116	44	22	534	7	16	23	16	17	18	0	11
mmu-mir-296 5arm	266	127	98	54	33	64	42	18	41	41	14	23
mmu-mir-467e 5arm	81	67	134	43	23	75	63	116	27	37.3333	76	65
mmu-mir-30d 3arm	45	116	98	34	24	105	100	57	76	83	11	57
mmu-mir-200a 3arm	18	4	7	6	1	3	74	228	89	225	17	117
mmu-mir-381 5arm	60	82	149	44	89	88	75	35	47	37	25	51
mmu-mir-184 3arm	40	9	43	18	2	9	67	80	237	216	19	36
mmu-mir-362 3arm	1	86	100	36	24	81	96	114	45	43	62	76
mmu-let-7d 3arm	13	171	59	27	22	183	81	45	97	39	5	21
block1580296_cand 5arm	17.5	22	4.5	703	5	1	0.5	0.5	0	0.5	0	0
block1098018_cand 5arm	50	104	14	6	34	16	73	129	31	40	20	222
mmu-mir-669c 5arm	10	15	29	24	5	28	34	133	136	236	15	69
mmu-mir-203 3arm	35	36	93.5	33	16	32	97	36	119	126	25	66
mmu-mir-3475 3arm	21	36	35	9	2	42	81	97	128	93	44	103
mmu-mir-2133 3arm	125.204	30.5	31.3333	19.5	67.3333	34.1667	69.0833	51.0833	31.1667	101.917	33.75	71.9167
mmu-mir-301a 5arm	15	53	34	8	5	50	113	38	157	123	5	63
mmu-mir-455 3arm	59	43	40	18	7	36	131	74	59	53	19	124
sblock14798_novel 3arm	111	0	14.5	8	0	0	13	171.5	5	2	6	326.5
mmu-mir-412 5arm	54	28	44	26	11	60	86	57	140	86	9	50
mmu-mir-2132 5arm	52.4336	42.9532	8.46323	7.72273	39.7461	28.9369	52.8953	61.0374	30.0619	41.9003	50.012	218.241
mmu-mir-689 5arm	44.0476	41.5417	11.3726	7.25	40.9	19.7996	53.2913	47.6885	31.5028	57.3079	57.9683	218.943
mmu-mir-148b 5arm	59	45	81	19	62	48	69	37	54	68	19	39
mmu-mir-138 3arm	50.5	70.5	50.5	10.5	15	49.5	75.5	46.5	63.5	66	11.5	85
mmu-let-7e 3arm	4	85	50	25	6	74	116	40	58	36	16	62
block1804106_cand 5arm	6.5	25.5	28	14	39	45.5	74	150.5	32	57	32.5	64
mmu-mir-421 3arm	2	24	8	3	14	21	70	106	81	87	26	114
mmu-mir-764 3arm	43	26	28	11	0	23	31	182	102	28	3	75
mmu-mir-1198 3arm	9	11	18.2	5	1	16.2	47.9	118.2	153.3	92	11.5	64.9
block1330930_cand 5arm	0	1	2.5	536.5	0	1.5	0	0	0	0.5	0.5	0.5
block1183994_cand 5arm	0	1	2.5	536.5	0	1.5	0	0	0	0.5	0.5	0.5
mmu-mir-17 5arm	22	52	13	8	0	35	29	207	27	46	23	78
mmu-mir-351 5arm	57	35	44	23	18	18	89	65	118	45	9	18
mmu-mir-2140 3arm	25.5429	19.0667	4.0381	1.33333	35	14.219	44.5333	63.5714	10.8857	14.7143	37.9619	266.229
mmu-mir-1947 5arm	6	23	51	23	12	23	146	62	68	50	2	61
mmu-mir-1198 5arm	7.5	7	14.7	3.5	1	12.2	42.9	107.2	155.3	84.5	11	66.9
mmu-mir-384 5arm	27	15	15	4	6	10	54	121	104	65	15	60
mmu-mir-325 5arm	16	40	44	17	10	49.5	68.5	41	34	74	22.25	64.25
mmu-mir-7a 3arm	31	35	39	15	4	43	58	38	61	59	27	61
mmu-mir-193b 5arm	14	6	7	2	0	6	44	97	79	142	9	60
mmu-mir-217 5arm	22	33	44	11	31	43	25	48	12	99	5	80
block251857_cand 3arm	31	25	56	25	25	74	28	60	38	38	8	35
block726499_cand 5arm	0	36	16	7	9	35	54	56	104	62	8	46
mmu-mir-374 3arm	24	12.6667	31.6667	14.3333	4	17.6667	77	35	50	68	37	58.3333
mmu-mir-193 3arm	6	73	8	4	9	96	45	86	28	16	19	38
mmu-let-7i 3arm	50	31	39	18	11	43	43	68	64	25	10	24
mmu-mir-874 3arm	53	62	55	32	8	60	39	36	41	18	3	15
mmu-mir-544 5arm	9	35.5	69.5	24.5	12	47	42	59	24	10	44	29
mmu-mir-361 3arm	4	21	2	1	0	25	33	86	145	54	6	24
block892551_cand 5arm	59	25	28	19	5	30	34	44	46	66	9	32
mmu-mir-326 3arm	63.5	12	61	23	3	3	62.5	51	45.5	39	3	21
mmu-mir-488 5arm	38	30	71	37	48	7	56	18	12	43	11	15
mmu-mir-1981 3arm	0	28	10	8	3	27.5	73	66	37	65	11	46
block1908031_cand 3arm	0.6	31	5.2	1.6	0	33.4	58.8	30.8	90	57.2	11.4	44
sblock11757_novel 3arm	0.6	31	5.2	1.6	0	33.4	58.8	30.8	90	57.2	11.4	44
block1908035_novel 3arm	0.6	31	5.2	1.6	0	33.4	57.8	30.8	90	57.5333	11.4	44
sblock11758_novel 3arm	0.6	31	5.2	1.6	0	33.4	57.8	30.8	90	57.5333	11.4	44
mmu-let-7c 3arm	28	50	73.5	29.5	10.5	57	30	15.5	27.3333	11	5.33333	22.6667
mmu-mir-30b 5arm	12.3333	34.6667	19.3333	6.66667	6	24.3333	56.3333	35.6667	62	53.6667	18	31.3333
mmu-mir-410 5arm	27	28	51	28	17	51	33	11	41	34	6	23
mmu-mir-449b 5arm	2	7	3	9	1	17	11	168	23	14	2	86
mmu-let-7a 3arm	28	50	70.5	27.5	11.5	57	27	13.5	22.3333	13	5.33333	15.6667
mmu-mir-700 3arm	117	34	56	12	15	28	16	6	23	22	2	10
mmu-mir-582 5arm	34	39	61	15	4	23	35	34	22	11	40	23
mmu-mir-376a 5arm	49	58	27	14	25	24	35	31	25	17	17	15
mmu-mir-30b 3arm	10	100	38	9	7	111	8	12	18	13	2	9
mmu-mir-182 5arm	19	11	29	13	19	15	37	26	49	98	8	11
mmu-mir-137 5arm	9	61	27	9	7	50	31	43	26	25	8	30
mmu-mir-539 3arm	3	6	6	2	0	3	34	131	38	47	3	50
mmu-mir-15a 3arm	93	30	23	12	12	17	33	34	10	26	12	21
mmu-mir-542 3arm	9	27	26	8	12	37	45	14	65	53	5	21
mmu-mir-377 3arm	14	2	3	3.5	0	0	25	113	45	37	32	43
mmu-mir-377 5arm	12	22	6	4	6	15	26	46	65	72	4	39
mmu-mir-673 3arm	0	7	5	1	1	16	44	46	125	42	8	19
mmu-mir-339 5arm	52.6667	20.8333	30.5	12	9	19.8333	26	32.5	53.5	12.8333	14.1667	25.5
sblock7866_cand 3arm	22	6	19	15	2	16	64	28	63	37	6	19
mmu-mir-541 3arm	24	21	29	12	5	23	35	26	53	38	11	18
mmu-mir-1937b 5arm	60.45	44.7984	31.038	10.7639	5.14171	8.88237	35.3395	8.03598	27.772	30.4992	3.82148	14.1588
block870353_cand 5arm	0	44	21	4	0	71	37	18	16	36	2	31
mmu-mir-1948 3arm	23	8	13	11	0	11	59	14	56	45	4	35
mmu-mir-23a 5arm	51	94	28	5	2	40	4	18	12	6	0	9
mmu-mir-671 3arm	19	8	14	9	4	5	48	24	53	46	16	23
mmu-mir-689 3arm	16.025	9.18452	7.60476	2.51786	10.9619	6.34524	22.2444	31.6738	10.7929	18.6143	14.1083	118.413
mmu-mir-191 3arm	29	23	44	13	27	34	27	12	21	10	12	16
mmu-mir-1960 5arm	7	28	21	11	23	50.5	18	46	35	12	7	9
mmu-mir-667 5arm	10	18	15	4	3	22	29	38	61	53	1	11
mmu-mir-34b 3arm	13	11	27	10	0	7	8	30	27	12	2	112
mmu-mir-1306 5arm	6	12	13	7	7	17	27	32	52	51	0	33
block2358113_cand 5arm	0	6	15	6	4	5	35	35	43	43	23	40
mmu-mir-125a 3arm	4	17	37	12	4	27	35	21	27	21	14	35
mmu-mir-500 3arm	18	20	9	6	6	26	29	37	33	27	5	29
mmu-let-7b 3arm	24	22	40	17	15	29	39	11	20	13	6	9
mmu-mir-145 5arm	36	9	16	6	11	11	19	17	42	38	4	29.5
mmu-mir-3470b 3arm	60.1988	35.457	25.2109	7.09299	14.6126	32.8243	13.5376	8.8719	11.8544	10.5531	0.803795	12.9879
block2137394_cand 3arm	33	15	14.5	4.5	5.5	22	45	33.5	18	10.5	6	26.5
mmu-mir-669a 3arm	0	6.33846	34.9538	7.01538	0	14.6462	35.7538	25.0799	8.30769	20.8615	22.8308	56.9846
mmu-mir-29c 5arm	18	24	33	13	10	27	11	25	28	19	6	13
mmu-mir-425 5arm	2	0	3	0	0	0	29	35	57	54	5	39
mmu-mir-363 5arm	11	0	7	1	0	0	42	61	20	16	3	60
mmu-mir-154 5arm	27	5	2	2	2	9	22	32	34	39	13	32
mmu-mir-1937a 3arm	32.9566	31.5103	20.6024	8.1372	3.77622	6.12521	31.8496	7.82995	24.8479	32.221	3.23413	14.7072
mmu-mir-29b 5arm	4	4	8	0	1	5	15.5	67.5	44	22	13	31
mmu-mir-1197 3arm	25	12	32	9	3	15	38	14	16	19	1	29
mmu-mir-429 3arm	1	14	16	7	0	12	43	42	9	19	12	34
mmu-mir-467a 3arm	41.1305	2.76923	18.9231	12.3709	13.4423	9	22.5082	8.25	1.38462	7.44231	55.978	11.5962
mmu-mir-3473 5arm	39.4576	24.2395	23.5813	35.775	10.3681	14.8638	20.4854	11.4303	11.8722	6.45058	3.25921	2.53566
mmu-mir-376b 5arm	2	10	11	3	3	10	25	27	43	42	7	21
mmu-mir-490 5arm	45	10.25	59	17	6	3	8	26	13	8	1	7.0625
sblock9232_novel 3arm	2	0	0	3	0	0	25.5	64	65.5	28	0	15
mmu-mir-150 5arm	32	16	25	12	3	23	22	10	20	17	7	14
mmu-mir-222 5arm	3	11	21	12	0	24	40	22	9	24	8	22
block1890543_cand 3arm	2	46	42	31	14	14	12	15	11	4	0	4
mmu-mir-99a 3arm	14	2	2	1	0	2	12	78	29	35	4	15
block1815708_cand 5arm	1	17	15	10	10	11	18	23	18	33	1	36
mmu-mir-486 3arm	0	7	1	0	0	12	48.5	22.5	30.5	39.5	3.5	28.5
block2159270_cand 3arm	1	4	8	2	9	7	16	33	44	45	0	23
mmu-mir-2145 3arm	56.6985	16.5346	16.6391	8.68815	8.06873	12.7573	20.4697	12.3566	9.21662	18.5414	1.88823	9.08209
block971939_cand 3arm	2	8	5	2	4	8	37	33	49	10	7	21
block911295_cand 5arm	12	63	34	19	11	24	7	3	6	4	0	3
block998453_cand 3arm	1	17	35	6	8	14	9	26	15	25	3	26
mmu-mir-328 5arm	68	37	10.5	3.5	0.5	16	10.5	8	19	1	0	7
mmu-mir-29a 5arm	1	22	1	1	2	12	14	45	38	15	5	24
mmu-mir-326 5arm	55	14	20	8	7	14	8	5	26	17	0	6
mmu-mir-450a 5arm	18	14	23	11	7	33	15	8	23	7	9	11
mmu-mir-331 3arm	20	2	55	22	3	1	18	9	17	14	0	14
block948612_cand 5arm	0	0	0	0	0	0	9	33	29	71	0	30
mmu-mir-1940 5arm	0	14	7	3	0	22	22	38	31	18	1	15.5
mmu-mir-484 5arm	1	11	7	1	3	14	27	23	37	25	4	16
mmu-mir-200b 3arm	2	1	6	0	0	0	17	66	8	41	3	25
mmu-mir-666 3arm	36	5	14	8	3	10	19	36	14	9	2	11
mmu-mir-664 3arm	10	5	7	3	2	2	26	25	26	37	9	14
mmu-mir-1929 5arm	0	3	3	5	1	8	23	38	25	17	6	37
mmu-mir-339 3arm	47	9	11	3	1	12	16	17	24	11	0	14
block696672_cand 3arm	0	17	17	3	15	31	17	10	13	23	1	17
mmu-mir-379 3arm	34	19	19	10	5	9	11	5	5	20	14	12
block1663888_cand 3arm	0	0	0	0	0	1	14	24	57	46	0	18
mmu-mir-140 5arm	16	21	18	6	11	16	21	13	12	7	7	11
mmu-mir-27a 5arm	2	15	1	0	0	13	41	13	36	32	0	6
mmu-mir-188 5arm	20	0	13	3	2	2	25	44	20	7	4	19
mmu-mir-300 5arm	9	17	7	2	9	9	11	54	16	5	11	9
mmu-mir-467d 5arm	31	10	11	7	7	13	15	19	13	3.33333	13	14
mmu-mir-34a 5arm	14	4	5	2	1	9	19	48	17	14	4	19
mmu-mir-497 3arm	75	35	10	5	0	14	0	4	3	3	1	3
mmu-mir-324 3arm	1	7	4	0	5	6	16	38	39	12	3	22
mmu-mir-153 5arm	6	7	3	0	3	5	18	27	35	21	2	24
mmu-mir-671 5arm	48	16	7	1	8	16	6	36	7	1	0	4
block1596988_cand 3arm	2	3	6	0	0	3	17	32	18	22	1	41
block1892472_cand 3arm	3	17	3	2	0	17	30	18	23	9	7	13
mmu-mir-337 3arm	6	7	13	4.5	0	6	21	16	30	11	13	12.5
mmu-mir-592 5arm	4	4	1	0	0	8	23	35	18	17	10	19
mmu-let-7f 3arm	4	8	9	3	0	13	21	13	20	21	4	23
mmu-mir-511 3arm	11	15	10	4	0	16	19	21	8	13	4	17
mmu-mir-362 5arm	4	15	8	1	2	26	3	15	19	15	7	17
mmu-mir-505 5arm	0	5	2	0	0	1	10	23	28	36	0	26
mmu-mir-491 5arm	0	0	5	2	0	5	10	33	33	31	0	11
mmu-mir-494 3arm	0	4	5	2	0	3	18	30	30	14	4	18
mmu-mir-299-as 3arm	22.5	6.5	21	10.5	3.5	11	15.5	6.5	13.5	7.5	0.5	8.5
mmu-mir-27b 5arm	0	6	5	4	0	7	8	25	27	34	2	8
mmu-mir-3474 5arm	0	0	1	1	0	6	31	27	34	14	0	12
mmu-mir-467a 5arm	28.0934	16.3269	19.8462	2.82692	0	12.4615	8.19231	8.25	10.3846	6	8.88462	4.44231
mmu-mir-135b 5arm	7	3	12	1	2	3	17	13	12	24	9	19
mmu-mir-148a 5arm	14	17	6	3	17	18	10	1	21	8	1	5
mmu-mir-467c 5arm	9	18	5	2	0	11	19	25	10	3	8	10
mmu-mir-770 5arm	33	0	11	3	0	2	6	23	20	12	0	9
mmu-mir-532 3arm	0	0.166667	5.16667	5	0	1	17	21.1667	18	20	6	22
mmu-mir-543 5arm	19	4	23	14	2	6	16	2	8	12	3	5
mmu-mir-345 5arm	2	6	15	4	3	5	6	20	22	9	10	10
mmu-mir-215 5arm	8	15	15	7	8	10	8	5	13	10	5	8
mmu-mir-1968 5arm	3	7	6	1	0	12	11	30	8	7	8	19
mmu-mir-216b 5arm	3	4	25.5	6	0	6	5	11	2	25	3	21
mmu-mir-335 3arm	0	2	2	2	2	6	11	25.5	17	20	10	10
mmu-mir-876 5arm	9	17	7	6	10	37	5	6	3	3	2	1
sblock11758_novel 5arm	5	6	1	4	0	10	14	10	9	27	1	19
mmu-mir-450b 3arm	0	12	2.5	2	0	12	10	13.8333	15	6	6	26
mmu-mir-455 5arm	9	5	5	1	0	9	6	29	14	18	2	7
mmu-mir-365 5arm	1	1	5	6	0	2	7	28	10	30	0	14
block1039963_cand 3arm	2.5	8	21.5	32.5	26.5	8.5	2	1	1	0.5	0	0
mmu-mir-3470b 5arm	26.2683	14.4578	14.0791	3.06688	6.56194	13.7095	6.00046	4.72954	4.50973	4.62314	0.441599	5.37042
mmu-mir-193 5arm	0	0	0	0	0	0	6	45	22	8	2	15
mmu-mir-20a 3arm	12	43	15	3	4	8	2	1	1	1	1	3
mmu-mir-183 5arm	6.5	10	6.5	4	6	15	13	3	6	17	5	1
mmu-mir-19b 3arm	18	18	3	3	5	11	6	6	8	3	1	11
block1483986_cand 3arm	3	3	1	1	0	6	16	15	19	10	1	16
mmu-mir-33 3arm	24	13	18	7	0	5	5	2	0	6	6	5
mmu-mir-299 5arm	11	0	4	4	4	1	18	7	10	3	18	8
mmu-mir-363 3arm	0	3	0	0	0	7	15	15	7	5	3	33
mmu-mir-877 5arm	8	5	16	4	2	15	3	23	2	2	0	7
mmu-mir-202 5arm	15	1	23	13	0	0	4	16	4	1	6	4
mmu-mir-1839 3arm	0	6	21	8	0	6	13	3	11	7	6	6
mmu-mir-296 3arm	0	6.33333	4	1.66667	0	14.3333	11	4.33333	28	13	0	3.66667
sblock1374_novel 5arm	11	7	17	11	1	6	11	8	7	2	3	1
sblock163_cand 5arm	0	6	1	1	0	8	12	19	22	6	0	9
block867678_cand 3arm	0	14	10	7	5	30	4	4	2	6	0	2
mmu-mir-574 3arm	22	5	8	6	0	0	9	10	2	5.33333	5	11
block1578062_cand 5arm	11.5	7	11.5	3	4	12.5	15.5	8	0	0.5	2	7.5
block1185431_cand 3arm	1	6	2	1	0	1	13	9	14	13	0	22
mmu-mir-98 3arm	5	12.5	7	4	0	6.5	16	9	6	5	7	3
block164016_cand 5arm	0	8	3	5	4	7	8	2	26	11	0	7
mmu-mir-34a 3arm	0	0	3	2	0	0	17	18	4	14	8	14
mmu-mir-133a 5arm	5	15	8	2	8	10	7	3	2	14	0	3
sblock3986_novel 3arm	0	3	3	3	0	4	8	24	11	10	2	7
mmu-mir-100 3arm	0	5	7	0	3	5	12	13	2	7	9	12
sblock8912_novel 3arm	1	1	0	0	0	2	4	26	21	14	1	4
mmu-mir-544 3arm	7	0	13	7	0	0	9	14	5	1	11	7
mmu-mir-3473 3arm	16.7045	9.83365	8.93402	6.87803	4.19582	6.39916	7.84856	3.47645	4.29012	2.41783	1.35297	1.1264
mmu-mir-1971 3arm	0.6	5.4	0.6	0.6	1.8	7.8	7.8	12.6	13.2	15.6	1.2	6
mmu-mir-7b 3arm	13	12	2	0	0	11	9	2	11	7	1	5
mmu-mir-421 5arm	29	9	14	7	0	4	3	4	1	0	2	0
mmu-mir-329 3arm	0	7	17	4	3	2	3	9	7	17	2	2
mmu-mir-20a 5arm	0	0	0	0	0	0	5	28	7	15	2	15
block1958502_cand 3arm	23	4	4	1	23	8	0	0	5	3	0	0
mmu-mir-539 5arm	0	12	5	4	7	7	4	10	10	3	0	9
block164504_cand 5arm	3	11	3	2	0	14	7	8	14	4	1	3
block333363_cand 3arm	0	8.16667	6.5	5.33333	5.33333	9.66667	7.33333	7.66667	7.66667	9	0	3
sblock2797_novel 5arm	1	5	2	0	1	6	9	10	13	11	4	7
mmu-mir-495 5arm	27	13	9	1	5	1	3	3	1	2	0	3
mmu-mir-130b 5arm	0	0	3	0	0	0	9	5	18	21	4	8
mmu-mir-483 5arm	0	2	0	1	0	1	5	18	21	10	0	10
mmu-mir-10a 5arm	2	1	1	3	0	3	11	7	14	19	0	6
mmu-mir-501 5arm	0	9	8	5	5	13	3	2	9	7	1	5
block1876064_cand 5arm	0	2	6	18	1	16	6	8	2	3	1	3
mmu-mir-1934 3arm	0	5	0	1	0	4	3	16	18	12	1	5
mmu-mir-1930 5arm	1	9	1	0	0	13	11	5	10	3	2	10
block342027_cand 5arm	1	7	0	2	0	11	21	1	6	9	0	7
mmu-mir-2145 5arm	16.0846	4.89777	4.61692	2.29344	2.03371	2.08114	8.57996	5.11768	3.76497	9.9976	0.575466	4.45359
block739910_cand 3arm	0	13	0	0	5	7	14	6	9	3	2	5
mmu-let-7g 3arm	16	5	7	4	0	2	4	5	7	8	3	3
mmu-mir-1971 5arm	0.4	4.6	0.4	0.4	1.2	6.2	6.2	12.4	11.8	14.4	0.8	5
mmu-mir-1964 5arm	0	18	3	0	7	14	3	9	2	1	3	3
mmu-mir-3470a 5arm	13.6	11.4921	9.82671	2.46313	1.98813	8.2168	1.85056	1.34148	3.32705	4.49761	1.33558	2.84031
mmu-mir-1191 3arm	0.6	7.8	3.7	0	0.666667	4.2	7.86667	5.4	7.16667	12.0667	1.53333	10.7429
mmu-mir-149 5arm	0	3	1	0	0	6	8	6	17	9	4	7
block1937340_cand 5arm	0	4	2	8	5	20	4	2	8	1	1	6
mmu-mir-365 3arm	0	0	3	2	4	2	5	4	21	9.33333	5	5
mmu-mir-466b 3arm	14.5324	12.4522	8.04652	1.6865	0	0.225806	5.90316	0.533333	1.0951	1.5	4.4902	8.64042
block1555587_cand 5arm	3	12	2	6	6	14	5	0	9	0	0	2
mmu-mir-874 5arm	17	6	8	5	3	3	9	4	0	0	1	2
mmu-mir-551b 5arm	0	8	4	2	0	4	6	12	8	8	1	4
mmu-mir-15b 3arm	17	0	5	3	15	0	0	0	0	6	4	7
mmu-mir-1937a 5arm	13.3886	6.97374	5.03274	1.69974	0.676251	1.78861	8.40655	1.6434	6.43146	6.96088	0.843439	3.09879
mmu-mir-1959 3arm	14.5702	3.03797	4.7943	5.18592	1.80657	4.05222	2.89953	3.59889	9.71915	5.19937	0.31962	0.794699
block634529_cand 3arm	0	10	3	0	4	9	6	7	4	3	0	9
block797304_cand 3arm	0	4	19	3	11	9	3	3	1	1	0	0
mmu-mir-340 3arm	5	6	6	2	0	6	13	0	8	3	2	3
mmu-mir-350 5arm	3	3	2	0	0	3	1	21	2	5	1	12
mmu-mir-669a 5arm	6.5625	3.75	7.5	0.9375	0	1.875	7.6875	8.5	1.875	3.8125	2.8125	6.6875
block2023493_cand 3arm	0	5	1	3	2	11	10	0	4	7	0	9
block2082170_cand 3arm	0	4	15	0	22	11	0	0	0	0	0	0
mmu-mir-18a 5arm	0	4	8	5	4	8	8	9	0	0	1	4
block2091250_cand 3arm	0	0	4	6	2	0	9	7	13	2	0	8
mmu-mir-1945 3arm	2	4	5	1	2	3	15	2	6	2	2	7
mmu-mir-331 5arm	5.65	9.35	9.93333	5.51667	1.25	6.38333	3.5	2.5	2	1.25	0	3.25
mmu-mir-124-1-as 3arm	0	3.16667	0.833333	0	0.333333	10.1667	7	4.66667	13.1667	6.33333	0.5	4.33333
mmu-mir-124-2-as 3arm	0	3.16667	0.833333	0	0.333333	10.1667	7	4.66667	13.1667	6.33333	0.5	4.33333
block1713466_cand 5arm	0	0	2	13	0	7	5	12	4	2	1	4
mmu-mir-1944 3arm	25	0	4	1	4	0	2	0	12	2	0	0
block1214345_cand 5arm	0	4	4	0	0	4	8	8	8	8	0	5
mmu-mir-448 5arm	0	2	1	0	0	4	1	14	3	0	2	22
sblock11760_novel 3arm	1	0	1	0.5	1	0.5	9	11	15	5.5	0	4.5
block2173672_cand 3arm	2	1	0	0	0	3	5	7	17	4	4	6
block1526240_cand 3arm	0	8	4	4	3	21	5	1	1	1	0	0
sblock11761_novel 3arm	1	0	1	0.5	0	0.5	9	11	14.5	5.5	0	4.5
mmu-mir-199a 5arm	0	5	0	0	0	8	5	7	7	8	2	4
mmu-mir-467b 3arm	9.14011	0.615385	4.20513	2.74908	2.98718	2	5.00183	1.83333	0.307692	1.65385	12.4396	2.57692
block720695_cand 3arm	0	11	0	0	0	10	2	3	8	3	0	8
block2194001_cand 3arm	14	4	7.5	2.5	0.5	2	3	4.5	1	1.5	0	4.5
block104514_cand 3arm	0	0	0	0	0	0	13	11	9	5	0	7
mmu-mir-298 3arm	10	3	1	0	11	12	3	2	0	0	0	3
mmu-mir-297a 3arm	3.72903	0.878947	8.29032	4.09677	0	1.2	4.88333	4.09677	3.2	2	6.33333	6.06667
mmu-mir-346 3arm	11	11	5	3	0	5	4	3	1	0	0	1
block1722209_cand 5arm	0	1	3	0	0	2	4	9	12	9	0	4
mmu-mir-1959 5arm	10.5657	4.03797	4.7943	3.18592	2.80657	4.05222	2.89953	1.59889	4.71915	4.19937	0.31962	0.794699
mmu-mir-351 3arm	0	3	1	1	1	2	11	2	10	8	0	4
block751062_cand 3arm	0	1	2	0	0	0	7	18	4	7	0	4
block1273850_cand 3arm	0	6	1	2	0	5	5	9	3	5	1	6
mmu-mir-1961 3arm	0	8	6	1	2	14	4	1	1	3	1	1
mmu-mir-147 3arm	0	0	0	0	0	0	2	24	3	5	4	4
mmu-mir-467b 5arm	9.1978	5.44231	6.61538	0.942308	0	4.15385	2.73077	2.75	3.46154	2	2.96154	1.48077
block2038879_cand 3arm	0	0	1	0	3	7	7	5	2	7	1	7
mmu-mir-301b 3arm	23	1	8	3	1	0	0	0	0	1	2	1
block2404794_cand 3arm	0.5	19	6	5.5	2.5	3	0	0	1	2	0	0
mmu-mir-135b 3arm	10	0	8	2	0	0	5	5	0	3	2	4
block1994668_cand 5arm	0	5	0	0	0	2	7	5	8	12	0	0
mmu-mir-690 3arm	11.2993	3.72848	5.49142	2.48638	1.56454	2.93994	3.64927	0.804176	1.26506	3.61705	0.322665	1.75037
block1459211_cand 5arm	1	5	6	3	9	4	1	5	2	1	0	1
block798904_cand 5arm	0	5	7	4	2	2	11	1	2	1	0	3
block1602694_cand 5arm	2.5	0	0.5	0	0	1.5	3	10	5.5	9.5	0	5.5
block99385_cand 3arm	1	7	0	0	4	13	2	1	6	1	0	2
mmu-mir-10b 5arm	0	2	0	0	0	0	4	7	13	9	1	1
block1892575_cand 3arm	17	0	5	2.5	8	0	3.66667	0	0	0	0	0
block869071_cand 3arm	1	11	0	0	0	16	4	0	3	1	0	0
block2148066_cand 5arm	0	2	5	2	0	2	11	3	6	3	1	1
block1903124_cand 5arm	0	0	0	1	0	0	7	6	10	8	1	3
block1350306_cand 3arm	2	3	6	0	0	5	2	3	5	4	1	5
block1921224_cand 3arm	1	6	3	0	0	5	5	3	6	3	0	4
block1004508_cand 5arm	1	1	0	0	0	0	5	9	3	12	1	4
mmu-mir-493 3arm	9	2	5	3	1	7	0	1	5	2	0	1
mmu-mir-3470a 3arm	9.03873	6.2279	4.75146	1.26996	0.936384	4.88097	1.3843	0.783746	1.66021	2.02999	0.855088	1.62863
mmu-mir-486-as 3arm	0	2	1	0	0	5	2.5	7.5	3.5	7.5	0.5	5.5
mmu-mir-190 5arm	17	0	0	0	0	0	0	3	5	9	0	1
sblock11757_novel 5arm	12	0	1	1	0	0	0	12	5.5	2	0	1.5
block2100058_cand 5arm	0	3	2	0	0	3	5	2	5	8	2	5
mmu-mir-103 5arm	17	2	4	3	0	1	1	1	2	0	2	2
block1760308_cand 3arm	0	0	1	0	0	1	3	6	11	9	0	3
block1922435_cand 3arm	1	10	0	1	3	10	6	0	1	1	0	1
mmu-mir-341 5arm	11	7	1	0	1	3	1	7	2	0	0	1
mmu-mir-690 5arm	8.14569	2.92495	4.39534	3.6571	1.11934	2.47792	3.69646	0.824692	1.61323	3.16103	0.166587	1.53589
mmu-mir-431 5arm	10	1	4	2	3	2	2	3	1	0	0	5
mmu-mir-449a 5arm	1	2	1	1	0	1	1	3	7	5	2	9
mmu-mir-1188 5arm	0	6	0	0	2	4	1	3	7	6	0	4
block1636240_cand 5arm	0	1	0	0	0	1	0	22	2	1	0	5
mmu-mir-32 5arm	9	0	1	2	0	0	4	8	4	1	0	3
mmu-mir-152 5arm	0	3	0	0	0	2	4	1	7	7	4	4
mmu-mir-1274a 3arm	5.90374	2.72788	3.62902	1.47368	2.57895	3.31579	0.777778	5.32164	0.906246	2.25462	0	2.64035
block1142990_cand 3arm	0	3	2.66667	3.66667	9	8	3	0.333333	1	0.333333	0	0.333333
block1673402_cand 5arm	0	1	0	1	0	3	11	1	6	4	0	4
block1916468_cand 3arm	3	8	3	3	5	1	1	2	0	2	0	3
block677241_cand 5arm	0	4	0	0	0	1	6	3	5	3	3	6
mmu-mir-450b 5arm	0	4	1	0	0	5	5	7	3	1	0	5
mmu-mir-193b 3arm	0	9	3	0	1	3	1	5	1	2	3	3
block655247_cand 5arm	0	3.5	0	0	0	6	4	3	3	7	0	4
block1921874_cand 3arm	0	2.5	5	2	4	4	4	2	5	1	0	1
mmu-mir-188 3arm	11	0	4	0	0	0	2	7	1	0	3	2
block2330493_cand 5arm	6	6.5	5	1	0	0	6	0	2	2.5	0	1
block594707_cand 5arm	7	4	6	3	0	0	0	0	4	5	1	0
sblock5498_novel 5arm	0	8	6	1	0	3	4	3	1	3	1	0
block2086650_cand 3arm	0	3	2	2	6	4	2	3.5	0	1	2	4
block2050094_cand 3arm	0	3	1	0	1	8	7	0	3	3	1	2
block92426_cand 3arm	1	0	1	1	0	0	5	3	3	11	0	4
sblock14799_novel 3arm	0	0	0	0	0	0	4	7	6	1	0	11
mmu-mir-669d 5arm	0	4.66667	4.88889	0.666667	0	4.33333	3.55556	3.5	0	2.66667	0.666667	3.66667
sblock3986_novel 5arm	5	1	8	1	0	4	0	3	0	0	1	5
mmu-mir-186 3arm	4	0	0	0	0	0	4	9	2	2	0	7
block2148771_cand 3arm	0	0	0	2	0	0	11	3	2	1	1	8
mmu-mir-1931 3arm	0	2	0.0434783	0.714674	0.05	5	4	0	13	2	0	1
block1900951_cand 5arm	0	3	6	1	5	3	2	1	4.5	1	0	1
block358838_cand 5arm	0	0	0	0	1	0	7	5	6	8	0	0
mmu-mir-700 5arm	0	4	0	0	0	2	2	6	3	6	2	2
mmu-mir-496 5arm	5	9	6	1	0	2	0	1	0	2	0	1
block921892_cand 5arm	7	5	3	9	0	3	0	0	0	0	0	0
block1845965_cand 3arm	0	7	4	2	11	1	0	1	0	0	0	1
mmu-mir-346 5arm	0	0	2	0	0	2	2	3	15	2	0	1
mmu-mir-677 5arm	0	0	0	0	0	0	7	6	8	5	0	1
mmu-mir-1938 5arm	0	0	1	1	0	0	5	9	2	7	0	2
mmu-mir-487b 5arm	0	3	2	1	0	6	6	1	3	4	0	1
block1752777_cand 3arm	0	2	0	1	1	4	3	7	0	2	0	7
block1888427_cand 5arm	14	0	3	0	1	0	4	2	0	3	0	0
mmu-mir-1903 3arm	2.125	13	0.75	0.625	0.75	5.5	2.875	0	0	0	1	0
block1678964_cand 3arm	10	1	4	2	0	0	4	2	3	0	0	0
block971292_cand 5arm	3	9	2	1	5	6	0	0	0	0	0	0
mmu-mir-1951 3arm	1	0	1.5	0.5	0	0	2	14	1	2	0	4
block1868308_cand 5arm	1	3	4	2	5	5	0	2	0	1	1	2
block1640120_cand 5arm	0	3	1	3	4.5	4	2	2	0	1	0	5.5
sblock11959_cand 3arm	2	3	0	0	2	7	2	1	4	1	2	2
block2197473_cand 3arm	0	2	1	0	0	2	3	0	12	1	0	5
block1625917_cand 3arm	0	0	0	0	0.5	1	2	3.5	7.5	8	0	3
block271343_cand 3arm	5	3.16667	4.33333	0.333333	1	1.33333	3.33333	1	1.5	4.16667	0	0.333333
mmu-mir-679 5arm	3	0	1	3	0	0	1	5	7	3	0	2
mmu-mir-214-as 3arm	0	1	0	1	7	0	8	3	0	1	0	4
block900267_cand 5arm	0	22	0	2	0	1	0	0	0	0	0	0
mmu-mir-879 3arm	0	1	0	0	0	5	2	11	1	2	0	3
block1584195_cand 3arm	9	5	2	3	1	1	2	0	2	0	0	0
block572178_cand 5arm	0	7	2	4	4	6	0	0	0	0	0	2
block586035_cand 5arm	0	0	0	0	0	0	7	3	1	8	0	6
block1318586_cand 5arm	9.5	3	3.5	0.5	0	3.5	3	0.5	1	0	0	0
mmu-mir-466c 3arm	6.06037	5.10511	3.28515	0.708959	0	0.0967742	2.43217	0.2	0.469328	0.642857	1.8958	3.51957
block1940080_cand 5arm	0	0	3	2	0	0	7	1	4	1	1	5
block2065694_cand 3arm	6	4	1	2	1	5	2	2	0	1	0	0
mmu-mir-190b 3arm	0	8	0	0	0	7	2	2	0	3	0	2
block2107091_cand 3arm	0	0	0	0	0	0	3	5.5	4	1	1	9
mmu-mir-1966 5arm	0	0	1.5	0	0	0	5	5	2	6	0	4
mmu-mir-1957 5arm	0.210457	1.01969	8.00394	2	3	6.00394	2	0.00787402	0	0	0.00393701	1
block1901926_cand 3arm	0	1	2	0	0	5	1	3	5	5	0	1
block1939539_cand 3arm	0	2	1	0	0	9	3	0	2	2	0	4
block1312608_cand 3arm	3	0	3	2	1	0	4	0	2	3	0	5
block1546176_cand 3arm	10	5	2	1	0	3	0	0	0	0	2	0
mmu-mir-667 3arm	0	1	0	0	0	0	1	7	6	3	3	2
mmu-mir-92a 5arm	0	0	0	0	0	0	1	13	3	6	0	0
block762985_cand 3arm	0	14	0	0	0	6	0	1	0	1	0	1
block1775518_cand 5arm	0	0	3	0	2	4	1	1	3	7	0	2
mmu-mir-677 3arm	2	5	2	1	2	3	2	2	0	1	2	1
block1822140_cand 3arm	0	1	0	0	0	3	4	4	0	4	0	7
mmu-mir-467d 3arm	4.57005	0.307692	2.10256	1.37454	1.49359	1	2.50092	0.916667	0.153846	0.826923	6.21978	1.28846
mmu-mir-1274a 5arm	4.21695	1.94849	2.58119	1.05263	1.84211	2.36842	0.555556	3.80117	0.647319	1.60819	0	1.88596
block888508_cand 5arm	0	2	0	0	0	0	6	8	0	3	0	3
mmu-mir-491 3arm	0	0	6	2	0	0	2	3	0	5	1	3
block772528_cand 5arm	0	6	0	0	0	8	1	2	3	1	0	1
block2113492_cand 5arm	0	0	0	0	0	0	8	1	2	8	0	3
mmu-mir-1943 5arm	0	0	2	0	0	0	5	3	2	10	0	0
block1279069_cand 5arm	0	1	0	0	0	0	0	4	9	4	1	3
block593760_cand 3arm	6	0	3	1	0	2	1	0	2	2	2	3
block498853_cand 5arm	0	0	1	0	0	0	1	6	6	7	0	1
mmu-mir-744 3arm	0	5	1	1	0	3	2	0	6	1	1	2
mmu-mir-101a 5arm	0	5	0	0	1	3	3	4	0	4	1	1
mmu-mir-3072 5arm	0	11	0	0	0	1	2	4	1	0	0	3
mmu-mir-1960 3arm	0	0	10	4	0	0	4	1	3	0	0	0
mmu-mir-877 3arm	0	0	0	0	0	0	3	3.58333	14	1	0	0
block621057_cand 5arm	10.5	5	2	0	0	0	2	1.5	0	0	0.5	0
mmu-mir-223 3arm	0	0	2	1	0	1	6	1	4	4	0	2
sblock10745_cand 3arm	1	0	1	0	0	0	2	4	8	5	0	0
block300347_cand 5arm	0	1	0	1	1	18	0	0	0	0	0	0
mmu-mir-505 3arm	0	0	0	1	5	0	0	5	4	5	0	1
block1981865_cand 5arm	0	0	1	0	0	4	3	3	1	4	0	5
sblock13779_novel 5arm	0	0	0	0	0	0	3	5	6	0	1	6
block1763834_cand 5arm	0	0	0	0	1	0	4	2	5	6	1	2
mmu-mir-1941 5arm	0	0	4	0	0	0	5	5	5	0	1	1
block2112919_cand 5arm	0	0	0	0	0	0	14	3	1	1	1	1
block625031_cand 5arm	0	5	2	0	1.33333	1	0	2	4	5	0	0.333333
mmu-mir-1191 5arm	0.2	2.6	1.23333	0	0.222222	1.4	2.62222	1.8	2.22222	4.02222	0.511111	3.58095
block684157_cand 5arm	0	1	1	0	0	1	4	2	1	6	0	4
block381145_cand 5arm	11	4	1	1	0	3	0	0	0	0	0	0
block1790409_cand 5arm	0	6	2	1	2	0	1	5	1	2	0	0
sblock1013_cand 3arm	5	0	2	1	1	0	7	0	1	0	0	3
block1553703_cand 3arm	0	1	3	1	0	3	3	0	2	7	0	0
mmu-mir-133a 3arm	0	1	1.33333	0.666667	0	1	2.33333	0	0	7	3	3.66667
sblock114_cand 3arm	0	0	1	0	0	0	2	4	2	10	0	1
block982458_cand 5arm	0	1	0	0	2	0.5	4.5	4	3	2	0	2.5
mmu-mir-325 3arm	10	1.5	5	0	0	0	1	0	0	0	1	1
mmu-mir-297b 5arm	0	0.333333	1.33333	0.666667	4	1.33333	1	6	4	0.333333	0.5	0
block2092387_cand 3arm	0.206667	5.59601	0.842809	1.56968	1.10522	4.42671	1.93339	0.65186	1.5111	1.16486	0	0.427681
block2092386_cand 3arm	0.206667	5.59601	0.842809	1.56968	1.10522	4.42671	1.93339	0.65186	1.5111	1.16486	0	0.427681
mmu-mir-669o 3arm	0	0.528205	2.91282	0.584615	0	1.22051	2.97949	2.08593	0.692308	1.73846	1.90256	4.74872
block1012083_cand 3arm	8	2	2	0	0	3	0	2	1	1	0	0
block1527692_cand 5arm	7	4	3	1	0	1	0	0	0	3	0	0
block2388612_cand 5arm	11	2	1	0	0	2	0	0	0	1	1	1
block2172863_cand 5arm	2	0	3	1	4	0	1	5	2	0	0	1
mmu-mir-199b 5arm	0	7	0	0	0	6	0	2	1	2	0	1
block310226_cand 5arm	2	0	0	4	0	2	0	1	2	8	0	0
block2088589_cand 3arm	0	1	1	1	0	3	3	3	2	1	0	4
block1762915_cand 3arm	0	2	1	1	0	2	1	3	8	1	0	0
block533599_cand 5arm	0	0	0	0	0	0	6	3	4	3	0	3
block1908066_cand 3arm	2	6.5	0	0	0	6	2	0.5	0.5	1	0	0.5
block1394662_cand 3arm	0	0	2	0	0	3	4	1	2	5	0	2
block451968_cand 3arm	0	0	0	0	0	0	7	2	0	5	0	5
mmu-mir-1193 3arm	0	0	0	0	1	0	1	0	13	0	0	4
sblock12663_cand 3arm	0	1	1	0	0	2	5	0	6	2	0	2
block1908064_cand 3arm	2	6.5	0	0	0	6	2	0.5	0.5	1	0	0.5
block40317_cand 5arm	2	2	4.5	0	2.5	2	1	1	1	0	0	3
block1258988_cand 3arm	0	1	0	0	0	0	1	3.25	6	5.25	0	2
mmu-mir-297c 3arm	1.34608	0.4	3.14286	1	0	0.6	2.44167	2.14286	1.6	1	2.16667	2.53333
block568325_cand 3arm	0	1	0.866667	0	1.83333	0	3.33333	3.5	3	2.5	0	2
mmu-mir-190 3arm	0	0	1	0	0	0	0	5	0	1	6	5
mmu-mir-503 3arm	0	0	5	1	0	0	2	0	4	4	0	2
block1875951_cand 5arm	0	1	3	0	6	5	1	0	1	1	0	0
block1663440_cand 5arm	0	9.5	0	0	0	5.5	0	1	0	2	0	0
block1363421_cand 3arm	12	0	2	2	0	0	2	0	0	0	0	0
mmu-mir-142 3arm	0	0	0	0	0	0	5	7	3	1	1	1
block2037667_cand 5arm	1	1	2	1	1	1	2	2	3	3	0	1
mmu-mir-1927 3arm	0	1	3	0	0	6	0	3	0	4	0	1
mmu-mir-452 5arm	0	0	0	0	0	0	5	5	5	0	2	1
block1651738_cand 3arm	0	0	0	0	0.5	0	2	5	5	4	0	1.5
mmu-mir-297b 3arm	0.8	0.4	3	1	0	0.6	2.44167	2	1.6	1	2.16667	2.53333
mmu-mir-124-3-as 3arm	0	0.666667	0.333333	0	0.333333	3.66667	2	1.66667	5.66667	1.33333	0	1.33333
block896003_cand 3arm	0	1	2	0	0	6	5	0	0	3	0	0
block1556019_cand 5arm	0	1	0	2	0	2	4	2	3	2	0	1
block1562584_cand 3arm	0	4	0	0	0	7	1	2	1	0	0	2
block2165392_cand 3arm	0	0	0	0	0	1	0	4	2	7	0	3
block2423281_cand 3arm	0	3	3	1	0	0	3	3	0	1	1	2
block379119_cand 3arm	0	2	1	0	0	1	3	3	1	3	0	3
block356868_cand 3arm	4	2	2	1	0	0	3	0	2	1	2	0
block824344_cand 3arm	0	4	0	0	7	6	0	0	0	0	0	0
block1156000_cand 5arm	0	2	3	6	3	3	0	0	0	0	0	0
mmu-mir-450a 3arm	6	0	2.5	0	0	0	3	3.33333	1	1	0	0
block718059_cand 3arm	1	3	1.25	3.25	1.25	4	2	0	0	1	0	0
mmu-mir-466d 3arm	1.83262	1.4517	1.27838	0.23632	0	0.0322581	3.68632	1.5	1.15644	1.03571	2.42241	1.99164
mmu-mir-466d-3p 5arm	1.83262	1.4517	1.27838	0.23632	0	0.0322581	3.68632	1.5	1.15644	1	2.42241	1.99164
block537639_cand 5arm	3	4.5	1.5	0	0	1.5	0	0	5	0	1	0
block200695_cand 3arm	2.5	4	1	0.5	2	2.5	0.5	0	1	1	1	0.5
block2392101_cand 3arm	0	0	0	0	1.33333	0	6	0	1	2	0	6
mmu-mir-466e 3arm	4.04024	3.40341	2.1901	0.472639	0	0.0645161	1.62145	0.133333	0.312885	0.428571	1.26387	2.34638
block1248695_cand 5arm	0	5	0	0	0	11	0	0	0	0	0	0
block506392_cand 3arm	2	2	3	2	0	5	1	0	1	0	0	0
block744730_cand 3arm	1	3	4	1	4	2	0	0	1	0	0	0
block478146_cand 3arm	2	2	4	3	0	4	0	1	0	0	0	0
block873737_cand 5arm	0	6	0	0	0	5	0	0	3	1	0	1
sblock4276_cand 3arm	3	8	0	0	0	0	3	0	0	2	0	0
block415274_cand 5arm	7	0	8	1	0	0	0	0	0	0	0	0
block1005012_cand 5arm	0	3	0	0	0	1	3	0	4	4	0	1
block340491_cand 5arm	2	2	0	0	0	12	0	0	0	0	0	0
block2143893_cand 3arm	0	4	6	0	3	1	2	0	0	0	0	0
block2192672_cand 5arm	12	2	0	1	0	1	0	0	0	0	0	0
block740655_cand 5arm	0	5	0	0	1	2	0	6	0	1	0	1
mmu-mir-451 3arm	0	0	2	3	0	0	3	3	0	1	2	2
block201763_cand 3arm	0	4	1	0	0	4	3	2	1	0	0	1
block164785_cand 3arm	0	6	0	0	0	7	3	0	0	0	0	0
block69058_cand 3arm	0	2	0	0	0	9	0	0	3	0	2	0
block1464500_cand 5arm	1	2	2	0	3	3	1	1	0	0	0	3
block1834522_cand 3arm	0	5	0	0	0	6	1	1	1	0	0	2
block221584_cand 3arm	0	2	0	1	0	3	3	3	0	3	0	1
mmu-mir-672 3arm	1	0	4.5	0.5	0	0	2.5	0	0	2	2	3
block805831_cand 5arm	0	8	0.5	0	0	3	0	4	0	0	0	0
mmu-mir-1933 3arm	0	0	0	0	0	6.5	3	0	2	2	0	2
block610146_cand 5arm	0	0	0	0	0	0	0	11	0	0	1	3
block1179316_cand 3arm	6	0	0	0	4	1	0	0	1	3	0	0
mmu-mir-200a 5arm	0	0	2	0	0	0	0	0	7	6	0	0
block968814_cand 3arm	0	4	2	1	0	3	3	1	0	1	0	0
block316531_cand 3arm	5	4	4	0	0	2	0	0	0	0	0	0
mmu-mir-134 3arm	0	1	3	3	0	2	2	1	1	1	0	1
block1498426_cand 5arm	0	1	0	0	0	0	4	0	1	8	0	1
block609447_cand 3arm	0	1	0	0	0	7	2	2	0	0	0	3
mmu-mir-26a 3arm	0	0	0	0	0	0	4	0	3	4	0	4
mmu-mir-383 3arm	0	0	9	3	0	0	1	1	0	0	1	0
block1990223_cand 3arm	0	0	0	0	0	1	2	0	5	5	0	2
block1000933_cand 5arm	0	0	3	1	0	0	3	0	2	5	0	1
block117021_cand 3arm	0	0	0	0	0	0	0	6	2	4	0	3
block1824294_cand 5arm	0	1	0	3	3	2	1	1	1	2	1	0
block1649781_cand 5arm	0	0	12	2	0	0	0	0	0	1	0	0
block137367_cand 5arm	2.33333	0.666667	0	0	1	1	1.66667	2	1.33333	1.33333	0	3.66667
mmu-mir-9-3-as 5arm	4.33333	1.33333	0.666667	0.666667	0	2.33333	0.666667	2.66667	0	1	0.666667	0.333333
block789431_cand 3arm	9	2	1	0	0.5	0.5	0.5	0	0	0.5	0	0.5
mmu-mir-1983 5arm	5.15385	2.42657	0.0833333	0	1.07692	2.65734	0	1	1.16026	0.326923	0.230769	0.320513
mmu-mir-574-5p 5arm	0.526399	1.37303	1.93346	0.00387597	0	4.69978	0.637915	0.634343	0.634343	3.25262	0	0.643777
block209746_cand 5arm	0	5	0	0	2	2	2	0	1	0	0	2
block1278393_cand 5arm	0	6	1	0	0	5	0	0	0	2	0	0
block2025228_cand 3arm	0	4	1	0	0	2	3	0	1	3	0	0
block240853_cand 5arm	8	0	3	1	0	0	2	0	0	0	0	0
block1380572_cand 5arm	0	0	0	0	7	0	2	0	4	0	0	1
block1447286_cand 3arm	0	2	2	0	0	2	2	2	1	2	1	0
block872731_cand 3arm	1	0	0	0	4	1	2	2	4	0	0	0
block1068609_cand 5arm	0	13	0	0	0	1	0	0	0	0	0	0
block803582_cand 3arm	0	2	1	2	1	4	1	0	2	1	0	0
block292541_cand 5arm	3	1	3	2	0	3	2	0	0	0	0	0
block734312_cand 3arm	0	1	0	2	0	0	1	1	1	7	0	1
block1840036_cand 5arm	1	0	0	1	1	2	3	2	3	1	0	0
block1298882_cand 5arm	0	2	4	0	3	2	1	0	1	1	0	0
block2123739_cand 3arm	0	7	0	0	0	5	0	0	0	1	0	1
mmu-mir-592 3arm	0	0	0	1	0	1	1	2	0	2	2	5
block1055974_cand 3arm	0	3	4	0	2	4	0	0	0	1	0	0
block84482_cand 3arm	0	0	3	2	0	0	1	3	2	2	0	1
mmu-mir-466d-5p 5arm	1	3.5	2	0.333333	0	4.08333	0.5	1	0.5	0	0.5	0.5
mmu-mir-466d 5arm	1	3.5	2	0.333333	0	4.08333	0.5	1	0.5	0	0.5	0.5
mmu-mir-374-as 3arm	5	0.666667	0.666667	0.333333	2	1.66667	0	0	1	0	1	1.33333
block157808_cand 5arm	1.5	0	4	0	2	1	3	1	1	0	0	0
block733806_cand 3arm	1	2	2.5	2	0	2	0.5	0	2.5	0	0.5	0.5
block1698822_cand 5arm	0	3.5	0	0	0	2	1	2	0	3	0	2
mmu-mir-466c 5arm	0	3.4	0.375	0	0	3.4	0	5	0	0	0	1
block2175868_cand 5arm	5	0.333333	0	0	2	4.66667	1	0	0	0	0	0
block1683150_cand 3arm	0	3	1	2	2	1	1	1	0	1	0	1
block888513_cand 5arm	0	0	0	0	0	0	2	0	7	4	0	0
block882730_cand 3arm	0	3	4	2	2	1	0	0	1	0	0	0
block687067_cand 3arm	0	1	0.25	0	1	1.25	1.25	3.75	1	1.25	0	2.25
block774504_cand 3arm	2	0	2	0	0	0	0	0	7	1	0	1
block1694275_cand 5arm	0	0	1	4	7	0	0	1	0	0	0	0
block1936159_cand 3arm	0	0	0	0	0	0	1	3	2	4	0	3
block2111936_cand 3arm	0	0	6	0	1	5	0	0	0	1	0	0
block1361251_cand 3arm	0	0	0	0	0	2	0	2	1	4	1	3
block1935226_cand 5arm	0	3	0	0	0	5	0	0	3	2	0	0
block1982559_cand 3arm	0	1	1	0	0	0	6	4	1	0	0	0
block194930_cand 5arm	3	3	3	0	0	3	0	0	0	1	0	0
block677470_cand 3arm	0	3	1	1	0	3	2	0	0	2	1	0
block450843_cand 5arm	0	2	1	0	1	0	0	1	3	4	0	1
block461614_cand 3arm	0	4	0	0	0	0	2	2	0	1	1	3
block2175447_cand 5arm	0	1	1	0	1	4	1	1	1	2	0	1
mmu-mir-297a 5arm	9.93548	0.368421	1.35484	0.451613	0.0526316	0	0	0.451613	0	0	0	0
block864668_cand 3arm	0	7.5	2	0	0	2	0	0	0	0	1	0
block36023_cand 3arm	0	0	0	0.5	0	0	1	5	0	4	1	1
block316520_cand 3arm	0.5	8	0	0	0	4	0	0	0	0	0	0
mmu-mir-715 5arm	1	1	0	1	0	0.5	3.5	3.5	0	1	0	0.833333
block1778570_cand 3arm	0	0	2	0.166667	0	1	3	1	2	1	0	2
block243638_cand 3arm	1	6	1	1	0	3	0	0	0	0	0	0
mmu-mir-208b 5arm	0	6	0	0	0	6	0	0	0	0	0	0
sblock10745_cand 5arm	0	3	0	0	0	3	1	0	2	3	0	0
block1690965_cand 5arm	0	1	1	0	0	1	5	1	1	1	0	1
block2073657_cand 3arm	0	1	3	0	0	4	1	1	2	0	0	0
block1484037_cand 3arm	0	0	0	0	12	0	0	0	0	0	0	0
block2152262_cand 5arm	0	2	4	2	1	1	0	1	0	1	0	0
block321349_cand 5arm	0	4	0	0	0	7	0	0	1	0	0	0
block420295_cand 5arm	0	2	1	0	1	4	0	2	0	1	0	1
mmu-mir-214 3arm	0	0	0	0	0	0	2	2	0	3	0	5
mmu-mir-224 5arm	0	0	0	0	0	0	0	0	10	2	0	0
mmu-mir-669h 5arm	0	1	2	2	0	3	2	1	0	1	0	0
block1339416_cand 3arm	0	1	0	0	2	2	0	1	4	1	0	1
block588502_cand 5arm	0	0	2	0	0	2	0.5	1.5	3	0	0	3
block1327139_cand 5arm	0	0	0	3	0	3	0	1	2	2	0	1
block169247_cand 5arm	0	3	5	1	0	0	0	0	1	1	1	0
mmu-mir-24-1-as 3arm	0	0	3	1	0	0	0	0	1	4	1	2
block136964_cand 5arm	0	1	4	2	0	1	1	0	2	1	0	0
mmu-mir-9-1-as 5arm	4.33333	1.33333	0.666667	0.666667	0	2.33333	0.666667	0.666667	0	0	0.666667	0.333333
mmu-mir-9-2-as 5arm	4.33333	1.33333	0.666667	0.666667	0	2.33333	0.666667	0.666667	0	0	0.666667	0.333333
mmu-mir-24-2-as 5arm	1	0	0	0.5	2.5	0	0.5	1.5	2.5	2.5	0	0.5
block1894243_cand 3arm	6	0	0.5	0.5	1	0	2.5	0	1	0	0	0
block553677_cand 5arm	0	0	5	1	1	2	0.5	1	0	0	0.5	0.5
mmu-mir-297b-5p 3arm	0	0.333333	1.33333	0.666667	4	1.33333	0	1	2	0.333333	0.5	0
block1938014_cand 3arm	4	0	0	0	6	0	1	0	0	0	0	0
block779267_cand 3arm	0	3	1	1	0	4	0	1	0	1	0	0
block2066653_cand 5arm	0	3	3	1	0	3	1	0	0	0	0	0
block80545_cand 3arm	9	0	1	0	0	0	0	0	0	0	0	1
block332442_cand 3arm	0	0	0	0	0	0	4	1	2	2	0	2
mmu-mir-378 5arm	0	1.5	0	0	0	3.5	2	2	2	0	0	0
block510320_cand 5arm	3	2	0	0	0	1	0	2	0	1	0	2
block1142995_cand 5arm	0	4	1	0	0	5	0	0	0	0	1	0
mmu-mir-758 5arm	0	2	0	0	0	0	3	0	1	3	0	2
block2143305_cand 3arm	0	4	0	0	0	2	0	2	2	1	0	0
block2391296_cand 3arm	0	5	0	0	0	6	0	0	0	0	0	0
block296368_cand 5arm	11	0	0	0	0	0	0	0	0	0	0	0
mmu-mir-223 5arm	0	0	0	0	0	0	3	4	0	3	0	1
block103311_cand 5arm	0	4	0	0	0	4	2	0	0	1	0	0
block1993307_cand 3arm	5	1	1	0	0	0	0	0	3	0	0	1
block276272_cand 3arm	0	3	0	0	0	8	0	0	0	0	0	0
block628394_cand 5arm	7	0	0	0	0	0	0	0	2	2	0	0
block1961587_cand 3arm	6	0	2	0	0	3	0	0	0	0	0	0
block377537_cand 3arm	0	5	2	2	0	1	1	0	0	0	0	0
block710475_cand 3arm	2	2	1	2	1	2	0	0	0	1	0	0
block296666_cand 5arm	0	0	0	0	0	0	1	2	2	4	0	2
block2002939_cand 5arm	0	0	0	0	0	0	1	4	3	2	1	0
sblock1843_cand 5arm	0	0	1	1	1	0	2	5	0	1	0	0
block69702_cand 5arm	0	1	2	0	0	5	0	1	2	0	0	0
mmu-mir-208b 3arm	1	0	0	0	0	0	3	0	4	0	0	3
block1812484_cand 3arm	9	0	2	0	0	0	0	0	0	0	0	0
block412066_cand 3arm	0	2	0	0	0	7	2	0	0	0	0	0
block1372114_cand 3arm	0	2	0	0	0	0	0	2	1	4	0	2
block454991_cand 3arm	0	6	0	0	0	5	0	0	0	0	0	0
block2399071_cand 5arm	0	0	0	0	0	0	0	4	2	4	0	1
sblock7080_cand 5arm	0	5	0	0	0	6	0	0	0	0	0	0
mmu-mir-297b-5p 5arm	0	0.333333	1.33333	0.666667	4	1.33333	0	1	2	0.333333	0	0
block1675159_cand 3arm	0	1.66667	2	1	1.5	3.66667	0.333333	0	0	0.333333	0	0
block2042088_cand 3arm	4.5	0	0	0	0	0	1	2	3	0	0	0
block1433780_cand 5arm	0	0	0	0	0	0	1	1.5	3	4	0	1
block1862703_cand 3arm	0	0	1	0	0	0	3.5	1	0.5	4	0.5	0
mmu-mir-24-1-as 5arm	1	0	0	0.5	2.5	0	0.5	1.5	2.5	1.5	0	0.5
block858477_cand 3arm	8	2	0.333333	0	0	0	0	0	0	0	0	0
mmu-mir-709 5arm	0.836147	0.369176	3.4131	0.269548	0.219745	0.919722	0.521623	2.13484	1.07994	0.070725	0.477539	0.0171481
block1782111_cand 5arm	0.2	0	0.5	0	0.2	1	2.5	0.9	1	0.5	0.5	3
mmu-mir-669l 5arm	0	0.2	1	0	0	0.5	1	4.5	3	0	0	0
mmu-mir-709 3arm	0.807628	0.327478	3.378	0.143683	0.188018	0.695383	0.731868	1.95189	1.09459	0.300595	0.312719	0.247136
mmu-mir-1948 5arm	1	2	0.333333	0.833333	0	2	0	2	0	1	0	1
block1212219_cand 3arm	0	0	0	0	0	0	1	6	1	2	0	0
mmu-mir-155 5arm	0	2	0	0	0	2	0	0	5	0	0	1
block2140673_cand 5arm	0	4	0	0	0	6	0	0	0	0	0	0
block170850_cand 3arm	6	1	2	0	0	0	0	0	0	0	0	1
block1813205_cand 3arm	0	0	1	1	0	0	1	1	2	4	0	0
block314832_cand 3arm	1	1	0	1	1	0	1	2	2	0	0	1
block1376044_cand 5arm	7	0	1	0	0	2	0	0	0	0	0	0
block1125573_cand 5arm	0	1	2	1	0	1	3	1	0	0	0	1
block850200_cand 5arm	0	6	0	0	0	4	0	0	0	0	0	0
block1604553_cand 5arm	0	2	0	0	0	3	3	0	2	0	0	0
mmu-mir-200b 5arm	0	0	0	0	0	0	1	0	1	5	0	3
mmu-mir-694 3arm	0	0	1	1	0	0	0	5	1	1	0	1
block628453_cand 3arm	10	0	0	0	0	0	0	0	0	0	0	0
block206485_cand 3arm	2	1	0	0	2	2	1	0	2	0	0	0
mmu-mir-743b 3arm	0	0	0	0	0	0	9	0	0	0	0	1
block1542765_cand 3arm	0	0	0	0	0	0	7	0	0	2	0	1
block1973500_cand 3arm	0	2	0	2	2	3	1	0	0	0	0	0
block2205149_cand 3arm	0	0	1	0	0	0	2	4	1	0	0	2
block240620_cand 5arm	0	0	0	0	10	0	0	0	0	0	0	0
block2331466_cand 3arm	0	0	0	0	0	0	0	6	3	1	0	0
mmu-mir-665 5arm	2	3	0	0	0	4	0	0	0	1	0	0
mmu-mir-376c 5arm	0	0	0	0	0	1	4	2	1	2	0	0
block1707814_cand 5arm	0	2	3	1	0	0	1	1	1	0	0	1
block1394594_cand 3arm	0	3	0	0	0	1	2	2	0	0	2	0
block1910101_cand 5arm	0	3	0	0	0	5	1	0	0	1	0	0
block222601_cand 3arm	2	0	1	0	0	3	1	0	3	0	0	0
block394615_cand 3arm	1	0	0	0	8.33333	0	0.333333	0	0	0	0	0
block1167649_cand 5arm	0	0	1	1	1	5.5	0	0.5	0.5	0	0	0
mmu-mir-149 3arm	0	1	0	0	1	0	1	0.5	5	0	0	1
block377126_cand 3arm	0.2	0	0.5	0	0.2	1	2.5	0.9	1	0.5	0.5	2
mmu-mir-1196 5arm	3.80298	1.24175	0.346526	0.203713	0.412771	0.644405	0.199658	0.179359	1.39038	0.461494	0.161896	0.205253
mmu-mir-547 3arm	6	0	0	0	0	0	1	0	1	0	0	1
block1541229_cand 5arm	0	2	0	0	0	5	0	0	2	0	0	0
block960529_cand 5arm	0	5.5	0	0	0	3.5	0	0	0	0	0	0
sblock13779_novel 3arm	0	0	0	0	0	0	0	4	4	0	1	0
sblock4276_cand 5arm	0	0	0	0	0	4	2	1	1	1	0	0
mmu-mir-669o 5arm	0	0	0	0	0	0	0	5	0.5	2.5	0	1
mmu-mir-194 3arm	0	0	1	0	0	0	3	0	0	5	0	0
mmu-mir-668 5arm	0	2	0	0	0	2	2	0	0	1	0	2
mmu-mir-31 3arm	0	0	0	0	0	0	0	0	2	0	6	1
block36491_cand 5arm	0	0	0	0	0	0	0	7	2	0	0	0
block2079590_cand 5arm	3	1	0.833333	0	0	0.5	1	0	0	2	0	0.5
block1928205_cand 5arm	0	1.33333	0	1.5	0.333333	3	0.833333	0	0.833333	0.333333	0	0.5
mmu-mir-219-1-as 3arm	0	0	0	0	0	0	0.5	1	2.5	1.5	0	3
block696337_cand 5arm	1	4	0	0	0	3.5	0	0	0	0	0	0
block2064255_cand 5arm	1.33333	0	0.5	0	0	2	1.33333	0	0	2	0	1.33333
mmu-mir-466g 3arm	0.70088	0.72434	2.69481	0.831169	1.2	0.237374	0.363636	0.272727	0	0.0909091	0	1.36797
block1908797_cand 3arm	0	1.25	0	0.25	0.5	1	2	0	2.25	1	0	0
mmu-mir-466a 3arm	2.02012	1.7017	1.09505	0.23632	0	0.0322581	0.810724	0.0666667	0.156443	0.214286	0.631933	1.17319
mmu-mir-466a-3p 3arm	2.02012	1.7017	1.09505	0.23632	0	0.0322581	0.810724	0.0666667	0.156443	0.214286	0.565266	1.17319
block891741_cand 5arm	8	0	0	0	0	0	0	0	0	0	0	0
block766146_cand 3arm	1	1	0.5	0.5	0	1	0	0	1	2.5	0	0.5
sblock8912_novel 5arm	0	1	1	0	0	1	2	0	1	2	0	0
block1815316_cand 5arm	0	1	0	0	0	3	1	0	0	0	1	2
block492986_cand 5arm	0	0	0.5	0	6.5	0	1	0	0	0	0	0
mmu-mir-201 5arm	0	0	0	0	0	0	3	2	0	3	0	0
block682768_cand 5arm	0	3	0	0	0	2	0	0	0	2	0	1
block1695743_cand 3arm	0	0	0	0	0	0	1	1	5	1	0	0
block2007858_cand 3arm	0	3	0	0	0	4	0	0	0	0	0	1
block383866_cand 3arm	0	3	0	0	0	5	0	0	0	0	0	0
block161721_cand 5arm	0	2	0	0	0	2	0	1	3	0	0	0
mmu-mir-34c 3arm	0	0	0	0	0	0	0	0	0	0	0	8
block732961_cand 5arm	0	1	0	0	0	1	1	1	4	0	0	0
block624599_cand 3arm	0	1	3	0	0	0	1	0	2	0	0	1
mmu-mir-412 3arm	0	0	0	0	0	2	0	0	2	2	0	2
block1879005_cand 3arm	0	0	0	0	1.33333	0.333333	2	1	3	0.333333	0	0
block2050391_cand 5arm	4	0.5	1	0	0	0.166667	0	0	0	0	2	0
block731001_cand 3arm	0	0	0	0	0	0	2	2.5	1	0.5	0	1.5
block989019_cand 3arm	0	0	0	0	0	0	2.5	1.5	0.5	1	0	2
block2352155_cand 5arm	5.5	1	0.5	0	0	0.5	0	0	0	0	0	0
mmu-mir-669f 3arm	0.5	0.625	0.625	0.5	0	0.25	3.125	0.125	0	1	0.25	0.5
block1985688_cand 3arm	0	0	1	0	4	0	2	0.5	0	0	0	0
mmu-mir-219-2-as 3arm	0	0	0	0	0	0	0.5	1	2.5	1.5	0	2
mmu-mir-93 3arm	0	0	0	1	0	0	0	2	3	0	0	1
mmu-mir-760 5arm	1	0	2	0	0	0	0	1	1	0	0	2
block239236_cand 3arm	0	1	0	0	0	1.5	1	1	0.5	1	0	1
mmu-mir-1907 3arm	0	2	1.5	0	0	3.5	0	0	0	0	0	0
block781699_cand 5arm	0	0	0	0	0	0	0	2	1	1	0	3
block941115_cand 3arm	0	0	0	0	0	7	0	0	0	0	0	0
mmu-mir-3099 5arm	0	4	2	0	0	0	0	0	0	1	0	0
sblock11760_novel 5arm	0	0.5	0	0	0	0.5	1	0.5	2	1	0	1.5
mmu-mir-701 5arm	0	1	0	0	0	1	2	0	0	1	0	2
mmu-mir-881 3arm	0	0	0	0	0	0	0	1	2	3	0	1
block1034248_cand 3arm	0	0	1	0	0	0	1	3	0	1	0	1
sblock9232_novel 5arm	0	0	0	0	0	0	1	0	2	2	1	1
block1952026_cand 5arm	0	0	0	0	0	3	0	2	1	0	0	1
sblock11761_novel 5arm	0	0.5	0	0	0	0.5	1	0.5	2	1	0	1.5
block9625_cand 3arm	0	0	0	1	0	0	1	0	3	1	0	1
mmu-mir-1955 5arm	1.33333	0	0	0	0	0	0.333333	3	2.33333	0	0	0
mmu-mir-1937c 3arm	3.14286	1.42857	0.714286	0	0.75	0	0	0	0.714286	0	0	0
block2434748_cand 5arm	1.33333	0	1	0	0.333333	2	0.666667	0.666667	0	0	0.333333	0.333333
mmu-mir-467e-star 3arm	0.85119	0	2.38095	0.247619	0	0.142857	1	0	0	0.285714	0.866667	0.809524
mmu-mir-467e 3arm	0.85119	0	2.38095	0.247619	0	0.142857	1	0	0	0.285714	0.866667	0.809524
block862210_cand 5arm	0	2.5	0	0	0	4	0	0	0	0	0	0
block309540_cand 5arm	0	0.5	1	1.5	3.5	0	0	0	0	0	0	0
block1390566_cand 3arm	0	0.5	1.5	1	0	0.5	0	0	1	0.5	0.5	0.5
block144887_cand 5arm	0	2.5	0	0	0	0.5	1	1	0	0	0	1
block1215068_cand 5arm	4	0	0	0	0	0	2	0	0	0	0	0
mmu-mir-670 3arm	0	0	1	0	0	0	2	0	3	0	0	0
block1021481_cand 3arm	0	0	1	0	0	2	0	2	0	1	0	0
mmu-mir-32 3arm	2	0	3	0	1	0	0	0	0	0	0	0
block1868066_cand 5arm	0	0	4	1	0	0	0	0	0	1	0	0
block1404625_cand 3arm	0	0	1.5	0	0	2	0	2	0	0	0.5	0
mmu-mir-1-1-as 5arm	0	0	2	1	0	0	1	1	0	0	1	0
sblock163_cand 3arm	6	0	0	0	0	0	0	0	0	0	0	0
block1910516_cand 5arm	0	1	0	0	0	4	1	0	0	0	0	0
block827992_cand 5arm	0	0	1	0.5	0.5	3.5	0.5	0	0	0	0	0
block2366247_cand 3arm	0	0	0.5	0	0	0.5	1.5	0.5	0.5	1	0	1.5
mmu-mir-3072 3arm	0	0	0	0	0	0	0	3	0	0	1	2
block1622465_cand 5arm	0	4	0	0	0	2	0	0	0	0	0	0
mmu-mir-19a 3arm	0	2	0	0	2	1	0	0	0	0	1	0
block1906226_cand 3arm	0	1	0	0	0	5	0	0	0	0	0	0
block2417190_cand 3arm	0	0	0.5	0	0	0.5	1.5	0.5	0.5	1	0	1.5
block567460_cand 5arm	0	3	0	0	0	3	0	0	0	0	0	0
mmu-mir-190b 5arm	0	0	1	1	0	0	0	2	0	1	0	1
mmu-mir-704 3arm	0	0	0	0	0	0	1	0	4	1	0	0
mmu-mir-1-2-as 5arm	0	0	2	1	0	0	1	1	0	0	1	0
mmu-mir-883a 3arm	0	0	5.5	0.333333	0	0	0	0	0	0	0	0
mmu-mir-706 3arm	0.317555	0.0855441	0.321997	4.34937	0.100666	0.107652	0.089147	0.112464	0.0848066	0.0687177	0.00720723	0.0466041
block882355_cand 3arm	1.66667	3	0.666667	0.333333	0	0	0	0	0	0	0	0
mmu-mir-574-5p 3arm	0	1.48138	0.602897	0	0	1.47199	0.239646	0.19798	0.19798	1.24994	0	0.216848
mmu-mir-1191-as 5arm	0	0	0	0.1	0	0	0.1	1	2	1.2	1.2	0.0416667
block2093156_cand 5arm	0	0.5	1	0	0	2	0	0	1	0	0	1
sblock8558_cand 5arm	0	0.5	1	0	0	2	0	0	1	0	0	1
block1921020_cand 3arm	0	0	4	1	0	0	0	0.5	0	0	0	0
block1909076_cand 3arm	2	2.5	0	0	0	0	0	1	0	0	0	0
block1929896_cand 3arm	0	0	1	0	4	0	0	0.5	0	0	0	0
block519180_cand 5arm	0	1	0	0	0	2	0.333333	0	0	0.166667	0	1.83333
mmu-mir-715 3arm	0	0	0	0	0	0	0.5	0	0	2	1	1.5
block2023646_cand 3arm	0	0	0	0	0	1	0	1	0	1	0	2
block962997_cand 3arm	0	0	0	0	1	0	1	1	1	0	0	1
block1941392_cand 5arm	0	1	1	0	0	0	0	0	2	1	0	0
block1596264_cand 3arm	0	4	0	0	0	1	0	0	0	0	0	0
block1787943_cand 3arm	5	0	0	0	0	0	0	0	0	0	0	0
mmu-mir-669m 3arm	0	0	0	0	0	0	3	0	0	0	1	1
mmu-mir-693 3arm	2	0	2	1	0	0	0	0	0	0	0	0
block1853724_cand 5arm	0	0	0	0	0	1	1	1	2	0	0	0
block1208009_cand 3arm	0	1	0	0	0	3	1	0	0	0	0	0
mmu-mir-652 5arm	3	0	0	0	0	0	0	2	0	0	0	0
block176427_cand 3arm	5	0	0	0	0	0	0	0	0	0	0	0
block2184552_cand 5arm	0	0	0	0	0	0	1	3	1	0	0	0
mmu-mir-143-as 3arm	0	0	0	3	1	1	0	0	0	0	0	0
block1056183_cand 5arm	0	0	0	0	0	0	3	1	0	1	0	0
block1784834_cand 3arm	0	4	0	0	0	1	0	0	0	0	0	0
mmu-mir-18a 3arm	3	0	0	0	0	0	0	0	2	0	0	0
block295901_cand 3arm	0	0	5	0	0	0	0	0	0	0	0	0
block1982590_cand 3arm	0	0	0	0	0	0	4	0	0	0	1	0
block776472_cand 5arm	0	0	0	0	0	0	0	1.5	0	2	0	1.5
block764717_cand 5arm	0	1	0	0	0	4	0	0	0	0	0	0
block1683750_cand 5arm	0	0	0	0	0	1	1	2	0	0	0	1
mmu-mir-464 3arm	0	1	0	0	0	1	0	0	0	1	0	2
block2146823_cand 5arm	0	0.5	0	0	0	0	1	2	0	1	0	0.5
sblock2797_novel 3arm	0	0	1	1	0	0	2	0	0	0	1	0
mmu-mir-764 5arm	2	0	0	0	0	0	0	0	0	2	0	1
block728398_cand 5arm	0	0	0	0	0	0	0	1.5	0	2	0	1.5
block2372123_cand 3arm	0	1	0	0	0	4	0	0	0	0	0	0
block239834_cand 5arm	0	1	0.5	0.833333	0	0.833333	1.33333	0.5	0	0	0	0
mmu-mir-1186b 5arm	0.944565	1.31562	0.259666	0.0460004	0.0790825	0.292296	0.298305	0.231531	0.731343	0.330763	0.029756	0.049417
mmu-mir-466b 5arm	0	0.774194	0	0	0	0.774194	0.5	0	2	0	0.5	0
mmu-mir-378-as 3arm	0	0	2	2	0	0	0	0	0.5	0	0	0
block1525425_cand 3arm	0	0.333333	1	0	0	1	0	1	1	0	0	0
block1863276_cand 3arm	0	0	0	0	0	0	0.5	1.25	0.5	1	0	1
mmu-mir-669m 5arm	0	0	0	0	0	0	0	3.33333	0	0.666667	0	0
block776196_cand 5arm	0	0	0	0	2.5	0	0	0.5	0	0	0	1
mmu-mir-20b 3arm	0	0	0	0	0	0	0	3	0	0	1	0
mmu-mir-203 5arm	0	0	0	2	0	0	0	0	0	0	1	1
mmu-mir-1-2-as 3arm	0	0	1	0	0	0	0	0	0	0	2	1
mmu-mir-20b 5arm	0	0	0	0	0	0	0	2	1	1	0	0
mmu-mir-140-as 3arm	0	1	0	1	0	1	0	1	0	0	0	0
block2041662_cand 3arm	1	1	0.5	0	0	0	1.5	0	0	0	0	0
sblock8558_cand 3arm	0	0	0	0	0	0	0	0	2	2	0	0
block728138_cand 5arm	0	0	0	0	2.5	0	0	0.5	0	0	0	1
mmu-mir-704 5arm	0	0	1	1	0	0	1	0	0	0	0	1
mmu-mir-203-as 3arm	0	0	0	0	0	0	1	3	0	0	0	0
mmu-mir-1893 3arm	3	0	0	0	0	0	0	0	1	0	0	0
mmu-mir-706 5arm	1.00814	0.547582	0.871396	0.285018	0.0866693	0.124461	0.426125	0.0178439	0.178896	0.260815	0.0639061	0.113803
block2011917_cand 3arm	0	0.5	0	0	0	0.875	1.125	0.125	0.25	0.25	0.25	0.375
block2325796_cand 3arm	0	1	0	0	0	1.75	0.5	0	0.25	0.25	0	0
mmu-mir-465b 3arm	0	0	0	0	0	0	0.4	0.4	2.4	0	0	0.4
block1004242_cand 3arm	3.6	0	0	0	0	0	0	0	0	0	0	0
mmu-mir-1954 3arm	0	0	0	0	0	0	2.1	0.5	0	1	0	0
mmu-mir-465c 3arm	0	0	0	0	0	0	0.4	0.4	2.4	0	0	0.4
mmu-mir-467c 3arm	0.85119	0	1.71429	0.247619	0	0.142857	0	0	0	0.285714	0.2	0.142857
mmu-mir-1955 3arm	0	0	0	0	0	0	0	1	0	0	0	2.5
block2419537_cand 3arm	0	0.2	0	0.2	0	0.4	0.4	0.4	0.6	1.3	0	0
block946575_cand 3arm	0	0	0	0	0	0.666667	0.833333	0.333333	1	0.333333	0	0.333333
mmu-mir-598 5arm	0.928571	1.14286	0	0	1	0.142857	0	0	0	0	0	0
mmu-mir-669f 5arm	1	0	1.66667	0	0	0	0	0.5	0	0	0	0
mmu-mir-466j 3arm	1	0	1.66667	0	0	0	0	0.5	0	0	0	0
mmu-mir-1970 5arm	0	0.384615	0.384615	0	0	0	0	1.41667	0	0.416667	0	0.416667
block2326519_cand 5arm	0	0.4	0	0.2	0.4	0.4	0.8	0	0.2	0.6	0	0
mmu-mir-133b 3arm	0	0	0.666667	0.333333	0	0	0.666667	0	0	1	0	0.333333
mmu-mir-207 5arm	2	0	0	1	0	0	0	0	0	0	0	0
sblock14798_novel 5arm	0	0	0	0	0	0	0	2	0	0	0	1
sblock1374_novel 3arm	0	0	0	0	0	0	1	2	0	0	0	0
mmu-mir-1 5arm	0	0	0	0	0	0	0	2	0	0	0	1
mmu-mir-669d 3arm	1	0	0	0	0	0	0	0	0	0	2	0
mmu-mir-511 5arm	0	0	0	0	0	0	2	0	0	1	0	0
mmu-mir-758 3arm	0	0	1	0	0	0	0	1	1	0	0	0
mmu-mir-210 5arm	0	0	0	0	0	0	0	0	0	3	0	0
mmu-mir-504 3arm	0	0	0	0	0	0	1	0	0	1	0	1
mmu-mir-1936 3arm	0	0	0	0	0	0	0	0	2	1	0	0
sblock11959_cand 5arm	0	2	0	0	0	1	0	0	0	0	0	0
mmu-mir-184 5arm	0	0	0	0	0	0	0	0	3	0	0	0
mmu-mir-208a-as 3arm	0	1	0	0	0	1	0	0	1	0	0	0
mmu-mir-195 3arm	1	0	0	1	0	0	0	0	0	1	0	0
sblock114_cand 5arm	0	0	0	0	0	0	0	1	1	0	0	1
mmu-mir-500 5arm	0	0	0	0	0	0	0	3	0	0	0	0
mmu-mir-200c 3arm	0	0	0	0	0	0	0	1	1	0	0	1
mmu-mir-470 5arm	0	0	0	0	0	0	0	0	2	1	0	0
mmu-mir-465a 5arm	0	0	0	0	0	0	0	3	0	0	0	0
mmu-mir-465c 5arm	0	0	0	0	3	0	0	0	0	0	0	0
sblock1843_cand 3arm	0	0	0	0	0	0	0	3	0	0	0	0
mmu-mir-466d-5p 3arm	0	0	2	1	0	0	0	0	0	0	0	0
mmu-mir-3471 3arm	0	0	0	0	0	0	0	0	1.43813	0	1.39326	0
mmu-mir-1965 3arm	0.75	0	0	0	0	0	0.25	0	1.25	0.25	0	0.25
block1832957_cand 5arm	1	0	1.66667	0	0	0	0	0	0	0	0	0
mmu-mir-1982-as 5arm	0	0	0	0	0	0	0	0	2	0	0	0.5
block458942_cand 5arm	1	0	0	0	0	0	1	0	0	0.5	0	0
sblock11769_novel 3arm	0	0	2	0	0	0	0	0.5	0	0	0	0
mmu-mir-669l 3arm	0.5	0	0	0	0	0	1	0	0	0	1	0
sblock11769_novel 5arm	0	0	0.666667	0.666667	0	0	0.333333	0.666667	0	0	0	0
mmu-mir-1186b 3arm	0.279124	0.0410691	1.0483	0.019823	0	0.02991	0.134362	0.0582225	0.340654	0.126482	0	0.00478469
mmu-mir-669b 5arm	0	0	0	0	0	0	0	1.66667	0	0.333333	0	0
sblock12551_novel 3arm	0	0	0	0	0	0	0	2	0	0	0	0
mmu-mir-669e 5arm	0	0	0	0	0	0	0	1	0	1	0	0
mmu-mir-219-1-as 5arm	0	0	1	0	0	0	0	0	0	1	0	0
mmu-mir-669n 5arm	0	0	0	0	0	0	0	0	1	1	0	0
mmu-mir-871 3arm	0	0	0	0	0	0	1	0	1	0	0	0
mmu-mir-702 5arm	0	0	0	0	0	0	0	0	2	0	0	0
mmu-mir-1953 5arm	0	0	0	0	0	0	0	0	1	0	0	1
mmu-mir-208a-as 5arm	0	0	2	0	0	0	0	0	0	0	0	0
mmu-mir-344 5arm	0	0	0	0	0	0	0	0	1	0	0	1
sblock14799_novel 5arm	0	0	0	0	0	0	0	0	0	0	0	2
mmu-mir-741 5arm	0	0	1	0	0	0	1	0	0	0	0	0
mmu-mir-880 3arm	0	0	0	0	0	0	0	1	0	0	0	1
mmu-mir-1931 5arm	0	0	0	1	0	0	1	0	0	0	0	0
mmu-mir-181d 3arm	0	0	0	0	0	0	1	1	0	0	0	0
mmu-mir-1188 3arm	0	0	0	0	0	0	0	0	2	0	0	0
mmu-mir-1902 5arm	0	0	0	0	0	0	0	2	0	0	0	0
block844664_cand 3arm	0	0.833333	0.166667	0.166667	0	0.166667	0.333333	0.333333	0	0	0	0
mmu-mir-1962 3arm	0	0	0	0	0	0	0	0	2	0	0	0
sblock7080_cand 3arm	0	0	0	0	0	0	0	0	0	2	0	0
mmu-mir-18b 3arm	0	0	0	1	0	0	0	1	0	0	0	0
sblock7866_cand 5arm	0	0	0	0	0	0	0	0	0	2	0	0
mmu-mir-670 5arm	0	0	0	0	0	0	0	0	1	0	1	0
mmu-mir-1949 3arm	0	0	0	0	0	0	0	1	0	0	1	0
mmu-mir-698 5arm	0	0	0	0	0	0	0	0	2	0	0	0
mmu-mir-101b 5arm	2	0	0	0	0	0	0	0	0	0	0	0
mmu-mir-876 3arm	0	0	1	1	0	0	0	0	0	0	0	0
mmu-mir-202 3arm	0	0	0	0	0	0	1	0	0	1	0	0
mmu-mir-719 5arm	0	0	0	0	0	0	0	2	0	0	0	0
mmu-mir-26b 3arm	0	0	0	0	0	0	1	0	1	0	0	0
block609127_cand 5arm	0.444444	0.125	0.25	0.125	0.375	0.125	0.5	0	0	0	0	0
mmu-mir-465a 3arm	0	0	0	0	0	0	0.2	0.2	1.2	0	0	0.2
mmu-mir-297c 5arm	1.05263	0	0.285714	0	0	0	0	0.285714	0	0	0	0.142857
sblock5204_cand 5arm	0.444444	0.125	0.25	0.125	0.375	0.125	0.166667	0.142857	0	0	0	0
sblock3588_cand 5arm	0.444444	0.125	0.25	0.125	0.375	0.125	0.166667	0.142857	0	0	0	0
sblock9908_cand 5arm	0.444444	0.125	0.25	0.125	0.375	0.125	0.166667	0.142857	0	0	0	0
sblock2044_cand 5arm	0.444444	0.125	0.25	0.125	0.375	0.125	0.166667	0.142857	0	0	0	0
sblock4887_cand 3arm	0.166667	0.75	0	0	0	0.25	0	0	0	0.5	0	0
mmu-mir-1196 3arm	1.41399	0.0284093	0.00727397	0.00743494	0.00389105	0	0.00304878	0.00757576	0.0433604	0	0.00757576	0.00618022
mmu-mir-1958-as 3arm	0	0	0	0	0	0	0	0.5	0	0.5	0	0.5
mmu-mir-1982 5arm	0	0	0	0	0	0	0	0	0	1.5	0	0
mmu-mir-1958 3arm	0	0	0	0	0	0	0	0.5	0	0.5	0	0.5
mmu-mir-466b-5p 5arm	0	0.290323	0	0	0	0.290323	0.125	0	0.5	0	0.125	0
mmu-mir-1970 3arm	0	0.153846	0.153846	0	0	0	0	0.566667	0	0.166667	0	0.166667
mmu-mir-466e 5arm	0	0.193548	0	0	0	0.193548	0.125	0	0.5	0	0.125	0
mmu-mir-467f 3arm	0	0	0.785714	0.285714	0	0	0	0	0	0	0	0
mmu-mir-374-as 5arm	0	0	0	0	0	0	0	0	1	0	0	0
mmu-mir-1948-as 3arm	0	0	0	0	0	0	0	0	0	0	0	1
mmu-let-7f-2-as 5arm	0	0	1	0	0	0	0	0	0	0	0	0
mmu-mir-96 5arm	0	0	0	0	0	0	0	0	0	1	0	0
mmu-mir-216a 3arm	0	0	0	0	0	0	0	0	0	0	0	1
sblock1013_cand 5arm	0	0	0	0	0	0	0	0	0	1	0	0
mmu-mir-214 5arm	0	0	0	0	0	0	0	0	1	0	0	0
sblock5498_novel 3arm	0	0	0	0	0	0	0	0	0	1	0	0
mmu-mir-141 3arm	0	0	0	0	0	0	0	0	0	0	0	1
mmu-mir-302a 5arm	0	0	0	0	0	0	0	0	0	1	0	0
mmu-mir-718 3arm	1	0	0	0	0	0	0	0	0	0	0	0
mmu-mir-1197 5arm	0	0	0	0	0	0	0	0	0	0	0	1
mmu-mir-494 5arm	0	0	0	0	0	0	0	0	0	0	0	1
mmu-mir-542 5arm	0	0	0	0	0	0	0	1	0	0	0	0
mmu-mir-1968 3arm	0	0	0	0	0	0	0	1	0	0	0	0
mmu-mir-1896 5arm	0	1	0	0	0	0	0	0	0	0	0	0
mmu-mir-107 5arm	1	0	0	0	0	0	0	0	0	0	0	0
sblock11766_cand 5arm	0	0	1	0	0	0	0	0	0	0	0	0
mmu-mir-449a 3arm	0	0	0	0	0	0	0	0	0	0	0	1
mmu-mir-196b 5arm	0	0	0	0	0	0	0	1	0	0	0	0
mmu-mir-1950 5arm	0	0	0	0	1	0	0	0	0	0	0	0
mmu-mir-375 5arm	0	0	1	0	0	0	0	0	0	0	0	0
mmu-mir-130a-as 3arm	0	0	0	0	0	0	0	0	0	0	0	1
mmu-mir-1930 3arm	0	0	0	0	0	0	0	0	0	0	1	0
mmu-mir-106a 5arm	0	1	0	0	0	0	0	0	0	0	0	0
mmu-mir-291a-as 3arm	0	0	0	0	0	0	1	0	0	0	0	0
mmu-mir-212-as 5arm	0	0	0	1	0	0	0	0	0	0	0	0
mmu-mir-125b-2-as 3arm	0	0	0	0	0	0	1	0	0	0	0	0
mmu-mir-762 3arm	0	0	0	1	0	0	0	0	0	0	0	0
mmu-mir-465b 5arm	0	0	0	0	0	0	0	1	0	0	0	0
mmu-mir-34b-as 5arm	0	0	0	0	0	0	0	1	0	0	0	0
mmu-mir-1962 5arm	0	0	0	0	0	0	0	0	0	1	0	0
mmu-mir-1199-as 3arm	0	0	0	0	0	0	0	1	0	0	0	0
mmu-mir-1945-as 3arm	0	0	0	0	0	0	0	1	0	0	0	0
mmu-mir-127-as 5arm	0	0	0	0	1	0	0	0	0	0	0	0
mmu-mir-1943 3arm	0	0	0	0	0	0	0	0	0	0	1	0
mmu-mir-150-as 3arm	0	0	0	0	0	0	0	0	0	0	0	1
mmu-mir-142-as 5arm	0	0	0	0	1	0	0	0	0	0	0	0
mmu-mir-146a 3arm	0	0	0	0	0	0	1	0	0	0	0	0
mmu-mir-1966 3arm	0	0	0	0	0	0	1	0	0	0	0	0
mmu-mir-1941 3arm	0	0	0	0	0	0	0	0	0	1	0	0
mmu-mir-669k 5arm	0	0	0	0	0	0	0	1	0	0	0	0
mmu-mir-216b 3arm	0	0	0	0	0	0	0	0	0	0	0	1
mmu-mir-152-as 3arm	0	0	1	0	0	0	0	0	0	0	0	0
mmu-mir-1949-as 3arm	0	0	0	0	0	0	0	0	0	1	0	0
mmu-mir-1967 3arm	0	0	0	0	0	0	0	0	0	1	0	0
mmu-mir-449c 3arm	0	0	0	0	0	0	0	0	1	0	0	0
mmu-mir-448-as 5arm	0	0	0	0	1	0	0	0	0	0	0	0
mmu-mir-878 5arm	0	0	0	0	0	0	0	0	0	1	0	0
mmu-mir-574 5arm	0	0	0	1	0	0	0	0	0	0	0	0
mmu-mir-1-1-as 3arm	0	0	1	0	0	0	0	0	0	0	0	0
mmu-mir-1940 3arm	0	0	0	0	0	0	0	0	1	0	0	0
mmu-mir-669k 3arm	0	0	0	0	0	0	0	1	0	0	0	0
mmu-mir-216a 5arm	0	0	0	0	0	0	0	0	0	0	0	1
mmu-mir-487b-as 3arm	0	0	0	0	0	0	0	0	0	1	0	0
mmu-mir-221-as 5arm	0	1	0	0	0	0	0	0	0	0	0	0
sblock12663_cand 5arm	0	0	0	0	0	0	0	1	0	0	0	0
mmu-mir-679 3arm	0	0	0	0	0	0	0	0	1	0	0	0
mmu-mir-218-2-as 5arm	0	0	0	0	0	0	0	0	0	0	0	1
mmu-mir-335-as 5arm	0	0	0	0	0	0	0	0	0	0	0	1
mmu-mir-654 5arm	0	0	1	0	0	0	0	0	0	0	0	0
mmu-mir-497-as 5arm	0	0	0	0	0	0	0	0	1	0	0	0
mmu-mir-301a-as 3arm	0	0	0	0	1	0	0	0	0	0	0	0
mmu-mir-2139 5arm	0	0	0	0	1	0	0	0	0	0	0	0
mmu-mir-511-as 3arm	0	0	1	0	0	0	0	0	0	0	0	0
mmu-mir-337-as 3arm	0	0	0	0	0	0	0	0	0	1	0	0
mmu-mir-467h 5arm	0	0	0	0	0	0	0	0	0.833333	0	0	0
mmu-mir-682 5arm	0.5	0	0	0	0	0	0	0	0	0.25	0	0
mmu-mir-466a-5p 3arm	0	0.290323	0	0.0384615	0.0576923	0.290323	0	0	0	0	0	0
sblock4887_cand 5arm	0.285714	0.166667	0	0	0	0	0	0	0	0.2	0	0
mmu-mir-1954 5arm	0	0	0	0	0	0	0.1	0.5	0	0	0	0
mmu-mir-669h-3p 3arm	0	0	0	0	0.6	0	0	0	0	0	0	0
mmu-mir-466f 3arm	0	0	0.0467862	0.0406353	0	0.0151515	0.0562178	0.0792189	0.0333333	0.0569909	0.0763889	0.122619
mmu-let-7f-1-as 3arm	0	0	0	0	0	0.5	0	0	0	0	0	0
mmu-mir-129-2-as 3arm	0	0	0	0	0	0	0	0	0.5	0	0	0
mmu-let-7f-2-as 3arm	0	0	0	0	0	0.5	0	0	0	0	0	0
mmu-mir-1899-as 5arm	0	0	0	0	0	0.5	0	0	0	0	0	0
mmu-mir-129-1-as 3arm	0	0	0	0	0	0	0	0	0.5	0	0	0
mmu-mir-1186 3arm	0.35282	0.0105263	0.0745106	0.0144657	0	0	0.0033557	0	0.0117188	0	0	0
mmu-mir-3471 5arm	0	0	0	0	0.0169492	0	0	0	0.274247	0	0.166156	0
mmu-mir-669b 3arm	0	0	0	0	0	0	0.2	0	0	0	0	0.142857
mmu-mir-9-3-as 3arm	0	0	0	0	0	0.333333	0	0	0	0	0	0
mmu-mir-9-1-as 3arm	0	0	0	0	0	0.333333	0	0	0	0	0	0
mmu-mir-9-2-as 3arm	0	0	0	0	0	0.333333	0	0	0	0	0	0
mmu-mir-467f 5arm	0	0	0.142857	0.142857	0	0	0	0	0	0	0	0
mmu-mir-1939-as 5arm	0	0	0	0	0	0	0.25	0	0	0	0	0
mmu-mir-466a 5arm	0	0.0967742	0	0.0128205	0.0192308	0.0967742	0	0	0	0	0	0
mmu-mir-466a-3p 5arm	0	0.0967742	0	0.0128205	0.0192308	0.0967742	0	0	0	0	0	0
mmu-mir-466a-5p 5arm	0	0.0967742	0	0.0128205	0.0192308	0.0967742	0	0	0	0	0	0
mmu-mir-466f-3p 5arm	0	0	0.0410557	0.0205279	0	0	0.0416667	0.0205279	0.0615836	0	0.0208333	0
sblock2044_cand 3arm	0	0	0	0	0	0	0.2	0	0	0	0	0
mmu-mir-705 5arm	0	0	0	0	0	0	0	0	0.1	0.1	0	0
sblock5204_cand 3arm	0	0	0	0	0	0	0.2	0	0	0	0	0
sblock3588_cand 3arm	0	0	0	0	0	0	0.2	0	0	0	0	0
sblock9908_cand 3arm	0	0	0	0	0	0	0.2	0	0	0	0	0
mmu-mir-466f-3p 3arm	0	0	0.0351906	0.0175953	0	0	0.0416667	0.0175953	0.0527859	0	0.0208333	0
mmu-mir-1186 5arm	0.0307327	0.0225129	0.0763436	0	0	0.0151234	0.0037594	0	0.0285714	0	0	0
mmu-mir-466i 5arm	0	0	0.0058651	0.0221633	0	0	0.0192308	0.0413941	0.00879765	0	0.0576923	0
mmu-mir-466h 3arm	0	0	0	0	0	0	0.0350877	0	0	0.0357143	0	0.0597015
mmu-mir-1946b 5arm	0.00740751	0.11976	0	0	0	0	0	0	0	0	0	0
mmu-mir-682-as 5arm	0	0.125	0	0	0	0	0	0	0	0	0	0
mmu-mir-466h 5arm	0	0	0	0	0	0	0.0350877	0	0	0	0	0.0597015
mmu-mir-1946b 3arm	0	0.0898204	0	0	0	0	0	0	0	0	0	0
mmu-mir-466i 3arm	0	0	0	0.00961538	0	0	0.00961538	0.0192308	0	0	0.0288462	0
mmu-mir-669h 3arm	0	0	0	0	0.0545455	0	0	0	0	0	0	0
mmu-mir-703 5arm	0	0	0	0	0	0	0.05	0	0	0	0	0
block2199897_cand 3arm	0	0.011811	0	0	0.00393701	0.011811	0.00787402	0	0.011811	0	0	0
block1415001_cand 3arm	0	0.011811	0	0	0.00393701	0.011811	0.00787402	0	0.011811	0	0	0
block796480_cand 3arm	0	0.011811	0	0	0.00393701	0.011811	0.00787402	0	0.011811	0	0	0
mmu-mir-3472 3arm	0	0	0.0419847	0	0	0	0	0	0	0	0	0
block594497_cand 5arm	0	0.0071599	0	0	0.00238663	0.00952957	0.00236967	0	0	0.00844634	0	0.00714294
mmu-mir-1928-as 5arm	0.0119522	0	0.00398406	0	0	0	0	0.00398406	0	0	0	0
mmu-mir-466k 5arm	0.0186916	0	0	0	0	0	0	0	0	0	0	0
mmu-mir-1935 5arm	0.00757576	0	0	0	0	0	0	0	0	0	0	0
mmu-mir-1195 3arm	0.00359712	0	0	0	0	0	0.00369004	0	0	0	0	0
mmu-mir-3470a-as 5arm	0	0	0	0	0	0	0	0	0	0.00675676	0	0
mmu-mir-1954-as 5arm	0	0	0	0	0	0	0	0	0	0.00395257	0	0
mmu-mir-467g 5arm	0	0	0	0	0	0	0	0.00395257	0	0	0	0
mmu-mir-1195-as 3arm	0	0	0	0	0	0	0.00393701	0	0	0	0	0

## Sheet: Scaled cloning frequencies
miR	SEuntr	SE05h	SE1h	SE3h	SE6h	SE24h	SEuntr2	SE05h2	SE1h2	SE3h2	SE6h2	SE24h2
mmu-let-7f 5arm	9.68069	7.7278	9.60266	5.13345	5.74496	6.87303	19.0017	15.9221	15.4299	21.0244	29.361	27.4268
mmu-let-7g 5arm	1.55162	4.50625	3.46317	3.92747	1.2546	5.03962	17.4448	12.1468	15.2035	18.7861	10.624	14.258
mmu-let-7c 5arm	2.51303	8.05353	4.46502	3.48159	1.80625	9.06794	6.97907	9.10793	8.78856	12.0686	5.87883	12.427
mmu-mir-29a 3arm	1.47343	7.79623	2.80196	4.94064	1.62552	7.73591	5.35682	9.46703	5.00936	2.48366	11.3254	4.91397
mmu-mir-128 3arm	2.47806	6.23591	8.0988	6.48792	7.92695	6.5477	6.68567	3.79003	5.02162	4.2486	5.86409	3.20718
mmu-mir-124 3arm	26.1597	3.74161	10.6302	6.97038	8.02746	4.30122	3.04511	3.78139	2.53723	1.15771	9.74532	2.02404
mmu-mir-101a 3arm	5.41224	9.87676	6.30964	8.20432	9.94513	9.87658	3.63585	0.634829	3.1736	2.46334	2.19898	1.10089
mmu-mir-143 3arm	5.98361	6.83141	6.90102	13.4198	13.2704	7.65904	1.75744	0.772583	1.71547	0.74931	1.24216	0.564868
mmu-mir-1839 5arm	0.426182	2.80129	1.11974	0.696254	1.09892	2.49855	2.15679	2.67921	2.32942	1.83716	1.29026	1.85625
mmu-let-7a 5arm	1.1167	1.39736	1.40256	0.90754	0.913275	1.32467	1.6601	1.57712	1.73529	3.50984	1.43599	3.15737
mmu-let-7i 5arm	0.580377	0.695731	0.816269	1.00516	0.786814	0.785663	1.66369	2.13016	2.57355	2.77507	0.959764	2.00917
mmu-mir-103 3arm	0.379071	1.7496	1.01393	1.09081	1.0543	1.65637	1.56839	2.33274	1.64465	2.66318	0.518943	1.94192
mmu-mir-140 3arm	2.51471	2.04017	4.21002	2.09349	5.17738	2.02372	1.93036	0.970481	1.31205	0.837174	0.79039	0.822664
mmu-mir-378 3arm	0.399536	1.38375	0.806439	1.21793	0.838372	1.26115	2.20765	2.79751	1.77979	1.00856	0.157349	1.13258
mmu-mir-101b 3arm	1.46645	2.46115	1.88365	1.51782	2.73646	2.48245	1.4791	0.694529	1.5221	1.01461	0.869755	0.679149
mmu-mir-9 5arm	1.35873	2.18098	1.56578	2.94414	1.82546	1.85553	0.736539	0.722617	1.46546	1.48582	0.552578	0.45289
mmu-mir-219 3arm	0.257525	0.677318	0.988568	1.26962	0.766419	0.711106	0.799673	1.37098	1.69602	1.00539	0.359437	1.11693
mmu-mir-127 3arm	0.267782	0.424224	0.202849	0.407354	0.14112	0.562636	0.933967	1.72244	2.5131	1.14649	0.117484	0.579599
mmu-mir-383 5arm	0.63497	1.40258	1.05612	1.76879	1.59712	1.47798	0.771083	1.49965	0.812523	1.03264	0.118903	0.457892
mmu-mir-192 5arm	0.678073	1.48594	1.92775	5.13564	2.54617	1.3841	0.946082	0.293541	0.525064	0.427854	0.61097	0.456044
mmu-mir-1 3arm	0.234712	0.782592	0.9474	0.683573	0.544937	0.79933	1.57965	0.644695	1.10441	0.952391	0.968878	0.917427
mmu-mir-34c 5arm	0.383975	0.701288	0.356189	0.706226	0.302088	0.68233	0.180438	2.82097	0.477327	0.285202	0.126798	1.77751
mmu-mir-181a 5arm	3.38297	1.16089	3.43809	1.42179	2.64905	0.888692	0.5497	0.584579	0.458659	0.383963	0.213946	0.604518
mmu-mir-107 3arm	0.178269	0.920569	0.499564	0.542178	0.526242	0.864877	0.843071	0.989473	0.581483	0.819475	0.275837	0.932857
mmu-let-7b 5arm	0.398941	0.536731	0.61235	0.60812	0.52697	0.534013	0.489308	0.642889	0.735089	1.14743	0.386513	1.02131
mmu-mir-138 5arm	0.857618	1.95673	0.809701	1.33167	1.6898	2.1884	0.225251	0.849869	0.392632	0.180189	0.173731	0.281677
mmu-mir-127 5arm	1.50202	0.868286	0.928302	1.62786	1.22802	0.76915	0.647822	1.03428	0.616513	0.313614	0.274085	0.237504
mmu-mir-30a 5arm	1.62788	0.841971	0.616332	0.993628	0.512767	0.799633	0.321476	0.614011	0.913693	0.69719	0.351853	0.377243
mmu-mir-125b 5arm	1.15714	0.625365	1.05775	0.959792	0.618016	0.566964	0.738338	0.390232	0.915355	0.519038	0.329634	0.43513
mmu-mir-298 5arm	0.598411	1.00793	0.967707	0.792919	1.63262	1.13351	0.40736	0.67969	0.623192	0.196503	0.0354581	0.396414
mmu-let-7d 5arm	0.303767	0.285667	0.439753	0.277257	0.361996	0.237491	0.461038	0.405215	0.486563	0.988889	0.4557	1.12023
mmu-mir-181b 5arm	4.67312	0.922631	2.52245	1.16356	2.37464	0.596916	0.215534	0.130187	0.133133	0.107254	0.115488	0.157997
mmu-let-7e 5arm	0.618884	0.716512	0.711427	0.830675	0.57832	0.749106	0.321169	0.365234	0.358524	0.568082	0.306084	0.57879
mmu-mir-26a 5arm	0.443543	0.370555	0.416158	0.167564	0.315017	0.331561	0.550212	0.733115	0.353733	0.358697	1.04858	0.64396
mmu-mir-340 5arm	0.27207	0.858548	0.688188	0.470414	0.741655	0.77044	0.436808	0.587052	0.298324	0.164812	1.0062	0.306128
mmu-mir-99b 5arm	0.131999	0.838975	0.974542	0.807214	0.374742	0.756812	0.422909	0.159537	0.596151	0.527266	0.150215	0.203581
mmu-mir-152 3arm	0.140911	0.580517	0.146446	0.269994	0.0733825	0.696908	0.763368	0.443576	0.464961	0.272473	0.548769	0.483784
mmu-mir-433 3arm	0.0992098	0.169245	0.151498	0.0566041	0.12801	0.153177	0.429735	0.461883	0.94177	0.647005	0.123937	0.470049
mmu-mir-376a 3arm	0.202791	0.881359	0.710535	0.921172	1.34019	0.837064	0.168262	0.550652	0.125364	0.0462132	0.650686	0.109737
mmu-mir-27b 3arm	1.47436	0.424634	0.506112	0.639794	0.445667	0.387251	0.392334	0.180174	0.316527	0.23516	0.322117	0.282984
mmu-mir-99a 5arm	0.274761	0.834046	0.641711	0.843471	0.699228	0.721128	0.224697	0.12171	0.357143	0.222247	0.0715149	0.128203
mmu-mir-222 3arm	0.230957	0.528757	0.331227	0.317145	0.504937	0.531052	0.176093	0.523334	0.246713	0.124281	0.0775022	0.253542
mmu-mir-7a 5arm	0.104927	0.186289	0.0954711	0.109269	0.126735	0.205565	0.152395	0.842403	0.450868	0.233632	0.131765	0.133231
mmu-mir-24 3arm	0.561376	0.136462	0.345847	0.299506	0.20904	0.151507	0.265362	0.522527	0.238066	0.141864	0.287435	0.298794
mmu-mir-21 5arm	0.102741	0.235454	0.11554	0.0501483	0.119087	0.232935	0.252618	0.45117	0.344798	0.223815	0.391702	0.283005
mmu-mir-22 3arm	0.189255	0.535668	0.859002	0.816898	1.05267	0.557397	0.119575	0.214727	0.138528	0.0710205	0.200907	0.083615
mmu-mir-221 3arm	0.148899	0.106757	0.083921	0.2229	0.107616	0.0854906	0.0970046	0.468451	0.51013	0.40378	0.0399153	0.238458
mmu-mir-379 5arm	0.100975	0.250291	0.427569	0.500618	0.203941	0.292991	0.329	0.127334	0.312966	0.265242	0.261113	0.122248
mmu-mir-2134 3arm	0.0642506	0.0829751	0.0536962	0.0795711	0.0636739	0.0673673	0.214478	0.477749	0.35453	0.300177	0.14563	0.286476
mmu-mir-129 5arm	0.125694	0.157211	0.135213	0.0510705	0.0717437	0.145319	0.345564	0.122839	0.502231	0.35162	0.053553	0.227586
mmu-mir-411 5arm	0.784009	0.27489	0.708455	0.466725	0.591794	0.266152	0.272503	0.072431	0.102423	0.116052	0.325775	0.117414
mmu-mir-320 3arm	0.0130738	0.0586461	0.0262105	0.00925149	0.0190285	0.057057	0.0955286	0.420003	0.450264	0.451124	0.0210221	0.219837
mmu-mir-221 5arm	0.0617118	0.289437	0.0968183	0.0373518	0.106341	0.235669	0.297102	0.266121	0.298701	0.154424	0.21062	0.217938
mmu-mir-29c 3arm	0.0543131	0.207037	0.0680521	0.0683054	0.0378748	0.207349	0.216538	0.428983	0.16354	0.0845511	0.799437	0.199784
mmu-mir-185 5arm	0.017656	0.0528226	0.0362548	0.0174654	0.0183912	0.0565255	0.188802	0.391679	0.435244	0.236779	0.055948	0.263366
mmu-mir-341 3arm	2.38986	0.179587	0.254378	0.30527	0.149496	0.0941839	0.135278	0.24416	0.143319	0.0565394	0.0134382	0.0737596
mmu-mir-744 5arm	0.0798723	0.0437852	0.0518266	0.0322794	0.0203941	0.0567913	0.27487	0.130249	0.494786	0.339766	0.0745086	0.175498
mmu-mir-541 5arm	0.121027	0.159507	0.280292	0.245093	0.457321	0.15834	0.16574	0.166905	0.250274	0.184547	0.0643634	0.106428
mmu-mir-212 5arm	0.0376661	0.073362	0.0786908	0.0262846	0.0859468	0.0575505	0.119534	0.177706	0.340137	0.297911	0.0446386	0.154138
mmu-mir-191 5arm	0.116782	0.127538	0.258717	0.129521	0.130559	0.114152	0.130829	0.272832	0.134363	0.115788	0.12234	0.175716
mmu-mir-30d 5arm	0.292921	0.146337	0.1597	0.326194	0.133837	0.130476	0.0598592	0.119555	0.19289	0.20856	0.10684	0.0790504
mmu-mir-142 5arm	0.80259	0.231105	0.633152	0.287805	0.933579	0.0929691	0.0550212	0.0564629	0.0168979	0.0148477	0.220732	0.0249185
mmu-mir-30a 3arm	0.157937	0.0575829	0.113579	0.0743578	0.0455227	0.055102	0.234363	0.0411516	0.256921	0.205984	0.016964	0.102091
mmu-mir-9 3arm	0.0579704	0.187368	0.0973532	0.0357955	0.0741109	0.155493	0.144769	0.151163	0.122299	0.092569	0.279673	0.120775
mmu-mir-330 3arm	0.0631972	0.211375	0.139329	0.0506815	0.215641	0.19671	0.123673	0.156696	0.125423	0.0946583	0.0608487	0.0975681
mmu-mir-322 3arm	0.204557	0.166828	0.461387	0.400379	0.545361	0.160238	0.106639	0.061943	0.0459242	0.0397975	0.0721137	0.0666845
mmu-mir-26b 5arm	0.0458215	0.0802729	0.041069	0.0185606	0.0305912	0.0743298	0.140341	0.21327	0.0845324	0.062344	0.501336	0.151212
mmu-mir-382 3arm	0.04868	0.0840908	0.187753	0.105657	0.131652	0.0677623	0.207047	0.115758	0.11358	0.114219	0.0619353	0.108285
mmu-mir-7b 5arm	0.0193375	0.065702	0.0218619	0.00991437	0.0297718	0.0751839	0.0459057	0.391652	0.215381	0.082864	0.0536861	0.0323982
mmu-mir-448 3arm	0.578191	0.0325731	0.166535	0.0786233	0.0557197	0.0386834	0.0419834	0.102068	0.0220341	0.00892084	0.0590747	0.356619
mmu-mir-872 5arm	0.850037	0.132226	0.37604	0.129579	0.550642	0.0813274	0.0307359	0.0253067	0.020394	0.0169048	0.0745086	0.0324086
mmu-mir-30e 3arm	0.301791	0.0339988	0.100979	0.0370636	0.0584511	0.0178232	0.138383	0.0253067	0.15262	0.134434	0.0101119	0.0602837
mmu-mir-151 3arm	0.0597781	0.124783	0.0874277	0.029916	0.0744751	0.119732	0.0935607	0.0480889	0.162806	0.115482	0.0303356	0.0487166
mmu-mir-186 5arm	0.280394	0.159048	0.18692	0.0812172	0.469612	0.102384	0.0451404	0.0764333	0.104042	0.0457651	0.0631992	0.0273875
mmu-mir-598 3arm	0.287204	0.0156583	0.109953	0.0740119	0.0223971	0.0148052	0.100449	0.0862235	0.130543	0.107132	0.00711823	0.0722243
mmu-mir-33 5arm	0.1283	0.220859	0.221511	0.20019	0.593069	0.223255	0.0389494	0.0593774	0.0247317	0.0223836	0.0200242	0.0300225
mmu-mir-139 3arm	0.0746595	0.128021	0.060504	0.114246	0.0648243	0.149647	0.0930277	0.104408	0.113278	0.0439321	0.0332628	0.0428449
mmu-mir-181d 5arm	0.333025	0.165572	0.182463	0.0601779	0.260572	0.149191	0.0517823	0.0726568	0.0538444	0.0412843	0.0199577	0.0522645
mmu-mir-1981 5arm	0.0111821	0.0659678	0.0281718	0.0106637	0.0149314	0.0704956	0.0813838	0.161651	0.117076	0.102162	0.0267433	0.0669957
mmu-mir-129 3arm	0.0290903	0.0544174	0.0533719	0.0787962	0.0376928	0.0449091	0.100264	0.0341528	0.130306	0.152937	0.121476	0.047119
mmu-mir-300 3arm	0.158441	0.0523876	0.0906371	0.0414444	0.0634586	0.0491799	0.0977734	0.0983534	0.109016	0.0666517	0.0601058	0.0671202
mmu-mir-382 5arm	0.0605348	0.0953029	0.0669229	0.0245554	0.0697407	0.100372	0.0501628	0.0884196	0.127435	0.085583	0.0154339	0.0581363
mmu-mir-30c 3arm	0.0355642	0.12459	0.119641	0.313974	0.17681	0.129868	0.0660296	0.0391608	0.0722097	0.0323635	0.0263441	0.0337572
mmu-mir-485 5arm	0.0262317	0.0717188	0.0741738	0.0521081	0.0367823	0.0746714	0.0226932	0.220207	0.075749	0.0606943	0.0113759	0.0405419
mmu-mir-199a 3arm	0.0532482	0.134932	0.113123	0.0391195	0.128677	0.13064	0.0906224	0.044073	0.046845	0.0472927	0.0380082	0.0570712
mmu-mir-100 5arm	0.0418699	0.117872	0.109181	0.0948206	0.0588153	0.104472	0.0510853	0.0321209	0.093208	0.0802061	0.0185606	0.0308317
mmu-mir-323 3arm	0.0277451	0.0574137	0.254616	0.210507	0.158237	0.0604356	0.0603511	0.0226796	0.0430971	0.0350927	0.0633988	0.0398987
mmu-mir-409 3arm	0.100303	0.129374	0.112865	0.0449605	0.0857647	0.120378	0.0611301	0.0251836	0.0895608	0.0422009	0.0164318	0.0260804
mmu-mir-485 3arm	0.0360686	0.0736036	0.0649615	0.0220768	0.0568123	0.0554246	0.0918387	0.0465291	0.0795257	0.0565598	0.0402479	0.061373
mmu-mir-92b 3arm	0.145452	0.0274987	0.0738172	0.117186	0.0211225	0.0319261	0.0571327	0.0390992	0.104106	0.0535454	0.0532869	0.0508122
mmu-mir-125a 5arm	0.0293425	0.0276678	0.0163444	0.00821394	0.0078299	0.0283956	0.0677618	0.0416853	0.160206	0.0941271	0.00804959	0.0436852
mmu-mir-1224 5arm	0.0051987	0.083382	0.0641097	0.0891621	0.0370099	0.0928458	0.0725314	0.074846	0.0606154	0.0346429	0.00844874	0.0260164
mmu-mir-488 3arm	0.0253069	0.0852507	0.0477554	0.271637	0.056357	0.0867813	0.0433364	0.0295348	0.0744218	0.0294103	0.0210886	0.0204058
mmu-mir-770 3arm	0.0248865	0.0225692	0.015334	0.00576417	0.0194837	0.0266494	0.037412	0.137432	0.101279	0.0501441	0.00904747	0.0370354
mmu-mir-410 3arm	0.0120229	0.0719605	0.0895673	0.111537	0.0646422	0.0695465	0.0584037	0.0705119	0.0273862	0.0202043	0.0977925	0.0391932
mmu-mir-30e 5arm	0.237094	0.0662578	0.0741738	0.0338357	0.0976006	0.0610051	0.0119103	0.091724	0.0410685	0.0512439	0.0296704	0.0213083
mmu-mir-666 5arm	0.318228	0.0514211	0.176044	0.0598321	0.127099	0.0501859	0.0440539	0.0218381	0.0375796	0.0229946	0.0153674	0.0212046
mmu-mir-25 3arm	0.0202623	0.027547	0.0276369	0.0103755	0.02003	0.0262698	0.0538937	0.0379498	0.0860863	0.073546	0.0180284	0.0527003
mmu-mir-434 3arm	0.105347	0.0540791	0.14912	0.098452	0.0409704	0.0397843	0.0416144	0.0430809	0.0401621	0.0227502	0.065195	0.0216818
mmu-mir-134 5arm	0.142425	0.0846708	0.0746493	0.0938983	0.0613645	0.114152	0.0274696	0.0350764	0.0390183	0.0182083	0.00984578	0.0167437
mmu-mir-543 3arm	0.00521272	0.018703	0.00832078	0.00351614	0	0.0146154	0.0461448	0.0663147	0.044543	0.0630569	0.0255458	0.0848391
mmu-mir-137 3arm	0.0224483	0.0408855	0.0421388	0.016255	0.0409704	0.0392908	0.0367765	0.0916009	0.0346158	0.0151328	0.145358	0.0287777
mmu-mir-672 5arm	0.0124012	0.0375026	0.0174736	0.00685936	0.00892244	0.0469971	0.0300423	0.0930273	0.0508015	0.0315488	0.00878137	0.0321492
mmu-mir-135a 3arm	0.00638978	0.0226659	0.0339963	0.0821971	0.0163882	0.028054	0.0607406	0.0350353	0.0426007	0.0373127	0.0284064	0.0394007
mmu-mir-27a 3arm	0.283084	0.0477965	0.108913	0.0915062	0.0770243	0.029079	0.0273056	0.00965678	0.0210953	0.0173529	0.0416117	0.019192
mmu-mir-148a 3arm	0.0435514	0.0726371	0.0248435	0.0122777	0.0213046	0.0886415	0.0421064	0.0179179	0.0609229	0.0377812	0.0519564	0.0116812
mmu-mir-873 5arm	0.10644	0.102166	0.0760163	0.0295126	0.13584	0.107547	0.0257681	0.0292064	0.0231563	0.013809	0.00891442	0.0104571
mmu-mir-328 3arm	0.00689424	0.0232941	0.00814248	0.00397728	0.00345972	0.0172348	0.0410404	0.0678335	0.0751016	0.0366814	0.00452374	0.0235699
mmu-mir-676 3arm	0.0790315	0.0800313	0.0915286	0.164913	0.0564481	0.0906914	0.0122998	0.0131152	0.0238361	0.00967443	0.00146356	0.0072411
mmu-mir-1944 5arm	0.0129477	0.052146	0.00630002	0.00317029	0.0176628	0.0356084	0.034788	0.0755918	0.0514273	0.0175973	0.0232839	0.0302923
mmu-mir-664 5arm	0.00168152	0.0206844	0.00564625	0.100412	0.00254927	0.023043	0.0293761	0.0360923	0.0808097	0.0372109	0.00605382	0.0213498
hsa-mir-1298 5arm	0.0715487	0.0180264	0.0345907	0.357263	0.00673735	0.0147293	0.00264446	0.019683	0.00381982	0.00114056	0.00106441	0.0614145
mmu-mir-2134 5arm	0.014443	0.0105235	0.00877064	0.00292456	0.0162762	0.00649942	0.0255518	0.0782504	0.0413873	0.0430333	0.0186732	0.042582
mmu-mir-199b 3arm	0.0266241	0.067466	0.0565615	0.0195598	0.0643387	0.0653201	0.0453112	0.0220365	0.0234225	0.0236463	0.0190041	0.0285356
mmu-mir-16 5arm	0.0190012	0.012227	0.0202076	0.00893446	0.00491645	0.011047	0.0353825	0.061984	0.0200487	0.0223632	0.111563	0.0418282
mmu-mir-434 5arm	0.0306878	0.0582353	0.0462992	0.0182148	0.0488003	0.0441499	0.0366022	0.0175279	0.0419317	0.0376081	0.0133716	0.0201568
mmu-mir-708 5arm	0.064164	0.0345119	0.0608111	0.0203619	0.0522418	0.0212044	0.0232327	0.0394071	0.0283789	0.0235835	0.0597898	0.0197304
mmu-mir-125b 3arm	0.0584749	0.0598301	0.0671012	0.0234025	0.108981	0.0624856	0.0290583	0.0188518	0.0218183	0.0172307	0.0147687	0.019441
mmu-mir-376b 3arm	0.020963	0.0404345	0.131706	0.0468051	0.155263	0.0347986	0.0188461	0.039366	0.00722961	0.00353032	0.0736216	0.0120754
mmu-mir-708 3arm	0.0122751	0.0304467	0.0162255	0.220825	0.024036	0.0246564	0.0197412	0.0199703	0.0304615	0.0246036	0.009114	0.00832
mmu-mir-409 5arm	0.0038675	0.0255172	0.0151557	0.0066288	0.00455227	0.0255105	0.0336195	0.0395097	0.0469385	0.038046	0.0133051	0.025375
mmu-mir-582 3arm	0.0628048	0.0716705	0.0579483	0.182955	0.0708332	0.0569052	0.0116028	0.00533637	0.0154304	0.0107539	0.00392501	0.00323671
mmu-mir-369 5arm	0.019926	0.0649046	0.0378298	0.0170908	0.034233	0.0547413	0.0345215	0.0124584	0.0225736	0.0176176	0.0200907	0.0290681
mmu-mir-495 3arm	0.0056331	0.0207811	0.0112331	0.00489954	0.00564481	0.0176524	0.0314466	0.0365131	0.0220773	0.0275772	0.0392501	0.0457911
mmu-mir-181a 3arm	0.161846	0.0446551	0.0602662	0.103813	0.0400599	0.0371649	0.0132223	0.0107959	0.0150851	0.0108557	0.00485636	0.00568499
mmu-mir-31 5arm	0.0512023	0.0234391	0.0708455	0.02542	0.0491645	0.0227772	0.0271211	0.031187	0.0214946	0.014033	0.0103115	0.0206859
mmu-mir-676 5arm	0.00521272	0.0495846	0.0144425	0.00755106	0.0143852	0.0396324	0.033353	0.0221049	0.0209982	0.0195322	0.0216208	0.0189638
mmu-mir-148b 3arm	0.0589794	0.0224484	0.0137293	0.00766635	0.00846721	0.0223027	0.0257784	0.0133922	0.0369465	0.0305916	0.0326308	0.0117019
mmu-mir-2135 3arm	0.0495447	0.0196981	0.0104187	0.0137953	0.0731141	0.00815837	0.0146249	0.0175061	0.00774705	0.0103084	0.0500846	0.0605075
mmu-mir-2146 5arm	0.0640239	0.0212241	0.0117561	0.047174	0.0772975	0.0129008	0.0123135	0.0201859	0.00451761	0.00726091	0.0584759	0.0404983
mmu-mir-29b 3arm	0.0113503	0.00840908	0.0071321	0.00259388	0.00303484	0.00971829	0.0140628	0.0329008	0.0422339	0.0245357	0.0441729	0.0213498
mmu-mir-2146 3arm	0.079578	0.0343371	0.0122434	0.0192523	0.100241	0.0126414	0.0103729	0.0164401	0.00427302	0.00477611	0.0557484	0.0440483
mmu-mir-497 5arm	0.0172356	0.0317515	0.0231793	0.0556819	0.0316838	0.02999	0.0182037	0.020545	0.0177611	0.01442	0.0160326	0.0176567
mmu-mir-126 3arm	0.00781907	0.0190896	0.0131944	0.00518775	0.00764781	0.0171968	0.0302576	0.010057	0.0352416	0.0328931	0.0103115	0.0211631
mmu-mir-130a 3arm	0.00151337	0.00889236	0.00552738	0.00253623	0.000910453	0.00645355	0.0187982	0.0447024	0.0250878	0.0134525	0.0173964	0.0311118
mmu-mir-380 5arm	0.0411973	0.0434469	0.0332831	0.0116436	0.048254	0.0395185	0.0200487	0.0119042	0.0178906	0.0136257	0.0155004	0.00798803
mmu-mir-337 5arm	0.00966875	0.0180264	0.0209208	0.00720521	0.0123822	0.0173107	0.0221192	0.0357332	0.0262424	0.0119759	0.00884789	0.0136938
mmu-mir-98 5arm	0.0174037	0.0157549	0.0181869	0.0125082	0.0158419	0.0349631	0.0152723	0.0149829	0.0181064	0.0218337	0.0201572	0.0200842
mmu-mir-872 3arm	0.0208509	0.0135319	0.0118868	0.00576417	0.00418808	0.0104775	0.0220372	0.0422805	0.00891292	0.00684338	0.0518899	0.0182999
mmu-mir-206 3arm	0.00168152	0.00821577	0.00511134	0.00224803	0.00218509	0.00994606	0.00442794	0.00482326	0.0105746	0.0978237	0.00292712	0.00346494
mmu-mir-381 3arm	0.029889	0.0142568	0.0189001	0.00587945	0.0101971	0.0101169	0.0249789	0.0161836	0.0220233	0.0184934	0.0155004	0.0140154
mmu-mir-380 3arm	0.032033	0.0236807	0.0484388	0.0236331	0.0291345	0.0272568	0.0171378	0.00909236	0.00817917	0.00466409	0.046967	0.0124904
mmu-mir-132 5arm	0.040861	0.0235358	0.0403558	0.0156785	0.0336868	0.0172348	0.0129968	0.0105496	0.0199408	0.0184527	0.0110432	0.00865197
mmu-mir-106b 5arm	0.0161426	0.0202495	0.0162255	0.00680172	0.0125643	0.0227393	0.0151288	0.0374367	0.0103157	0.00637494	0.0250136	0.013424
mmu-mir-487b 3arm	0.0122751	0.0192829	0.0227633	0.0087039	0.0242181	0.0161718	0.0218117	0.0160296	0.0112868	0.0111001	0.0158331	0.0254165
mmu-mir-144 3arm	0.191189	0.0454767	0.0440407	0.0151598	0.105066	0.0132108	0.00235747	0.00492588	0.000690589	0.000672118	0.0127729	0.00186733
mmu-mir-879 5arm	0.159366	0.024889	0.0510539	0.0244689	0.0866751	0.0141978	0.00677515	0.00459749	0.00424065	0.0047863	0.00306017	0.00268688
mmu-mir-218 5arm	0.0601985	0.0327664	0.0325105	0.0132576	0.0222151	0.0275984	0.0105574	0.00901026	0.0159051	0.006212	0.0216208	0.00595471
mmu-mir-122 5arm	0.00344712	0.0227625	0.00546794	0.00190218	0.000728362	0.0228532	0.0172608	0.012171	0.029199	0.0201432	0.00585425	0.010623
mmu-mir-674 5arm	0.0018833	0.0211484	0.00736984	0.00254776	0.00655526	0.0217902	0.0102581	0.0353391	0.017036	0.00997994	0.00139704	0.0168641
mmu-mir-329 5arm	0.0156381	0.0129519	0.0120354	0.00438077	0.0213046	0.013059	0.0101269	0.0355382	0.0201566	0.0157133	0.000864832	0.00753157
mmu-mir-136 3arm	0.0310241	0.0143051	0.0231793	0.0108943	0.0278599	0.0119201	0.0178552	0.017569	0.0135097	0.00888011	0.0109102	0.0117434
mmu-mir-532 5arm	0.00269043	0.00521943	0.00386322	0.00121048	0.00336868	0.0047073	0.0156823	0.0258609	0.0180632	0.0181676	0.00465679	0.0166608
mmu-mir-146b 3arm	0.00549297	0.00505834	0.00506181	0.00197903	0.00103185	0.00471362	0.0160752	0.023179	0.026469	0.015272	0.00814938	0.0111487
mmu-mir-335 5arm	0.0056331	0.00898902	0.0122434	0.0066288	0.00819408	0.00823777	0.0121358	0.0199293	0.0211493	0.0123222	0.0395827	0.00807102
mmu-mir-136 5arm	0.00547896	0.00202978	0.00965805	0.00397728	0.0107433	0.00144256	0.00291096	0.0579236	0.0157109	0.00920598	0.00462352	0.00578873
mmu-mir-540 5arm	0.0218598	0.00483281	0.0143831	0.186183	0.0216688	0.00459341	0.00305446	0.0061163	0.00297817	0.00183305	0.00133051	0.00132788
mmu-mir-15a 5arm	0.0042038	0.0107772	0.00867739	0.00440959	0.00218509	0.00823777	0.0132018	0.015927	0.00602108	0.00444005	0.113093	0.00885945
mmu-mir-760 3arm	0.0169413	0.009134	0.0132241	0.00363143	0.00910453	0.00924377	0.0129558	0.0173535	0.0254979	0.0129841	0.00272755	0.00814364
mmu-mir-143 5arm	0.00445603	0.00749085	0.0140265	0.145718	0.0118359	0.00637763	0.00606791	0.00876396	0.00738067	0.00327912	0.000399153	0.00462683
mmu-mir-1969 3arm	0.00941652	0.0145467	0.00915286	0.15644	0.0136568	0.00983218	0.00633441	0.00334549	0.00390615	0.00264774	0.00379195	0.00263501
mmu-mir-370 3arm	0.0268203	0.018703	0.0128378	0.00639823	0.0207583	0.0182218	0.00854838	0.0161323	0.0202429	0.00873754	0.000399153	0.00470983
mmu-mir-23b 3arm	0.0413234	0.0176639	0.0361657	0.0146122	0.0454316	0.00960441	0.0070724	0.00798403	0.00683036	0.00711834	0.0149682	0.0111003
mmu-mir-23a 3arm	0.0379183	0.0168907	0.0396723	0.0150157	0.0496197	0.0106294	0.00994236	0.00605473	0.00638795	0.00644622	0.0178954	0.00900469
mmu-mir-345 3arm	0.0178241	0.00927899	0.0431492	0.0159668	0.0185732	0.0099081	0.0119513	0.0182258	0.0136176	0.00415491	6.65255e-05	0.00452309
mmu-mir-551b 3arm	0.104759	0.0196695	0.0333426	0.0105484	0.064278	0.00842758	0.00509418	0.00625997	0.00297817	0.00175158	0.0142365	0.00300848
mmu-mir-187 3arm	0.0116025	0.00831243	0.0046953	0.00247859	0.00163882	0.0127932	0.00858938	0.0162349	0.0227679	0.00794321	0.00359238	0.010955
mmu-mir-2135 5arm	0.0262822	0.0151471	0.00527363	0.0317832	0.0542734	0.00687794	0.00592293	0.00555632	0.00295424	0.00457594	0.0187189	0.0209758
mmu-mir-384 3arm	0.0659997	0.0339505	0.030876	0.0140646	0.0494376	0.00994606	0.00501218	0.00388939	0.0041867	0.00228113	0.0153341	0.00384878
mmu-mir-668 3arm	0.0248024	0.00575104	0.010817	0.00628295	0.00491645	0.00368232	0.0132018	0.00839452	0.0193149	0.0105706	0.00345933	0.0105815
mmu-mir-1983 3arm	0.0481195	0.0207972	0.0537087	0.0186327	0.0361146	0.0125275	0.00439719	0.00371494	0.0050931	0.00381546	0.00525552	0.0039214
mmu-mir-496 3arm	0.0126114	0.0130002	0.0263888	0.0714181	0.0336868	0.00895905	0.00584242	0.00398175	0.00246022	0.0023015	0.020889	0.0038799
mmu-mir-151 5arm	0.0047503	0.0043012	0.0085288	0.00453928	0.002003	0.0058082	0.0142883	0.00529532	0.0186135	0.0149241	0.0145358	0.00854823
mmu-mir-423 5arm	0.00042038	0.0012082	0.00130755	0.000922267	0.00127463	0.00136663	0.00528893	0.0266613	0.0209335	0.0129128	0.00139704	0.00744858
mmu-mir-219 5arm	0.0117706	0.0130002	0.00992551	0.00559124	0.0145672	0.0126414	0.00752339	0.0107343	0.0138334	0.00706742	0.0133716	0.0089217
mmu-mir-132 3arm	0.00849168	0.0115504	0.0181869	0.00605238	0.00892244	0.011996	0.00986036	0.00958494	0.00854604	0.0086968	0.0113093	0.0110588
mmu-mir-486-as 5arm	0.0029847	0.00923066	0.0115005	0.0145833	0.00546272	0.010971	0.0103421	0.00691676	0.0138873	0.0140025	0.00781675	0.00571611
mmu-mir-486 5arm	0.0029847	0.00923066	0.0115005	0.0145833	0.00546272	0.0108951	0.0103421	0.00677309	0.0138873	0.0139821	0.00775022	0.00565387
mmu-mir-23b 5arm	0.00274648	0.00867489	0.00855852	0.00288208	0.00254927	0.0088072	0.0116438	0.00771721	0.0206529	0.00782101	0.00179619	0.0113492
mmu-mir-204 5arm	0.0810493	0.00294801	0.00796418	0.0390234	0.00364181	0.00273327	0.00321845	0.00299658	0.00472622	0.00334022	0.00186271	0.0158308
mmu-mir-330 5arm	0.0158063	0.00802246	0.010401	0.00541832	0.00546272	0.00918682	0.0124638	0.00842531	0.0164231	0.00782101	0.00206229	0.00597546
mmu-mir-2138 3arm	0.0149629	0.00695265	0.00286237	0.00599722	0.0376529	0.00409218	0.00706926	0.00629732	0.00341261	0.00524953	0.0126706	0.0270027
mmu-mir-15b 5arm	0.036531	0.00758751	0.0287661	0.056143	0.0188464	0.00417583	0.00272646	0.00307868	0.00129485	0.000916525	0.0329301	0.00271801
mmu-mir-361 5arm	0.00672608	0.00976227	0.00725097	0.0020751	0.00236718	0.00971829	0.0103524	0.0121916	0.0115242	0.00525474	0.0188267	0.00732409
mmu-mir-17 3arm	0.00311081	0.00654845	0.00317973	0.00100873	0.00555376	0.00630171	0.00483793	0.0340809	0.00811442	0.00325875	0.00382522	0.00609995
mmu-mir-342 3arm	0.00403565	0.00338296	0.00267454	0.00103755	0.00182091	0.00326474	0.00838438	0.0172816	0.0111573	0.00822836	0.011642	0.011619
mmu-mir-423 3arm	0.00693627	0.00287552	0.00341746	0.000749342	0.00355077	0.00233467	0.00799489	0.00906157	0.022347	0.0135747	0.000532204	0.00553975
block177233_cand 3arm	0.00655793	0.0127586	0.0143236	0.0175807	0.0635496	0.025055	0.00502243	0.0072041	0.00606424	0.00203672	0	0.00390065
mmu-mir-431 3arm	0.0186649	0.00367293	0.00802361	0.00288208	0.00564481	0.00459341	0.0070314	0.0190262	0.0132291	0.00670081	0.000532204	0.00423262
mmu-mir-299 3arm	0.00903818	0.00413205	0.00641889	0.00285326	0.0030045	0.00614986	0.0120436	0.0100057	0.0137794	0.00899213	0.00276081	0.00648379
mmu-mir-218 3arm	0.00348916	0.0135319	0.00823163	0.0040061	0.00946871	0.0141029	0.0068879	0.0078301	0.0148693	0.00622218	0.00392501	0.0050418
mmu-mir-153 3arm	0.0544813	0.0063793	0.011768	0.0059371	0.00509854	0.00394806	0.00537092	0.0130536	0.00325872	0.00209782	0.0284729	0.00329895
mmu-mir-433 5arm	0.0200101	0.0079258	0.0225255	0.0093956	0.00946871	0.00759242	0.0104139	0.00482326	0.00813601	0.00401234	0.00691865	0.005602
mmu-mir-22 5arm	0.000504456	0.0114538	0.0048736	0.00149868	0.00364181	0.0131728	0.00924537	0.00701938	0.00804968	0.00771917	0.00725128	0.00885945
mmu-mir-181b 3arm	0.0649908	0.0158516	0.0258539	0.00997201	0.026221	0.00759242	0.00401794	0.000903078	0.00263287	0.0025459	0.00392501	0.0016806
mmu-mir-126 5arm	0.016563	0.0118404	0.0237142	0.0093956	0.0236718	0.00801	0.00582192	0.00574686	0.00377666	0.00228113	0.0153009	0.00468908
mmu-mir-370 5arm	0.00605348	0.00599268	0.0113816	0.00432313	0.00546272	0.00485915	0.00895837	0.00529532	0.00988406	0.0105299	0.0031267	0.0060792
mmu-mir-106b 3arm	0.0148815	0.00879571	0.018068	0.00611002	0.0125643	0.010022	0.0068264	0.00467959	0.011481	0.00619163	0.00119746	0.00195032
mmu-mir-30c 5arm	0.0079592	0.00252917	0.00681512	0.00313187	0.00163882	0.00146787	0.00372411	0.00853477	0.0128838	0.0140398	0.00292712	0.00540835
sblock11766_cand 3arm	0.00403565	0.00144984	0.00219906	0.121739	0.000364181	0.00113886	0.00110698	0.0010057	0.00094956	0.00128313	0.000665255	0.00114115
mmu-mir-146b 5arm	0.00274648	0.00252917	0.0025309	0.000989516	0.000515923	0.00235681	0.00800684	0.0115895	0.0132453	0.00760546	0.00407469	0.00557433
mmu-mir-99b 3arm	0.00487641	0.0137252	0.00849909	0.00357379	0.0105613	0.0143497	0.00276746	0.00554162	0.0138549	0.00572319	0.00153009	0.00197107
mmu-mir-369 3arm	0.00302674	0.00923066	0.0129566	0.00513011	0.0143852	0.00736464	0.00621141	0.00461801	0.00578369	0.00647677	0.0124403	0.00369317
mmu-mir-124 5arm	0.00655793	0.00659678	0.00891512	0.00389081	0.00455227	0.00652948	0.00608841	0.00887685	0.00815759	0.0054686	0.00422437	0.00450235
mmu-mir-195 5arm	0.00588532	0.00367293	0.00772644	0.00270916	0.00145672	0.00334066	0.00647791	0.00942075	0.00483413	0.00553988	0.0131388	0.00624519
mmu-mir-204 3arm	0.00137324	0.00433342	0.00285284	0.000922267	0.00400599	0.00466934	0.0046466	0.00730672	0.00445286	0.00346922	0.00106441	0.0175875
mmu-mir-212 3arm	0.0100891	0.00280303	0.00463586	0.00149868	0.00109254	0.00353047	0.00602691	0.00927708	0.00416512	0.00405308	0.00818264	0.00917068
mmu-mir-92a 3arm	0.00168152	0.00135319	0.00112925	0.000461134	0	0.00174626	0.0070314	0.00359179	0.0139197	0.00883937	0.00153009	0.00622444
mmu-mir-139 5arm	0.00908021	0.00178814	0.00624059	0.00374671	0.00145672	0.00231569	0.00647791	0.00238084	0.00632321	0.00910415	0.0104445	0.00659791
mmu-mir-375 3arm	0.00916429	0.00135319	0.00368492	0.00155633	0.002003	0.0014046	0.00450994	0.00437172	0.0115242	0.00566209	0.000665255	0.00979312
sblock12551_novel 5arm	0.0876073	0.00483281	0.0111736	0.00489954	0.00910453	0.00398602	0.00139398	0.0031813	0.00118695	0.000305508	0.00485636	0.000726185
mmu-mir-344 3arm	0.000840761	0.000579937	0.00142642	0.000576417	0	0.000455545	0.00180397	0.0141893	0.00906398	0.00749514	0.00432416	0.00461992
mmu-mir-2140 5arm	0.0275417	0.00722102	0.00275223	0.00113842	0.0208737	0.00356193	0.00255905	0.00306617	0.00140553	0.00264648	0.00804246	0.0117267
mmu-mir-504 5arm	0.0107617	0.00521943	0.010193	0.0545002	0.00855826	0.00269531	0.00200897	0.000513113	0.00287026	0.00179231	6.65255e-05	0.00131751
mmu-mir-24 5arm	0.00794519	0.00753918	0.00665663	0.00236331	0.00691944	0.00785815	0.00518643	0.00420752	0.00658218	0.00391051	0.00192924	0.00390065
mmu-mir-194 5arm	0.000336304	0.0058477	0.00071321	0.00034585	0	0.00645355	0.00502243	0.00794298	0.00468306	0.00344206	0.0176293	0.00437786
mmu-mir-493 5arm	0.00487641	0.00405956	0.0071321	0.0347003	0.00291345	0.00417583	0.00481743	0.00133409	0.00392773	0.00340132	0.00505594	0.00159761
mmu-mir-376c 3arm	0.00243821	0.00782915	0.00980664	0.00443841	0.0145672	0.00656744	0.00469443	0.00554162	0.00263287	0.00126277	0.0151678	0.00300848
mmu-mir-2132 3arm	0.0145227	0.00572007	0.00292406	0.00586105	0.0367538	0.00303933	0.00294893	0.00311388	0.00147061	0.00205719	0.0102214	0.00809995
mmu-mir-490 3arm	0.00109299	0.00190896	0.00142642	0.000461134	0.000546272	0.00263836	0.00306471	0.00827138	0.00770439	0.00916525	0.00106441	0.00412888
mmu-mir-451 5arm	0.00042038	0.00541274	0.0026151	0.00115283	0.00564481	0.00356844	0.00344395	0.00420752	0.0041867	0.00973553	0.00219534	0.00709586
mmu-mir-503 5arm	0.00260636	0.000676593	0.00213963	0.00109519	0.000910453	0.000873128	0.00184497	0.0183489	0.00446725	0.0025459	0.00226187	0.00381766
mmu-mir-93 5arm	0.00428788	0.00270637	0.00433869	0.00172925	0.00273136	0.00273327	0.00110698	0.0164299	0.00295659	0.0036661	0.00119746	0.00352718
mmu-mir-411 3arm	0.0362368	0.00381792	0.0142642	0.00443841	0.00509854	0.00197403	0.00397694	0.0011699	0.00168331	0.00122203	0.0133051	0.00207481
mmu-mir-338 3arm	0.0056331	0.00478448	0.00564625	0.00253623	0.00655526	0.00356844	0.00272646	0.00708095	0.00438093	0.0037883	0.00392501	0.00481357
mmu-mir-34b 5arm	0.00260636	0.00560605	0.00267454	0.0027668	0.00236718	0.00671929	0.00110698	0.0117195	0.00211493	0.00114056	0.000465679	0.0078013
mmu-mir-720 3arm	0.0282297	0.00651357	0.00603972	0.0293554	0.0048252	0.00236601	0.00278265	0.000681514	0.00168739	0.0020125	0.000743432	0.00089173
mmu-mir-181c 5arm	0.0211031	0.00787747	0.0181869	0.00518775	0.0138389	0.00527673	0.00110698	0.00486431	0.00164015	0.0010591	0.000532204	0.00170135
mmu-mir-425 3arm	0.00622163	0.00642763	0.0100444	0.00299737	0.0136568	0.00683317	0.00461243	0.00182668	0.00379824	0.00226076	0.000731781	0.00340269
mmu-mir-2133 5arm	0.0292583	0.00707546	0.00388798	0.00246226	0.0196931	0.00370221	0.00272339	0.00181095	0.00181912	0.0032428	0.00400056	0.00258764
mmu-mir-665 3arm	0.00319489	0.00449451	0.00377407	0.00155633	0.00455227	0.00411889	0.00563742	0.00289396	0.00483413	0.00474556	0.00106441	0.00373466
mmu-mir-145 3arm	0.007735	0.00990725	0.0136104	0.00391964	0.018027	0.00952848	0.00250096	0.00176511	0.00224442	0.00132387	0.00226187	0.000975162
mmu-mir-146a 5arm	0.00529679	0.00372126	0.00178302	0.00115283	0.00145672	0.00425175	0.00305446	0.00664994	0.00813601	0.00270884	0.00162988	0.00161835
mmu-mir-144 5arm	0.00454011	0.00343129	0.0200293	0.00645587	0.0500749	0.00345455	0.00204997	0.00170353	0.0010143	0.00209782	0.00232839	0.0017221
mmu-mir-2138 5arm	0.00376204	0.00195412	0.000792492	0.000570169	0.0128336	0.00103354	0.00313839	0.00279652	0.00135679	0.0022922	0.00373847	0.0124482
mmu-mir-2141 5arm	0.0113918	0.00613031	0.00158095	0.000818454	0.02031	0.00233094	0.00208786	0.0022901	0.00102024	0.00150854	0.00833242	0.00766586
mmu-mir-2141 3arm	0.0152759	0.00367224	0.00214496	0.00127247	0.0163718	0.00171963	0.00216591	0.00194751	0.00106503	0.00168958	0.00608195	0.00851484
mmu-mir-342 5arm	0.00622163	0.00681426	0.011768	0.00322794	0.0127463	0.00633967	0.00248046	0.00205245	0.00269761	0.00199599	0.00212882	0.00203332
mmu-mir-185 3arm	0.00193375	0.00360044	0.00433869	0.00121048	0.00291345	0.00353047	0.00446894	0.00299658	0.00487729	0.00323839	6.65255e-05	0.00215781
mmu-mir-674 3arm	0.00462418	0.00326214	0.0100741	0.00391964	0.00500749	0.00347353	0.00350545	0.00170353	0.00296738	0.00276994	0.00532204	0.00139012
mmu-mir-3099 3arm	0.00538087	0.0036246	0.00897456	0.00380435	0.00728362	0.00622578	0.00182447	0.00226796	0.00310765	0.00162938	0.00279407	0.00246903
mmu-mir-128 5arm	0.00664201	0.00749085	0.0022585	0.000979909	0.000728362	0.00592208	0.00371045	0.00184721	0.00364717	0.00393087	0.000532204	0.00105815
hsa-mir-1298 3arm	0.0192955	0.00398706	0.00603257	0.00195982	0.00327763	0.00332168	0.00173223	0.00193957	0.0027192	0.00141552	0.00126398	0.00353756
mmu-mir-720 5arm	0.0198055	0.00456436	0.00440401	0.020584	0.00393564	0.0016349	0.00201443	0.000539079	0.00119421	0.00139836	0.000528996	0.000595901
mmu-mir-135a 5arm	0.00714647	0.00347962	0.00362548	0.00213274	0.00291345	0.00273327	0.00362845	0.00194983	0.00258971	0.00331986	0.00545509	0.0017221
mmu-mir-150 3arm	0.0141248	0.00289968	0.0145614	0.00536068	0.00764781	0.000645355	0.00278796	0.000985176	0.0019207	0.00232186	0.000133051	0.00101666
mmu-mir-324 5arm	0.00706239	0.00434953	0.00540851	0.00195982	0.00491645	0.00258142	0.00229597	0.00467959	0.00222283	0.00158864	0.00179619	0.00236529
mmu-mir-540 3arm	0.0017656	0.00270637	0.00427926	0.00167161	0.00892244	0.00383417	0.00250096	0.00260661	0.0046399	0.00315692	0.00146356	0.00180509
mmu-mir-501 3arm	0.000252228	0.000966561	0.00071321	0.000230567	0.00182091	0.000683317	0.00194747	0.00443329	0.00567578	0.00521401	0.000931357	0.00298773
mmu-mir-1937b 3arm	0.0208008	0.00599686	0.00546114	0.00210126	0.00265784	0.00120834	0.00285099	0.000812807	0.00242746	0.00274153	0.00105463	0.00129066
hsa-let-7i 5arm	8.40761e-05	0.000869905	0.000594342	0.0006917	0.000546272	0.00273327	0.00248046	0.00484378	0.0046399	0.00425675	0.00106441	0.00273875
mmu-mir-873 3arm	0.00369935	0.00367293	0.00552738	0.0020751	0.00528063	0.00341659	0.00215247	0.00252451	0.0032803	0.00342169	0.000997883	0.00226155
mmu-mir-181c 3arm	0.00117706	0.00497779	0.00118868	0.000864625	0.00163882	0.00436564	0.00325945	0.00190878	0.005201	0.00305508	0.000997883	0.00186733
mmu-mir-499 5arm	0.00168152	0.00541274	0.00124812	0.0006917	0	0.0044036	0.00543242	0.00178563	0.0018128	0.00209782	0.0059873	0.00222005
mmu-mir-28 5arm	0.00496049	0.00265804	0.00719153	0.00242095	0.00637317	0.00208791	0.00258296	0.00162144	0.00351769	0.0023626	0.00392501	0.00207481
mmu-mir-16 3arm	0.0021019	0.00391457	0.000950947	0.00034585	0.00236718	0.00288512	0.00270596	0.00260661	0.00548155	0.003605	0.000665255	0.00170135
mmu-mir-673 5arm	0.000252228	0.00374542	0.00205048	0.000806984	0.00291345	0.00284716	0.0037207	0.00312999	0.00445646	0.00224039	0.00159661	0.00182584
mmu-mir-338 5arm	0.00227005	0.00768416	0.00255567	0.000922267	0.000364181	0.00588412	0.00264446	0.00129304	0.00310765	0.00232186	0.00146356	0.00209556
mmu-mir-154 3arm	0.000756685	0.00125653	0.000832078	0.000403492	0	0.00117682	0.00391544	0.00242189	0.00340978	0.00340132	0.0062534	0.00329895
mmu-mir-1964 3arm	0.00369935	0.00343129	0.00184246	0.000806984	0.00254927	0.00231569	0.00258296	0.00250399	0.00628005	0.00250517	0.000266102	0.00120339
mmu-mir-92b 5arm	0.000672608	0.00256139	0.00160472	0.000979909	0.000728362	0.00322678	0.00338245	0.00303763	0.00321556	0.00299398	0.000399153	0.00288399
mmu-mir-322 5arm	0.0146292	0.00367293	0.00980664	0.00374671	0.0101971	0.00216384	0.00116848	0.00143672	0.000798494	0.00050918	0.00738433	0.00101666
mmu-mir-28 3arm	0.000252228	0.00246473	0.000653776	0.000172925	0.00127463	0.00254346	0.00172198	0.00221665	0.00651744	0.00470483	0.000665255	0.0010789
mmu-mir-323 5arm	0.00042038	0.00285136	0.00124812	0.000518775	0.000910453	0.00326474	0.00293146	0.00145724	0.00422986	0.00301435	0.000931357	0.00348569
mmu-mir-374 5arm	0.00218598	0.00352795	0.00778588	0.00178689	0	0.00235365	0.00354645	0.0032634	0.00140276	0.000611016	0.00512246	0.00201257
mmu-mir-210 3arm	0.00142929	0.00101489	0.00124812	0.000518775	0.00127463	0.0011009	0.00184497	0.00662942	0.00304291	0.00219966	0.000665255	0.00292549
mmu-mir-1193 5arm	0.00344712	0.00546107	0.012184	0.00426549	0.00728362	0.00504896	0.00233697	0.000800456	0.000755332	0.000692485	0.00226187	0.0011204
mmu-mir-187 5arm	0.000336304	0.00193312	0.00255567	0.000576417	0.00327763	0.00246754	0.00291096	0.00238084	0.00366876	0.00334022	0.000665255	0.00273875
mmu-mir-350 3arm	0.00243821	0.000724921	0.00344718	0.00190218	0.00109254	0.00132867	0.00254196	0.00412543	0.00148908	0.00087579	0.0104445	0.00286324
mmu-mir-652 3arm	0.000840761	0.00164315	0.00683493	0.00155633	0.002003	0.00136663	0.00188597	0.00348917	0.00364717	0.00270884	0.00212882	0.00155611
mmu-mir-25 5arm	8.40761e-05	0.0012082	0.00101038	0.000172925	0	0.00113886	0.00209097	0.00377651	0.00487729	0.00350316	0.000133051	0.00263501
mmu-mir-301a 3arm	0.0357323	0.0036246	0.00493304	0.00201746	0.0171165	0.00167033	0.000409994	0.000492588	8.63237e-05	0.000162938	0.00385848	0.000373466
block2018054_cand 5arm	0.00168152	0.00188479	0.00356605	0.000979909	0	0.00242957	0.00200897	0.00496693	0.00336662	0.0013646	0.00179619	0.00147312
mmu-mir-130b 3arm	0.000756685	0.00169148	0.00184246	0.000979909	0	0.000949052	0.00204997	0.00740935	0.00172647	0.00126277	0.00166314	0.00203332
mmu-mir-21 3arm	0.0107617	0.00260972	0.00368492	0.00126812	0.00491645	0.00212588	0.00186547	0.00400228	0.00144592	0.000814689	0.000266102	0.0016806
mmu-mir-1965 5arm	0.00975282	0.00212643	0.00130755	0.0307807	0.00127463	0.000607393	0.000471493	0.000328392	0.000366876	0.00036661	0	0.000228229
mmu-mir-296 5arm	0.0223642	0.00613766	0.00582455	0.00311265	0.00600899	0.00242957	0.000860988	0.000369441	0.000884818	0.000835056	0.000931357	0.000477207
mmu-mir-467e 5arm	0.00681016	0.00323798	0.00796418	0.00247859	0.00418808	0.00284716	0.00129148	0.00238084	0.000582685	0.000760376	0.00505594	0.00134863
mmu-mir-30d 3arm	0.00378342	0.00560605	0.00582455	0.00195982	0.00437017	0.00398602	0.00204997	0.0011699	0.00164015	0.00169048	0.000731781	0.00118264
mmu-mir-200a 3arm	0.00151337	0.000193312	0.000416039	0.00034585	0.000182091	0.000113886	0.00151698	0.00467959	0.0019207	0.00458262	0.00113093	0.00242753
mmu-mir-381 5arm	0.00504456	0.0039629	0.00885569	0.00253623	0.0162061	0.00334066	0.00153748	0.000718358	0.0010143	0.000753587	0.00166314	0.00105815
mmu-mir-184 3arm	0.00336304	0.000434953	0.00255567	0.00103755	0.000364181	0.000341659	0.00137348	0.00164196	0.00511468	0.00439932	0.00126398	0.000746933
mmu-mir-362 3arm	8.40761e-05	0.00415621	0.00594342	0.0020751	0.00437017	0.00307493	0.00196797	0.00233979	0.000971141	0.00087579	0.00412458	0.00157686
mmu-let-7d 3arm	0.00109299	0.0082641	0.00350662	0.00155633	0.00400599	0.00694706	0.00166048	0.000923603	0.00209335	0.000794321	0.000332628	0.000435711
block1580296_cand 5arm	0.00147133	0.00106322	0.000267454	0.0405221	0.000910453	3.79621e-05	1.02499e-05	1.02623e-05	0	1.01836e-05	0	0
block1098018_cand 5arm	0.0042038	0.00502612	0.000832078	0.00034585	0.00619108	0.000607393	0.00149648	0.00264766	0.000669008	0.000814689	0.00133051	0.00460609
mmu-mir-669c 5arm	0.000840761	0.000724921	0.00172359	0.0013834	0.000910453	0.00106294	0.00069699	0.00272976	0.002935	0.00480666	0.000997883	0.00143162
mmu-mir-203 3arm	0.00294266	0.00173981	0.00555709	0.00190218	0.00291345	0.00121479	0.00198847	0.000738882	0.00256813	0.00256627	0.00166314	0.00136938
mmu-mir-3475 3arm	0.0017656	0.00173981	0.0020802	0.000518775	0.000364181	0.00159441	0.00166048	0.00199088	0.00276236	0.00189415	0.00292712	0.00213706
mmu-mir-2133 3arm	0.0105266	0.00147401	0.00186227	0.00112401	0.0122608	0.00129704	0.00141619	0.00104846	0.000672605	0.00207576	0.00224524	0.00149214
mmu-mir-301a 5arm	0.00126114	0.00256139	0.00202076	0.000461134	0.000910453	0.0018981	0.00231647	0.000779931	0.0033882	0.00250517	0.000332628	0.00130713
mmu-mir-455 3arm	0.00496049	0.00207811	0.00237737	0.00103755	0.00127463	0.00136663	0.00268546	0.00151881	0.00127327	0.00107946	0.00126398	0.00257277
sblock14798_novel 3arm	0.00933244	0	0.000861795	0.000461134	0	0	0.000266496	0.00351995	0.000107905	4.07344e-05	0.000399153	0.00677427
mmu-mir-412 5arm	0.00454011	0.00135319	0.0026151	0.00149868	0.002003	0.00227772	0.00176298	0.0011699	0.00302133	0.00175158	0.00059873	0.00103741
mmu-mir-2132 5arm	0.00440841	0.00207585	0.000503005	0.000445151	0.00723739	0.0010985	0.00108434	0.00125276	0.000648762	0.000853393	0.00332708	0.0045281
mmu-mir-689 5arm	0.00370335	0.00200763	0.000675922	0.000417902	0.00744751	0.000751634	0.00109246	0.000978783	0.000679859	0.0011672	0.00385637	0.00454266
mmu-mir-148b 5arm	0.00496049	0.00217476	0.00481417	0.00109519	0.0112896	0.00182218	0.00141448	0.000759407	0.00116537	0.00138497	0.00126398	0.000809177
mmu-mir-138 3arm	0.00424584	0.00340713	0.00300143	0.000605238	0.00273136	0.00187912	0.00154773	0.00095439	0.00137039	0.00134424	0.000765043	0.00176359
mmu-let-7e 3arm	0.000336304	0.00410789	0.00297171	0.00144104	0.00109254	0.00280919	0.00237797	0.00082098	0.00125169	0.00073322	0.00106441	0.00128638
block1804106_cand 5arm	0.000546494	0.00123237	0.00166416	0.000806984	0.00710153	0.00172727	0.00151698	0.00308894	0.000690589	0.00116093	0.00216208	0.00132788
mmu-mir-421 3arm	0.000168152	0.00115987	0.000475473	0.000172925	0.00254927	0.000797204	0.00143498	0.0021756	0.00174805	0.00177195	0.00172966	0.00236529
mmu-mir-764 3arm	0.00361527	0.00125653	0.00166416	0.000634059	0	0.000873128	0.000635491	0.00373546	0.00220125	0.000570282	0.000199577	0.00155611
mmu-mir-1198 3arm	0.000756685	0.000531609	0.0010817	0.000288208	0.000182091	0.000614986	0.000981936	0.002426	0.00330835	0.00187378	0.000765043	0.00134655
block1330930_cand 5arm	0	4.83281e-05	0.000148585	0.0309248	0	5.69431e-05	0	0	0	1.01836e-05	3.32628e-05	1.03741e-05
block1183994_cand 5arm	0	4.83281e-05	0.000148585	0.0309248	0	5.69431e-05	0	0	0	1.01836e-05	3.32628e-05	1.03741e-05
mmu-mir-17 5arm	0.00184967	0.00251306	0.000772644	0.000461134	0	0.00132867	0.000594492	0.00424857	0.000582685	0.000936892	0.00153009	0.00161835
mmu-mir-351 5arm	0.00479234	0.00169148	0.0026151	0.00132576	0.00327763	0.000683317	0.00182447	0.00133409	0.00254655	0.000916525	0.00059873	0.000373466
mmu-mir-2140 3arm	0.00214754	0.000921455	0.000240001	7.68556e-05	0.00637317	0.000539785	0.00091292	0.00130477	0.000234924	0.000299689	0.00252544	0.00552375
mmu-mir-1947 5arm	0.000504456	0.00111155	0.00303114	0.00132576	0.00218509	0.000873128	0.00299296	0.00127252	0.0014675	0.00101836	0.000133051	0.00126564
mmu-mir-1198 5arm	0.00063057	0.000338296	0.000873682	0.000201746	0.000182091	0.000463137	0.000879438	0.00220023	0.00335152	0.00172103	0.000731781	0.00138805
mmu-mir-384 5arm	0.00227005	0.000724921	0.000891512	0.000230567	0.00109254	0.000379621	0.00110698	0.00248347	0.00224442	0.00132387	0.000997883	0.00124489
mmu-mir-325 5arm	0.00134522	0.00193312	0.0026151	0.000979909	0.00182091	0.00187912	0.00140423	0.000841505	0.000733751	0.00150717	0.00148019	0.00133307
mmu-mir-7a 3arm	0.00260636	0.00169148	0.00231793	0.000864625	0.000728362	0.00163237	0.00118898	0.000779931	0.00131644	0.00120167	0.00179619	0.00126564
mmu-mir-193b 5arm	0.00117706	0.000289968	0.000416039	0.000115283	0	0.000227772	0.000901987	0.00199088	0.00170489	0.00289214	0.00059873	0.00124489
mmu-mir-217 5arm	0.00184967	0.00159483	0.0026151	0.000634059	0.00564481	0.00163237	0.000512493	0.000985176	0.000258971	0.00201635	0.000332628	0.00165985
block251857_cand 3arm	0.00260636	0.0012082	0.00332831	0.00144104	0.00455227	0.00280919	0.000573992	0.00123147	0.000820075	0.000773954	0.000532204	0.000726185
block726499_cand 5arm	0	0.00173981	0.000950947	0.000403492	0.00163882	0.00132867	0.00110698	0.00114937	0.00224442	0.00126277	0.000532204	0.000954414
mmu-mir-374 3arm	0.00201783	0.000612155	0.00188208	0.000826198	0.000728362	0.000670663	0.00157848	0.000718358	0.00107905	0.00138497	0.00246144	0.00121031
mmu-mir-193 3arm	0.000504456	0.00352795	0.000475473	0.000230567	0.00163882	0.00364436	0.000922487	0.00176511	0.000604266	0.000325875	0.00126398	0.000788429
mmu-let-7i 3arm	0.0042038	0.00149817	0.00231793	0.00103755	0.002003	0.00163237	0.000881488	0.00139567	0.00138118	0.00050918	0.000665255	0.000497955
mmu-mir-874 3arm	0.00445603	0.00299634	0.00326888	0.00184453	0.00145672	0.00227772	0.000799489	0.000738882	0.000884818	0.00036661	0.000199577	0.000311222
mmu-mir-544 5arm	0.000756685	0.00171565	0.00413067	0.00141222	0.00218509	0.00178422	0.000860988	0.00121095	0.000517942	0.000203672	0.00292712	0.000601696
mmu-mir-361 3arm	0.000336304	0.00101489	0.000118868	5.76417e-05	0	0.000949052	0.00067649	0.00176511	0.00312923	0.00109983	0.000399153	0.000497955
block892551_cand 5arm	0.00496049	0.0012082	0.00166416	0.00109519	0.000910453	0.00113886	0.00069699	0.000903078	0.000992722	0.00134424	0.00059873	0.00066394
mmu-mir-326 3arm	0.00533883	0.000579937	0.00362548	0.00132576	0.000546272	0.000113886	0.00128123	0.00104675	0.000981932	0.000794321	0.000199577	0.000435711
mmu-mir-488 5arm	0.00319489	0.00144984	0.00421983	0.00213274	0.00874035	0.000265735	0.00114798	0.000369441	0.000258971	0.00087579	0.000731781	0.000311222
mmu-mir-1981 3arm	0	0.00135319	0.000594342	0.000461134	0.000546272	0.00104396	0.00149648	0.00135462	0.000798494	0.00132387	0.000731781	0.000954414
block1908031_cand 3arm	5.04456e-05	0.00149817	0.000309058	9.22267e-05	0	0.00126793	0.00120538	0.000632155	0.00194228	0.001165	0.000758391	0.000912918
sblock11757_novel 3arm	5.04456e-05	0.00149817	0.000309058	9.22267e-05	0	0.00126793	0.00120538	0.000632155	0.00194228	0.001165	0.000758391	0.000912918
block1908035_novel 3arm	5.04456e-05	0.00149817	0.000309058	9.22267e-05	0	0.00126793	0.00118488	0.000632155	0.00194228	0.00117179	0.000758391	0.000912918
sblock11758_novel 3arm	5.04456e-05	0.00149817	0.000309058	9.22267e-05	0	0.00126793	0.00118488	0.000632155	0.00194228	0.00117179	0.000758391	0.000912918
mmu-let-7c 3arm	0.00235413	0.0024164	0.00436841	0.00170043	0.00191195	0.00216384	0.000614991	0.00031813	0.000589878	0.000224039	0.000354803	0.000470291
mmu-mir-30b 5arm	0.00103694	0.00167537	0.00114906	0.000384278	0.00109254	0.000923744	0.00115482	0.000732041	0.00133802	0.00109304	0.00119746	0.000650108
mmu-mir-410 5arm	0.00227005	0.00135319	0.00303114	0.00161397	0.00309554	0.00193607	0.00067649	0.00022577	0.000884818	0.000692485	0.000399153	0.000477207
mmu-mir-449b 5arm	0.000168152	0.000338296	0.000178302	0.000518775	0.000182091	0.000645355	0.000225497	0.00344812	0.000496361	0.000285141	0.000133051	0.00178434
mmu-let-7a 3arm	0.00235413	0.0024164	0.00419011	0.00158515	0.00209404	0.00216384	0.000553492	0.000277081	0.000481974	0.000264774	0.000354803	0.000325054
mmu-mir-700 3arm	0.0098369	0.00164315	0.00332831	0.0006917	0.00273136	0.00106294	0.000327995	0.000123147	0.000496361	0.000448079	0.000133051	0.000207481
mmu-mir-582 5arm	0.00285859	0.00188479	0.00362548	0.000864625	0.000728362	0.000873128	0.00071749	0.000697833	0.00047478	0.000224039	0.00266102	0.000477207
mmu-mir-376a 5arm	0.00411973	0.00280303	0.00160472	0.000806984	0.00455227	0.00091109	0.00071749	0.00063626	0.000539523	0.000346243	0.00113093	0.000311222
mmu-mir-30b 3arm	0.000840761	0.00483281	0.0022585	0.000518775	0.00127463	0.00421379	0.000163998	0.000246294	0.000388456	0.000264774	0.000133051	0.000186733
mmu-mir-182 5arm	0.00159745	0.000531609	0.00172359	0.000749342	0.00345972	0.000569431	0.000758489	0.000533637	0.00105746	0.00199599	0.000532204	0.000228229
mmu-mir-137 5arm	0.000756685	0.00294801	0.00160472	0.000518775	0.00127463	0.0018981	0.000635491	0.000882554	0.000561104	0.00050918	0.000532204	0.000622444
mmu-mir-539 3arm	0.000252228	0.000289968	0.000356605	0.000115283	0	0.000113886	0.00069699	0.00268871	0.000820075	0.000957259	0.000199577	0.00103741
mmu-mir-15a 3arm	0.00781907	0.00144984	0.00136699	0.0006917	0.00218509	0.000645355	0.00067649	0.000697833	0.000215809	0.000529548	0.000798306	0.000435711
mmu-mir-542 3arm	0.000756685	0.00130486	0.00154529	0.000461134	0.00218509	0.0014046	0.000922487	0.000287343	0.00140276	0.00107946	0.000332628	0.000435711
mmu-mir-377 3arm	0.00117706	9.66561e-05	0.000178302	0.000201746	0	0	0.000512493	0.00231927	0.000971141	0.000753587	0.00212882	0.00089217
mmu-mir-377 5arm	0.00100891	0.00106322	0.000356605	0.000230567	0.00109254	0.000569431	0.000532992	0.000944127	0.00140276	0.00146644	0.000266102	0.000809177
mmu-mir-673 3arm	0	0.000338296	0.000297171	5.76417e-05	0.000182091	0.000607393	0.000901987	0.000944127	0.00269761	0.000855423	0.000532204	0.000394215
mmu-mir-339 5arm	0.00442801	0.00100683	0.00181274	0.0006917	0.00163882	0.000752915	0.000532992	0.000667046	0.00115458	0.000261379	0.000942445	0.000529077
sblock7866_cand 3arm	0.00184967	0.000289968	0.00112925	0.000864625	0.000364181	0.000607393	0.00131198	0.000574686	0.0013596	0.000753587	0.000399153	0.000394215
mmu-mir-541 3arm	0.00201783	0.00101489	0.00172359	0.0006917	0.000910453	0.000873128	0.00071749	0.000533637	0.00114379	0.000773954	0.000731781	0.000373466
mmu-mir-1937b 5arm	0.0050824	0.00216502	0.00184472	0.000620449	0.000936257	0.000337193	0.000724449	0.000164934	0.000599345	0.000621185	0.000254226	0.000293768
block870353_cand 5arm	0	0.00212643	0.00124812	0.000230567	0	0.00269531	0.000758489	0.000369441	0.000345295	0.00073322	0.000133051	0.000643192
mmu-mir-1948 3arm	0.00193375	0.000386624	0.000772644	0.000634059	0	0.000417583	0.00120948	0.000287343	0.00120853	0.000916525	0.000266102	0.000726185
mmu-mir-23a 5arm	0.00428788	0.00454284	0.00166416	0.000288208	0.000364181	0.00151848	8.19988e-05	0.000369441	0.000258971	0.000122203	0	0.000186733
mmu-mir-671 3arm	0.00159745	0.000386624	0.000832078	0.000518775	0.000728362	0.00018981	0.000983986	0.000492588	0.00114379	0.000936892	0.00106441	0.000477207
mmu-mir-689 3arm	0.00134732	0.00044387	0.000451983	0.000145134	0.00199606	0.000240878	0.000456005	0.000650089	0.00023292	0.000379121	0.000938564	0.00245685
mmu-mir-191 3arm	0.00243821	0.00111155	0.0026151	0.000749342	0.00491645	0.00129071	0.000553492	0.000246294	0.000453199	0.000203672	0.000798306	0.00033197
mmu-mir-1960 5arm	0.000588532	0.00135319	0.00124812	0.000634059	0.00418808	0.00191708	0.000368995	0.000944127	0.000755332	0.000244407	0.000465679	0.000186733
mmu-mir-667 5arm	0.000840761	0.000869905	0.000891512	0.000230567	0.000546272	0.000835166	0.000594492	0.000779931	0.00131644	0.00107946	6.65255e-05	0.000228229
mmu-mir-34b 3arm	0.00109299	0.000531609	0.00160472	0.000576417	0	0.000265735	0.000163998	0.000615735	0.000582685	0.000244407	0.000133051	0.00232379
mmu-mir-1306 5arm	0.000504456	0.000579937	0.000772644	0.000403492	0.00127463	0.000645355	0.000553492	0.000656784	0.00112221	0.00103873	0	0.000684688
block2358113_cand 5arm	0	0.000289968	0.000891512	0.00034585	0.000728362	0.00018981	0.00071749	0.000718358	0.000927979	0.00087579	0.00153009	0.000829925
mmu-mir-125a 3arm	0.000336304	0.000821577	0.00219906	0.0006917	0.000728362	0.00102498	0.00071749	0.000431015	0.000582685	0.000427712	0.000931357	0.000726185
mmu-mir-500 3arm	0.00151337	0.000966561	0.000534907	0.00034585	0.00109254	0.000987014	0.000594492	0.000759407	0.00071217	0.000549915	0.000332628	0.000601696
mmu-let-7b 3arm	0.00201783	0.00106322	0.00237737	0.000979909	0.00273136	0.0011009	0.000799489	0.00022577	0.000431618	0.000264774	0.000399153	0.000186733
mmu-mir-145 5arm	0.00302674	0.000434953	0.000950947	0.00034585	0.002003	0.000417583	0.000389494	0.000348917	0.000906398	0.000773954	0.000266102	0.00061207
mmu-mir-3470b 3arm	0.00506128	0.00171357	0.00149839	0.000408852	0.00266081	0.00124608	0.000277516	0.000182091	0.000255828	0.000214938	5.34729e-05	0.000269474
block2137394_cand 3arm	0.00277451	0.000724921	0.000861795	0.000259388	0.0010015	0.000835166	0.000922487	0.000687571	0.000388456	0.000213856	0.000399153	0.000549826
mmu-mir-669a 3arm	0	0.000306326	0.00207745	0.000404379	0	0.000555998	0.000732943	0.000514753	0.000179288	0.000424891	0.00151883	0.00118232
mmu-mir-29c 5arm	0.00151337	0.00115987	0.00196133	0.000749342	0.00182091	0.00102498	0.000225497	0.000513113	0.000604266	0.000386977	0.000399153	0.000269726
mmu-mir-425 5arm	0.000168152	0	0.000178302	0	0	0	0.000594492	0.000718358	0.00123011	0.00109983	0.000332628	0.000809177
mmu-mir-363 5arm	0.000924837	0	0.000416039	5.76417e-05	0	0	0.000860988	0.00125199	0.000431618	0.000325875	0.000199577	0.00124489
mmu-mir-154 5arm	0.00227005	0.00024164	0.000118868	0.000115283	0.000364181	0.000341659	0.000450994	0.000656784	0.000733751	0.000794321	0.000864832	0.00066394
mmu-mir-1937a 3arm	0.00277086	0.00152283	0.00122449	0.000469042	0.000687614	0.000232526	0.000652908	0.000160706	0.00053624	0.000656251	0.000215152	0.000305146
mmu-mir-29b 5arm	0.000336304	0.000193312	0.000475473	0	0.000182091	0.00018981	0.000317745	0.0013854	0.00094956	0.000448079	0.000864832	0.000643192
mmu-mir-1197 3arm	0.0021019	0.000579937	0.00190189	0.000518775	0.000546272	0.000569431	0.000778989	0.000287343	0.000345295	0.000386977	6.65255e-05	0.000601696
mmu-mir-429 3arm	8.40761e-05	0.000676593	0.000950947	0.000403492	0	0.000455545	0.000881488	0.000862029	0.000194228	0.000386977	0.000798306	0.000705437
mmu-mir-467a 3arm	0.00345809	0.000133832	0.00112468	0.000713078	0.00244772	0.000341659	0.000461412	0.000169327	2.98813e-05	0.000151579	0.00372397	0.000240599
mmu-mir-3473 5arm	0.00331744	0.00117145	0.00140154	0.00206213	0.00188793	0.000564262	0.000419944	0.000234601	0.000256213	0.00013138	0.000216821	5.26102e-05
mmu-mir-376b 5arm	0.000168152	0.000483281	0.000653776	0.000172925	0.000546272	0.000379621	0.000512493	0.000554162	0.000927979	0.000855423	0.000465679	0.000435711
mmu-mir-490 5arm	0.00378342	0.000495363	0.00350662	0.000979909	0.00109254	0.000113886	0.000163998	0.000533637	0.000280552	0.000162938	6.65255e-05	0.000146534
sblock9232_novel 3arm	0.000168152	0	0	0.000172925	0	0	0.000522743	0.00131357	0.00141355	0.000570282	0	0.000311222
mmu-mir-150 5arm	0.00269043	0.000773249	0.00148585	0.0006917	0.000546272	0.000873128	0.000450994	0.000205245	0.000431618	0.000346243	0.000465679	0.000290474
mmu-mir-222 5arm	0.000252228	0.000531609	0.00124812	0.0006917	0	0.00091109	0.000819988	0.000451539	0.000194228	0.000488813	0.000532204	0.000456459
block1890543_cand 3arm	0.000168152	0.00222309	0.00249623	0.00178689	0.00254927	0.000531469	0.000245997	0.000307868	0.00023739	8.14689e-05	0	8.29925e-05
mmu-mir-99a 3arm	0.00117706	9.66561e-05	0.000118868	5.76417e-05	0	7.59242e-05	0.000245997	0.00160091	0.000625847	0.000712853	0.000266102	0.000311222
block1815708_cand 5arm	8.40761e-05	0.000821577	0.000891512	0.000576417	0.00182091	0.000417583	0.000368995	0.000472064	0.000388456	0.000672118	6.65255e-05	0.000746933
mmu-mir-486 3arm	0	0.000338296	5.94342e-05	0	0	0.000455545	0.000994236	0.000461801	0.000658218	0.000804505	0.000232839	0.000591322
block2159270_cand 3arm	8.40761e-05	0.000193312	0.000475473	0.000115283	0.00163882	0.000265735	0.000327995	0.000677309	0.00094956	0.000916525	0	0.000477207
mmu-mir-2145 3arm	0.00476699	0.000799083	0.000988931	0.0005008	0.00146924	0.000484295	0.000419623	0.000253614	0.000198903	0.000377637	0.000125615	0.000188436
block971939_cand 3arm	0.000168152	0.000386624	0.000297171	0.000115283	0.000728362	0.000303697	0.000758489	0.000677309	0.00105746	0.000203672	0.000465679	0.000435711
block911295_cand 5arm	0.00100891	0.00304467	0.00202076	0.00109519	0.002003	0.00091109	0.000143498	6.15735e-05	0.000129485	8.14689e-05	0	6.22444e-05
block998453_cand 3arm	8.40761e-05	0.000821577	0.0020802	0.00034585	0.00145672	0.000531469	0.000184497	0.000533637	0.000323714	0.00050918	0.000199577	0.000539451
mmu-mir-328 5arm	0.00571717	0.00178814	0.000624059	0.000201746	9.10453e-05	0.000607393	0.000215247	0.000164196	0.000410037	2.03672e-05	0	0.000145237
mmu-mir-29a 5arm	8.40761e-05	0.00106322	5.94342e-05	5.76417e-05	0.000364181	0.000455545	0.000286996	0.000923603	0.000820075	0.000305508	0.000332628	0.000497955
mmu-mir-326 5arm	0.00462418	0.000676593	0.00118868	0.000461134	0.00127463	0.000531469	0.000163998	0.000102623	0.000561104	0.000346243	0	0.000124489
mmu-mir-450a 5arm	0.00151337	0.000676593	0.00136699	0.000634059	0.00127463	0.00125275	0.000307496	0.000164196	0.000496361	0.000142571	0.00059873	0.000228229
mmu-mir-331 3arm	0.00168152	9.66561e-05	0.00326888	0.00126812	0.000546272	3.79621e-05	0.000368995	0.000184721	0.000366876	0.000285141	0	0.000290474
block948612_cand 5arm	0	0	0	0	0	0	0.000184497	0.000677309	0.000625847	0.00144607	0	0.000622444
mmu-mir-1940 5arm	0	0.000676593	0.000416039	0.000172925	0	0.000835166	0.000450994	0.000779931	0.000669008	0.00036661	6.65255e-05	0.000321596
mmu-mir-484 5arm	8.40761e-05	0.000531609	0.000416039	5.76417e-05	0.000546272	0.000531469	0.000553492	0.000472064	0.000798494	0.00050918	0.000266102	0.00033197
mmu-mir-200b 3arm	0.000168152	4.83281e-05	0.000356605	0	0	0	0.000348495	0.00135462	0.000172647	0.000835056	0.000199577	0.000518703
mmu-mir-666 3arm	0.00302674	0.00024164	0.000832078	0.000461134	0.000546272	0.000379621	0.000389494	0.000738882	0.000302133	0.000183305	0.000133051	0.000228229
mmu-mir-664 3arm	0.000840761	0.00024164	0.000416039	0.000172925	0.000364181	7.59242e-05	0.000532992	0.000513113	0.000561104	0.000753587	0.00059873	0.000290474
mmu-mir-1929 5arm	0	0.000144984	0.000178302	0.000288208	0.000182091	0.000303697	0.000471493	0.000779931	0.000539523	0.000346243	0.000399153	0.000767681
mmu-mir-339 3arm	0.00395157	0.000434953	0.000653776	0.000172925	0.000182091	0.000455545	0.000327995	0.000348917	0.000517942	0.000224039	0	0.000290474
block696672_cand 3arm	0	0.000821577	0.00101038	0.000172925	0.00273136	0.00117682	0.000348495	0.000205245	0.000280552	0.000468446	6.65255e-05	0.000352718
mmu-mir-379 3arm	0.00285859	0.000918233	0.00112925	0.000576417	0.000910453	0.000341659	0.000225497	0.000102623	0.000107905	0.000407344	0.000931357	0.000248978
block1663888_cand 3arm	0	0	0	0	0	3.79621e-05	0.000286996	0.000492588	0.00123011	0.000936892	0	0.000373466
mmu-mir-140 5arm	0.00134522	0.00101489	0.00106981	0.00034585	0.002003	0.000607393	0.000430494	0.000266819	0.000258971	0.000142571	0.000465679	0.000228229
mmu-mir-27a 5arm	0.000168152	0.000724921	5.94342e-05	0	0	0.000493507	0.000840488	0.000266819	0.000776913	0.000651751	0	0.000124489
mmu-mir-188 5arm	0.00168152	0	0.000772644	0.000172925	0.000364181	7.59242e-05	0.000512493	0.000903078	0.000431618	0.000142571	0.000266102	0.000394215
mmu-mir-300 5arm	0.000756685	0.000821577	0.000416039	0.000115283	0.00163882	0.000341659	0.000225497	0.00110832	0.000345295	0.000101836	0.000731781	0.000186733
mmu-mir-467d 5arm	0.00260636	0.000483281	0.000653776	0.000403492	0.00127463	0.000493507	0.000307496	0.000389966	0.000280552	6.78907e-05	0.000864832	0.000290474
mmu-mir-34a 5arm	0.00117706	0.000193312	0.000297171	0.000115283	0.000182091	0.000341659	0.000389494	0.000985176	0.000366876	0.000285141	0.000266102	0.000394215
mmu-mir-497 3arm	0.0063057	0.00169148	0.000594342	0.000288208	0	0.000531469	0	8.2098e-05	6.47427e-05	6.11016e-05	6.65255e-05	6.22444e-05
mmu-mir-324 3arm	8.40761e-05	0.000338296	0.000237737	0	0.000910453	0.000227772	0.000327995	0.000779931	0.000841656	0.000244407	0.000199577	0.000456459
mmu-mir-153 5arm	0.000504456	0.000338296	0.000178302	0	0.000546272	0.00018981	0.000368995	0.000554162	0.000755332	0.000427712	0.000133051	0.000497955
mmu-mir-671 5arm	0.00403565	0.000773249	0.000416039	5.76417e-05	0.00145672	0.000607393	0.000122998	0.000738882	0.000151066	2.03672e-05	0	8.29925e-05
block1596988_cand 3arm	0.000168152	0.000144984	0.000356605	0	0	0.000113886	0.000348495	0.000656784	0.000388456	0.000448079	6.65255e-05	0.000850673
block1892472_cand 3arm	0.000252228	0.000821577	0.000178302	0.000115283	0	0.000645355	0.000614991	0.000369441	0.000496361	0.000183305	0.000465679	0.000269726
mmu-mir-337 3arm	0.000504456	0.000338296	0.000772644	0.000259388	0	0.000227772	0.000430494	0.000328392	0.000647427	0.000224039	0.000864832	0.000259352
mmu-mir-592 5arm	0.000336304	0.000193312	5.94342e-05	0	0	0.000303697	0.000471493	0.000718358	0.000388456	0.000346243	0.000665255	0.000394215
mmu-let-7f 3arm	0.000336304	0.000386624	0.000534907	0.000172925	0	0.000493507	0.000430494	0.000266819	0.000431618	0.000427712	0.000266102	0.000477207
mmu-mir-511 3arm	0.000924837	0.000724921	0.000594342	0.000230567	0	0.000607393	0.000389494	0.000431015	0.000172647	0.000264774	0.000266102	0.000352718
mmu-mir-362 5arm	0.000336304	0.000724921	0.000475473	5.76417e-05	0.000364181	0.000987014	6.14991e-05	0.000307868	0.000410037	0.000305508	0.000465679	0.000352718
mmu-mir-505 5arm	0	0.00024164	0.000118868	0	0	3.79621e-05	0.000204997	0.000472064	0.000604266	0.00073322	0	0.000539451
mmu-mir-491 5arm	0	0	0.000297171	0.000115283	0	0.00018981	0.000204997	0.000677309	0.00071217	0.000631384	0	0.000228229
mmu-mir-494 3arm	0	0.000193312	0.000297171	0.000115283	0	0.000113886	0.000368995	0.000615735	0.000647427	0.000285141	0.000266102	0.000373466
mmu-mir-299-as 3arm	0.00189171	0.000314132	0.00124812	0.000605238	0.000637317	0.000417583	0.000317745	0.000133409	0.000291342	0.000152754	3.32628e-05	0.000176359
mmu-mir-27b 5arm	0	0.000289968	0.000297171	0.000230567	0	0.000265735	0.000163998	0.000513113	0.000582685	0.000692485	0.000133051	0.000165985
mmu-mir-3474 5arm	0	0	5.94342e-05	5.76417e-05	0	0.000227772	0.000635491	0.000554162	0.000733751	0.000285141	0	0.000248978
mmu-mir-467a 5arm	0.00236198	0.000789049	0.00117954	0.000162949	0	0.000473066	0.00016794	0.000169327	0.00022411	0.000122203	0.000591054	9.21696e-05
mmu-mir-135b 5arm	0.000588532	0.000144984	0.00071321	5.76417e-05	0.000364181	0.000113886	0.000348495	0.000266819	0.000258971	0.000488813	0.00059873	0.000394215
mmu-mir-148a 5arm	0.00117706	0.000821577	0.000356605	0.000172925	0.00309554	0.000683317	0.000204997	2.05245e-05	0.000453199	0.000162938	6.65255e-05	0.000103741
mmu-mir-467c 5arm	0.000756685	0.000869905	0.000297171	0.000115283	0	0.000417583	0.000389494	0.000513113	0.000215809	6.11016e-05	0.000532204	0.000207481
mmu-mir-770 5arm	0.00277451	0	0.000653776	0.000172925	0	7.59242e-05	0.000122998	0.000472064	0.000431618	0.000244407	0	0.000186733
mmu-mir-532 3arm	0	8.05468e-06	0.000307077	0.000288208	0	3.79621e-05	0.000348495	0.000434435	0.000388456	0.000407344	0.000399153	0.000456459
mmu-mir-543 5arm	0.00159745	0.000193312	0.00136699	0.000806984	0.000364181	0.000227772	0.000327995	4.1049e-05	0.000172647	0.000244407	0.000199577	0.000103741
mmu-mir-345 5arm	0.000168152	0.000289968	0.000891512	0.000230567	0.000546272	0.00018981	0.000122998	0.00041049	0.00047478	0.000183305	0.000665255	0.000207481
mmu-mir-215 5arm	0.000672608	0.000724921	0.000891512	0.000403492	0.00145672	0.000379621	0.000163998	0.000102623	0.000280552	0.000203672	0.000332628	0.000165985
mmu-mir-1968 5arm	0.000252228	0.000338296	0.000356605	5.76417e-05	0	0.000455545	0.000225497	0.000615735	0.000172647	0.000142571	0.000532204	0.000394215
mmu-mir-216b 5arm	0.000252228	0.000193312	0.00151557	0.00034585	0	0.000227772	0.000102499	0.00022577	4.31618e-05	0.00050918	0.000199577	0.000435711
mmu-mir-335 3arm	0	9.66561e-05	0.000118868	0.000115283	0.000364181	0.000227772	0.000225497	0.000523375	0.000366876	0.000407344	0.000665255	0.000207481
mmu-mir-876 5arm	0.000756685	0.000821577	0.000416039	0.00034585	0.00182091	0.0014046	0.000102499	0.000123147	6.47427e-05	6.11016e-05	0.000133051	2.07481e-05
sblock11758_novel 5arm	0.00042038	0.000289968	5.94342e-05	0.000230567	0	0.000379621	0.000286996	0.000205245	0.000194228	0.000549915	6.65255e-05	0.000394215
mmu-mir-450b 3arm	0	0.000579937	0.000148585	0.000115283	0	0.000455545	0.000204997	0.000283922	0.000323714	0.000122203	0.000399153	0.000539451
mmu-mir-455 5arm	0.000756685	0.00024164	0.000297171	5.76417e-05	0	0.000341659	0.000122998	0.000595211	0.000302133	0.00036661	0.000133051	0.000145237
mmu-mir-365 5arm	8.40761e-05	4.83281e-05	0.000297171	0.00034585	0	7.59242e-05	0.000143498	0.000574686	0.000215809	0.000611016	0	0.000290474
block1039963_cand 3arm	0.00021019	0.000386624	0.00127783	0.00187336	0.0048254	0.000322678	4.09994e-05	2.05245e-05	2.15809e-05	1.01836e-05	0	0
mmu-mir-3470b 5arm	0.00220854	0.000698719	0.000836778	0.00017678	0.00119487	0.00052044	0.000123008	9.70716e-05	9.73242e-05	9.41604e-05	2.93776e-05	0.000111426
mmu-mir-193 5arm	0	0	0	0	0	0	0.000122998	0.000923603	0.00047478	0.000162938	0.000133051	0.000311222
mmu-mir-20a 3arm	0.00100891	0.00207811	0.000891512	0.000172925	0.000728362	0.000303697	4.09994e-05	2.05245e-05	2.15809e-05	2.03672e-05	6.65255e-05	6.22444e-05
mmu-mir-183 5arm	0.000546494	0.000483281	0.000386322	0.000230567	0.00109254	0.000569431	0.000266496	6.15735e-05	0.000129485	0.000346243	0.000332628	2.07481e-05
mmu-mir-19b 3arm	0.00151337	0.000869905	0.000178302	0.000172925	0.000910453	0.000417583	0.000122998	0.000123147	0.000172647	6.11016e-05	6.65255e-05	0.000228229
block1483986_cand 3arm	0.000252228	0.000144984	5.94342e-05	5.76417e-05	0	0.000227772	0.000327995	0.000307868	0.000410037	0.000203672	6.65255e-05	0.00033197
mmu-mir-33 3arm	0.00201783	0.000628265	0.00106981	0.000403492	0	0.00018981	0.000102499	4.1049e-05	0	0.000122203	0.000399153	0.000103741
mmu-mir-299 5arm	0.000924837	0	0.000237737	0.000230567	0.000728362	3.79621e-05	0.000368995	0.000143672	0.000215809	6.11016e-05	0.00119746	0.000165985
mmu-mir-363 3arm	0	0.000144984	0	0	0	0.000265735	0.000307496	0.000307868	0.000151066	0.000101836	0.000199577	0.000684688
mmu-mir-877 5arm	0.000672608	0.00024164	0.000950947	0.000230567	0.000364181	0.000569431	6.14991e-05	0.000472064	4.31618e-05	4.07344e-05	0	0.000145237
mmu-mir-202 5arm	0.00126114	4.83281e-05	0.00136699	0.000749342	0	0	8.19988e-05	0.000328392	8.63237e-05	2.03672e-05	0.000399153	8.29925e-05
mmu-mir-1839 3arm	0	0.000289968	0.00124812	0.000461134	0	0.000227772	0.000266496	6.15735e-05	0.00023739	0.000142571	0.000399153	0.000124489
mmu-mir-296 3arm	0	0.000306078	0.000237737	9.60695e-05	0	0.000544123	0.000225497	8.89395e-05	0.000604266	0.000264774	0	7.60765e-05
sblock1374_novel 5arm	0.000924837	0.000338296	0.00101038	0.000634059	0.000182091	0.000227772	0.000225497	0.000164196	0.000151066	4.07344e-05	0.000199577	2.07481e-05
sblock163_cand 5arm	0	0.000289968	5.94342e-05	5.76417e-05	0	0.000303697	0.000245997	0.000389966	0.00047478	0.000122203	0	0.000186733
block867678_cand 3arm	0	0.000676593	0.000594342	0.000403492	0.000910453	0.00113886	8.19988e-05	8.2098e-05	4.31618e-05	0.000122203	0	4.14963e-05
mmu-mir-574 3arm	0.00184967	0.00024164	0.000475473	0.00034585	0	0	0.000184497	0.000205245	4.31618e-05	0.000108625	0.000332628	0.000228229
block1578062_cand 5arm	0.000966875	0.000338296	0.000683493	0.000172925	0.000728362	0.000474526	0.000317745	0.000164196	0	1.01836e-05	0.000133051	0.000155611
block1185431_cand 3arm	8.40761e-05	0.000289968	0.000118868	5.76417e-05	0	3.79621e-05	0.000266496	0.000184721	0.000302133	0.000264774	0	0.000456459
mmu-mir-98 3arm	0.00042038	0.000604101	0.000416039	0.000230567	0	0.000246754	0.000327995	0.000184721	0.000129485	0.000101836	0.000465679	6.22444e-05
block164016_cand 5arm	0	0.000386624	0.000178302	0.000288208	0.000728362	0.000265735	0.000163998	4.1049e-05	0.000561104	0.000224039	0	0.000145237
mmu-mir-34a 3arm	0	0	0.000178302	0.000115283	0	0	0.000348495	0.000369441	8.63237e-05	0.000285141	0.000532204	0.000290474
mmu-mir-133a 5arm	0.00042038	0.000724921	0.000475473	0.000115283	0.00145672	0.000379621	0.000143498	6.15735e-05	4.31618e-05	0.000285141	0	6.22444e-05
sblock3986_novel 3arm	0	0.000144984	0.000178302	0.000172925	0	0.000151848	0.000163998	0.000492588	0.00023739	0.000203672	0.000133051	0.000145237
mmu-mir-100 3arm	0	0.00024164	0.000416039	0	0.000546272	0.00018981	0.000245997	0.000266819	4.31618e-05	0.000142571	0.00059873	0.000248978
sblock8912_novel 3arm	8.40761e-05	4.83281e-05	0	0	0	7.59242e-05	8.19988e-05	0.000533637	0.000453199	0.000285141	6.65255e-05	8.29925e-05
mmu-mir-544 3arm	0.000588532	0	0.000772644	0.000403492	0	0	0.000184497	0.000287343	0.000107905	2.03672e-05	0.000731781	0.000145237
mmu-mir-3473 3arm	0.00140445	0.000475241	0.000530986	0.000396461	0.000764019	0.000242926	0.000160893	7.13525e-05	9.25848e-05	4.92444e-05	9.00072e-05	2.33706e-05
mmu-mir-1971 3arm	5.04456e-05	0.000260972	3.56605e-05	3.4585e-05	0.000327763	0.000296104	0.000159898	0.000258609	0.000284868	0.000317729	7.98306e-05	0.000124489
mmu-mir-7b 3arm	0.00109299	0.000579937	0.000118868	0	0	0.000417583	0.000184497	4.1049e-05	0.00023739	0.000142571	6.65255e-05	0.000103741
mmu-mir-421 5arm	0.00243821	0.000434953	0.000832078	0.000403492	0	0.000151848	6.14991e-05	8.2098e-05	2.15809e-05	0	0.000133051	0
mmu-mir-329 3arm	0	0.000338296	0.00101038	0.000230567	0.000546272	7.59242e-05	6.14991e-05	0.000184721	0.000151066	0.000346243	0.000133051	4.14963e-05
mmu-mir-20a 5arm	0	0	0	0	0	0	0.000102499	0.000574686	0.000151066	0.000305508	0.000133051	0.000311222
block1958502_cand 3arm	0.00193375	0.000193312	0.000237737	5.76417e-05	0.00418808	0.000303697	0	0	0.000107905	6.11016e-05	0	0
mmu-mir-539 5arm	0	0.000579937	0.000297171	0.000230567	0.00127463	0.000265735	8.19988e-05	0.000205245	0.000215809	6.11016e-05	0	0.000186733
block164504_cand 5arm	0.000252228	0.000531609	0.000178302	0.000115283	0	0.000531469	0.000143498	0.000164196	0.000302133	8.14689e-05	6.65255e-05	6.22444e-05
block333363_cand 3arm	0	0.000394679	0.000386322	0.000307422	0.00097115	0.000366967	0.000150331	0.000157355	0.000165454	0.000183305	0	6.22444e-05
sblock2797_novel 5arm	8.40761e-05	0.00024164	0.000118868	0	0.000182091	0.000227772	0.000184497	0.000205245	0.000280552	0.000224039	0.000266102	0.000145237
mmu-mir-495 5arm	0.00227005	0.000628265	0.000534907	5.76417e-05	0.000910453	3.79621e-05	6.14991e-05	6.15735e-05	2.15809e-05	4.07344e-05	0	6.22444e-05
mmu-mir-130b 5arm	0	0	0.000178302	0	0	0	0.000184497	0.000102623	0.000388456	0.000427712	0.000266102	0.000165985
mmu-mir-483 5arm	0	9.66561e-05	0	5.76417e-05	0	3.79621e-05	0.000102499	0.000369441	0.000453199	0.000203672	0	0.000207481
mmu-mir-10a 5arm	0.000168152	4.83281e-05	5.94342e-05	0.000172925	0	0.000113886	0.000225497	0.000143672	0.000302133	0.000386977	0	0.000124489
mmu-mir-501 5arm	0	0.000434953	0.000475473	0.000288208	0.000910453	0.000493507	6.14991e-05	4.1049e-05	0.000194228	0.000142571	6.65255e-05	0.000103741
block1876064_cand 5arm	0	9.66561e-05	0.000356605	0.00103755	0.000182091	0.000607393	0.000122998	0.000164196	4.31618e-05	6.11016e-05	6.65255e-05	6.22444e-05
mmu-mir-1934 3arm	0	0.00024164	0	5.76417e-05	0	0.000151848	6.14991e-05	0.000328392	0.000388456	0.000244407	6.65255e-05	0.000103741
mmu-mir-1930 5arm	8.40761e-05	0.000434953	5.94342e-05	0	0	0.000493507	0.000225497	0.000102623	0.000215809	6.11016e-05	0.000133051	0.000207481
block342027_cand 5arm	8.40761e-05	0.000338296	0	0.000115283	0	0.000417583	0.000430494	2.05245e-05	0.000129485	0.000183305	0	0.000145237
mmu-mir-2145 5arm	0.00135233	0.0002367	0.000274403	0.000132198	0.000370319	7.90043e-05	0.000175887	0.000105038	8.12515e-05	0.000203623	3.82832e-05	9.24036e-05
block739910_cand 3arm	0	0.000628265	0	0	0.000910453	0.000265735	0.000286996	0.000123147	0.000194228	6.11016e-05	0.000133051	0.000103741
mmu-let-7g 3arm	0.00134522	0.00024164	0.000416039	0.000230567	0	7.59242e-05	8.19988e-05	0.000102623	0.000151066	0.000162938	0.000199577	6.22444e-05
mmu-mir-1971 5arm	3.36304e-05	0.000222309	2.37737e-05	2.30567e-05	0.000218509	0.000235365	0.000127098	0.000254504	0.000254655	0.000293288	5.32204e-05	0.000103741
mmu-mir-1964 5arm	0	0.000869905	0.000178302	0	0.00127463	0.000531469	6.14991e-05	0.000184721	4.31618e-05	2.03672e-05	0.000199577	6.22444e-05
mmu-mir-3470a 5arm	0.00114344	0.000555391	0.000584042	0.000141979	0.00036202	0.000311927	3.7936e-05	2.75333e-05	7.18009e-05	9.16037e-05	8.885e-05	5.89311e-05
mmu-mir-1191 3arm	5.04456e-05	0.000376959	0.000219906	0	0.000121394	0.000159441	0.000161264	0.000110832	0.000154663	0.000245764	0.000102006	0.000222894
mmu-mir-149 5arm	0	0.000144984	5.94342e-05	0	0	0.000227772	0.000163998	0.000123147	0.000366876	0.000183305	0.000266102	0.000145237
block1937340_cand 5arm	0	0.000193312	0.000118868	0.000461134	0.000910453	0.000759242	8.19988e-05	4.1049e-05	0.000172647	2.03672e-05	6.65255e-05	0.000124489
mmu-mir-365 3arm	0	0	0.000178302	0.000115283	0.000728362	7.59242e-05	0.000102499	8.2098e-05	0.000453199	0.000190094	0.000332628	0.000103741
mmu-mir-466b 3arm	0.00122183	0.000601793	0.000478238	9.72125e-05	0	8.57208e-06	0.000121013	1.09464e-05	2.36332e-05	3.05508e-05	0.000298713	0.000179273
block1555587_cand 5arm	0.000252228	0.000579937	0.000118868	0.00034585	0.00109254	0.000531469	0.000102499	0	0.000194228	0	0	4.14963e-05
mmu-mir-874 5arm	0.00142929	0.000289968	0.000475473	0.000288208	0.000546272	0.000113886	0.000184497	8.2098e-05	0	0	6.65255e-05	4.14963e-05
mmu-mir-551b 5arm	0	0.000386624	0.000237737	0.000115283	0	0.000151848	0.000122998	0.000246294	0.000172647	0.000162938	6.65255e-05	8.29925e-05
mmu-mir-15b 3arm	0.00142929	0	0.000297171	0.000172925	0.00273136	0	0	0	0	0.000122203	0.000266102	0.000145237
mmu-mir-1937a 5arm	0.00112566	0.000337027	0.000299117	9.79758e-05	0.000123139	6.78994e-05	0.000172332	3.373e-05	0.000138797	0.000141774	5.61102e-05	6.42942e-05
mmu-mir-1959 3arm	0.001225	0.000146819	0.000284945	0.000298925	0.000328959	0.000153831	5.94394e-05	7.38655e-05	0.000209748	0.000105897	2.12629e-05	1.64885e-05
block634529_cand 3arm	0	0.000483281	0.000178302	0	0.000728362	0.000341659	0.000122998	0.000143672	8.63237e-05	6.11016e-05	0	0.000186733
block797304_cand 3arm	0	0.000193312	0.00112925	0.000172925	0.002003	0.000341659	6.14991e-05	6.15735e-05	2.15809e-05	2.03672e-05	0	0
mmu-mir-340 3arm	0.00042038	0.000289968	0.000356605	0.000115283	0	0.000227772	0.000266496	0	0.000172647	6.11016e-05	0.000133051	6.22444e-05
mmu-mir-350 5arm	0.000252228	0.000144984	0.000118868	0	0	0.000113886	2.04997e-05	0.000431015	4.31618e-05	0.000101836	6.65255e-05	0.000248978
mmu-mir-669a 5arm	0.000551749	0.00018123	0.000445756	5.40391e-05	0	7.11789e-05	0.000157592	0.000174458	4.04642e-05	7.765e-05	0.000187103	0.000138753
block2023493_cand 3arm	0	0.00024164	5.94342e-05	0.000172925	0.000364181	0.000417583	0.000204997	0	8.63237e-05	0.000142571	0	0.000186733
block2082170_cand 3arm	0	0.000193312	0.000891512	0	0.00400599	0.000417583	0	0	0	0	0	0
mmu-mir-18a 5arm	0	0.000193312	0.000475473	0.000288208	0.000728362	0.000303697	0.000163998	0.000184721	0	0	6.65255e-05	8.29925e-05
block2091250_cand 3arm	0	0	0.000237737	0.00034585	0.000364181	0	0.000184497	0.000143672	0.000280552	4.07344e-05	0	0.000165985
mmu-mir-1945 3arm	0.000168152	0.000193312	0.000297171	5.76417e-05	0.000364181	0.000113886	0.000307496	4.1049e-05	0.000129485	4.07344e-05	0.000133051	0.000145237
mmu-mir-331 5arm	0.00047503	0.000451867	0.000590379	0.00031799	0.000227613	0.000242325	7.1749e-05	5.13113e-05	4.31618e-05	2.5459e-05	0	6.74314e-05
mmu-mir-124-1-as 3arm	0	0.000153039	4.95285e-05	0	6.06969e-05	0.000385948	0.000143498	9.5781e-05	0.000284149	0.000128992	3.32628e-05	8.99086e-05
mmu-mir-124-2-as 3arm	0	0.000153039	4.95285e-05	0	6.06969e-05	0.000385948	0.000143498	9.5781e-05	0.000284149	0.000128992	3.32628e-05	8.99086e-05
block1713466_cand 5arm	0	0	0.000118868	0.000749342	0	0.000265735	0.000102499	0.000246294	8.63237e-05	4.07344e-05	6.65255e-05	8.29925e-05
mmu-mir-1944 3arm	0.0021019	0	0.000237737	5.76417e-05	0.000728362	0	4.09994e-05	0	0.000258971	4.07344e-05	0	0
block1214345_cand 5arm	0	0.000193312	0.000237737	0	0	0.000151848	0.000163998	0.000164196	0.000172647	0.000162938	0	0.000103741
mmu-mir-448 5arm	0	9.66561e-05	5.94342e-05	0	0	0.000151848	2.04997e-05	0.000287343	6.47427e-05	0	0.000133051	0.000456459
sblock11760_novel 3arm	8.40761e-05	0	5.94342e-05	2.88208e-05	0.000182091	1.8981e-05	0.000184497	0.00022577	0.000323714	0.00011202	0	9.33666e-05
block2173672_cand 3arm	0.000168152	4.83281e-05	0	0	0	0.000113886	0.000102499	0.000143672	0.000366876	8.14689e-05	0.000266102	0.000124489
block1526240_cand 3arm	0	0.000386624	0.000237737	0.000230567	0.000546272	0.000797204	0.000102499	2.05245e-05	2.15809e-05	2.03672e-05	0	0
sblock11761_novel 3arm	8.40761e-05	0	5.94342e-05	2.88208e-05	0	1.8981e-05	0.000184497	0.00022577	0.000312923	0.00011202	0	9.33666e-05
mmu-mir-199a 5arm	0	0.00024164	0	0	0	0.000303697	0.000102499	0.000143672	0.000151066	0.000162938	0.000133051	8.29925e-05
mmu-mir-467b 3arm	0.000768464	2.97403e-05	0.000249928	0.000158462	0.000543937	7.59242e-05	0.000102536	3.76283e-05	6.64028e-06	3.36842e-05	0.000827548	5.34663e-05
block720695_cand 3arm	0	0.000531609	0	0	0	0.000379621	4.09994e-05	6.15735e-05	0.000172647	6.11016e-05	0	0.000165985
block2194001_cand 3arm	0.00117706	0.000193312	0.000445756	0.000144104	9.10453e-05	7.59242e-05	6.14991e-05	9.23603e-05	2.15809e-05	3.05508e-05	0	9.33666e-05
block104514_cand 3arm	0	0	0	0	0	0	0.000266496	0.00022577	0.000194228	0.000101836	0	0.000145237
mmu-mir-298 3arm	0.000840761	0.000144984	5.94342e-05	0	0.002003	0.000455545	6.14991e-05	4.1049e-05	0	0	0	6.22444e-05
mmu-mir-297a 3arm	0.000313522	4.24778e-05	0.000492728	0.000236145	0	4.55545e-05	0.000100107	8.40843e-05	6.90589e-05	4.07344e-05	0.000421328	0.000125872
mmu-mir-346 3arm	0.000924837	0.000531609	0.000297171	0.000172925	0	0.00018981	8.19988e-05	6.15735e-05	2.15809e-05	0	0	2.07481e-05
block1722209_cand 5arm	0	4.83281e-05	0.000178302	0	0	7.59242e-05	8.19988e-05	0.000184721	0.000258971	0.000183305	0	8.29925e-05
mmu-mir-1959 5arm	0.000888319	0.000195147	0.000284945	0.000183642	0.000511049	0.000153831	5.94394e-05	3.28165e-05	0.000101843	8.55294e-05	2.12629e-05	1.64885e-05
mmu-mir-351 3arm	0	0.000144984	5.94342e-05	5.76417e-05	0.000182091	7.59242e-05	0.000225497	4.1049e-05	0.000215809	0.000162938	0	8.29925e-05
block751062_cand 3arm	0	4.83281e-05	0.000118868	0	0	0	0.000143498	0.000369441	8.63237e-05	0.000142571	0	8.29925e-05
block1273850_cand 3arm	0	0.000289968	5.94342e-05	0.000115283	0	0.00018981	0.000102499	0.000184721	6.47427e-05	0.000101836	6.65255e-05	0.000124489
mmu-mir-1961 3arm	0	0.000386624	0.000356605	5.76417e-05	0.000364181	0.000531469	8.19988e-05	2.05245e-05	2.15809e-05	6.11016e-05	6.65255e-05	2.07481e-05
mmu-mir-147 3arm	0	0	0	0	0	0	4.09994e-05	0.000492588	6.47427e-05	0.000101836	0.000266102	8.29925e-05
mmu-mir-467b 5arm	0.000773315	0.000263016	0.00039318	5.43162e-05	0	0.000157689	5.598e-05	5.64424e-05	7.47032e-05	4.07344e-05	0.000197018	3.07232e-05
block2038879_cand 3arm	0	0	5.94342e-05	0	0.000546272	0.000265735	0.000143498	0.000102623	4.31618e-05	0.000142571	6.65255e-05	0.000145237
mmu-mir-301b 3arm	0.00193375	4.83281e-05	0.000475473	0.000172925	0.000182091	0	0	0	0	2.03672e-05	0.000133051	2.07481e-05
block2404794_cand 3arm	4.2038e-05	0.000918233	0.000356605	0.000317029	0.000455227	0.000113886	0	0	2.15809e-05	4.07344e-05	0	0
mmu-mir-135b 3arm	0.000840761	0	0.000475473	0.000115283	0	0	0.000102499	0.000102623	0	6.11016e-05	0.000133051	8.29925e-05
block1994668_cand 5arm	0	0.00024164	0	0	0	7.59242e-05	0.000143498	0.000102623	0.000172647	0.000244407	0	0
mmu-mir-690 3arm	0.000949999	0.00018019	0.000326378	0.000143319	0.000284888	0.000111606	7.48089e-05	1.65053e-05	2.73012e-05	7.36693e-05	2.14654e-05	3.6317e-05
block1459211_cand 5arm	8.40761e-05	0.00024164	0.000356605	0.000172925	0.00163882	0.000151848	2.04997e-05	0.000102623	4.31618e-05	2.03672e-05	0	2.07481e-05
block798904_cand 5arm	0	0.00024164	0.000416039	0.000230567	0.000364181	7.59242e-05	0.000225497	2.05245e-05	4.31618e-05	2.03672e-05	0	6.22444e-05
block1602694_cand 5arm	0.00021019	0	2.97171e-05	0	0	5.69431e-05	6.14991e-05	0.000205245	0.000118695	0.000193489	0	0.000114115
block99385_cand 3arm	8.40761e-05	0.000338296	0	0	0.000728362	0.000493507	4.09994e-05	2.05245e-05	0.000129485	2.03672e-05	0	4.14963e-05
mmu-mir-10b 5arm	0	9.66561e-05	0	0	0	0	8.19988e-05	0.000143672	0.000280552	0.000183305	6.65255e-05	2.07481e-05
block1892575_cand 3arm	0.00142929	0	0.000297171	0.000144104	0.00145672	0	7.51656e-05	0	0	0	0	0
block869071_cand 3arm	8.40761e-05	0.000531609	0	0	0	0.000607393	8.19988e-05	0	6.47427e-05	2.03672e-05	0	0
block2148066_cand 5arm	0	9.66561e-05	0.000297171	0.000115283	0	7.59242e-05	0.000225497	6.15735e-05	0.000129485	6.11016e-05	6.65255e-05	2.07481e-05
block1903124_cand 5arm	0	0	0	5.76417e-05	0	0	0.000143498	0.000123147	0.000215809	0.000162938	6.65255e-05	6.22444e-05
block1350306_cand 3arm	0.000168152	0.000144984	0.000356605	0	0	0.00018981	4.09994e-05	6.15735e-05	0.000107905	8.14689e-05	6.65255e-05	0.000103741
block1921224_cand 3arm	8.40761e-05	0.000289968	0.000178302	0	0	0.00018981	0.000102499	6.15735e-05	0.000129485	6.11016e-05	0	8.29925e-05
block1004508_cand 5arm	8.40761e-05	4.83281e-05	0	0	0	0	0.000102499	0.000184721	6.47427e-05	0.000244407	6.65255e-05	8.29925e-05
mmu-mir-493 3arm	0.000756685	9.66561e-05	0.000297171	0.000172925	0.000182091	0.000265735	0	2.05245e-05	0.000107905	4.07344e-05	0	2.07481e-05
mmu-mir-3470a 3arm	0.000759941	0.000300982	0.000282399	7.32029e-05	0.000170507	0.000185292	2.83778e-05	1.6086e-05	3.58289e-05	4.13452e-05	5.68852e-05	3.3791e-05
mmu-mir-486-as 3arm	0	9.66561e-05	5.94342e-05	0	0	0.00018981	5.12493e-05	0.000153934	7.55332e-05	0.000152754	3.32628e-05	0.000114115
mmu-mir-190 5arm	0.00142929	0	0	0	0	0	0	6.15735e-05	0.000107905	0.000183305	0	2.07481e-05
sblock11757_novel 5arm	0.00100891	0	5.94342e-05	5.76417e-05	0	0	0	0.000246294	0.000118695	4.07344e-05	0	3.11222e-05
block2100058_cand 5arm	0	0.000144984	0.000118868	0	0	0.000113886	0.000102499	4.1049e-05	0.000107905	0.000162938	0.000133051	0.000103741
mmu-mir-103 5arm	0.00142929	9.66561e-05	0.000237737	0.000172925	0	3.79621e-05	2.04997e-05	2.05245e-05	4.31618e-05	0	0.000133051	4.14963e-05
block1760308_cand 3arm	0	0	5.94342e-05	0	0	3.79621e-05	6.14991e-05	0.000123147	0.00023739	0.000183305	0	6.22444e-05
block1922435_cand 3arm	8.40761e-05	0.000483281	0	5.76417e-05	0.000546272	0.000379621	0.000122998	0	2.15809e-05	2.03672e-05	0	2.07481e-05
mmu-mir-341 5arm	0.000924837	0.000338296	5.94342e-05	0	0.000182091	0.000113886	2.04997e-05	0.000143672	4.31618e-05	0	0	2.07481e-05
mmu-mir-690 5arm	0.000684857	0.000141357	0.000261233	0.000210801	0.000203821	9.40668e-05	7.57763e-05	1.69264e-05	3.48149e-05	6.43813e-05	1.10823e-05	3.18669e-05
mmu-mir-431 5arm	0.000840761	4.83281e-05	0.000237737	0.000115283	0.000546272	7.59242e-05	4.09994e-05	6.15735e-05	2.15809e-05	0	0	0.000103741
mmu-mir-449a 5arm	8.40761e-05	9.66561e-05	5.94342e-05	5.76417e-05	0	3.79621e-05	2.04997e-05	6.15735e-05	0.000151066	0.000101836	0.000133051	0.000186733
mmu-mir-1188 5arm	0	0.000289968	0	0	0.000364181	0.000151848	2.04997e-05	6.15735e-05	0.000151066	0.000122203	0	8.29925e-05
block1636240_cand 5arm	0	4.83281e-05	0	0	0	3.79621e-05	0	0.000451539	4.31618e-05	2.03672e-05	0	0.000103741
mmu-mir-32 5arm	0.000756685	0	5.94342e-05	0.000115283	0	0	8.19988e-05	0.000164196	8.63237e-05	2.03672e-05	0	6.22444e-05
mmu-mir-152 5arm	0	0.000144984	0	0	0	7.59242e-05	8.19988e-05	2.05245e-05	0.000151066	0.000142571	0.000266102	8.29925e-05
mmu-mir-1274a 3arm	0.000496363	0.000131833	0.000215688	8.49457e-05	0.000469602	0.000125874	1.59442e-05	0.000109224	1.95576e-05	4.59203e-05	0	5.47824e-05
block1142990_cand 3arm	0	0.000144984	0.000158491	0.000211353	0.00163882	0.000303697	6.14991e-05	6.8415e-06	2.15809e-05	6.78907e-06	0	6.91604e-06
block1673402_cand 5arm	0	4.83281e-05	0	5.76417e-05	0	0.000113886	0.000225497	2.05245e-05	0.000129485	8.14689e-05	0	8.29925e-05
block1916468_cand 3arm	0.000252228	0.000386624	0.000178302	0.000172925	0.000910453	3.79621e-05	2.04997e-05	4.1049e-05	0	4.07344e-05	0	6.22444e-05
block677241_cand 5arm	0	0.000193312	0	0	0	3.79621e-05	0.000122998	6.15735e-05	0.000107905	6.11016e-05	0.000199577	0.000124489
mmu-mir-450b 5arm	0	0.000193312	5.94342e-05	0	0	0.00018981	0.000102499	0.000143672	6.47427e-05	2.03672e-05	0	0.000103741
mmu-mir-193b 3arm	0	0.000434953	0.000178302	0	0.000182091	0.000113886	2.04997e-05	0.000102623	2.15809e-05	4.07344e-05	0.000199577	6.22444e-05
block655247_cand 5arm	0	0.000169148	0	0	0	0.000227772	8.19988e-05	6.15735e-05	6.47427e-05	0.000142571	0	8.29925e-05
block1921874_cand 3arm	0	0.00012082	0.000297171	0.000115283	0.000728362	0.000151848	8.19988e-05	4.1049e-05	0.000107905	2.03672e-05	0	2.07481e-05
mmu-mir-188 3arm	0.000924837	0	0.000237737	0	0	0	4.09994e-05	0.000143672	2.15809e-05	0	0.000199577	4.14963e-05
block2330493_cand 5arm	0.000504456	0.000314132	0.000297171	5.76417e-05	0	0	0.000122998	0	4.31618e-05	5.0918e-05	0	2.07481e-05
block594707_cand 5arm	0.000588532	0.000193312	0.000356605	0.000172925	0	0	0	0	8.63237e-05	0.000101836	6.65255e-05	0
sblock5498_novel 5arm	0	0.000386624	0.000356605	5.76417e-05	0	0.000113886	8.19988e-05	6.15735e-05	2.15809e-05	6.11016e-05	6.65255e-05	0
block2086650_cand 3arm	0	0.000144984	0.000118868	0.000115283	0.00109254	0.000151848	4.09994e-05	7.18358e-05	0	2.03672e-05	0.000133051	8.29925e-05
block2050094_cand 3arm	0	0.000144984	5.94342e-05	0	0.000182091	0.000303697	0.000143498	0	6.47427e-05	6.11016e-05	6.65255e-05	4.14963e-05
block92426_cand 3arm	8.40761e-05	0	5.94342e-05	5.76417e-05	0	0	0.000102499	6.15735e-05	6.47427e-05	0.000224039	0	8.29925e-05
sblock14799_novel 3arm	0	0	0	0	0	0	8.19988e-05	0.000143672	0.000129485	2.03672e-05	0	0.000228229
mmu-mir-669d 5arm	0	0.000225531	0.000290567	3.84278e-05	0	0.000164502	7.28879e-05	7.18358e-05	0	5.43126e-05	4.43503e-05	7.60765e-05
sblock3986_novel 5arm	0.00042038	4.83281e-05	0.000475473	5.76417e-05	0	0.000151848	0	6.15735e-05	0	0	6.65255e-05	0.000103741
mmu-mir-186 3arm	0.000336304	0	0	0	0	0	8.19988e-05	0.000184721	4.31618e-05	4.07344e-05	0	0.000145237
block2148771_cand 3arm	0	0	0	0.000115283	0	0	0.000225497	6.15735e-05	4.31618e-05	2.03672e-05	6.65255e-05	0.000165985
mmu-mir-1931 3arm	0	9.66561e-05	2.58409e-06	4.1195e-05	9.10453e-06	0.00018981	8.19988e-05	0	0.000280552	4.07344e-05	0	2.07481e-05
block1900951_cand 5arm	0	0.000144984	0.000356605	5.76417e-05	0.000910453	0.000113886	4.09994e-05	2.05245e-05	9.71141e-05	2.03672e-05	0	2.07481e-05
block358838_cand 5arm	0	0	0	0	0.000182091	0	0.000143498	0.000102623	0.000129485	0.000162938	0	0
mmu-mir-700 5arm	0	0.000193312	0	0	0	7.59242e-05	4.09994e-05	0.000123147	6.47427e-05	0.000122203	0.000133051	4.14963e-05
mmu-mir-496 5arm	0.00042038	0.000434953	0.000356605	5.76417e-05	0	7.59242e-05	0	2.05245e-05	0	4.07344e-05	0	2.07481e-05
block921892_cand 5arm	0.000588532	0.00024164	0.000178302	0.000518775	0	0.000113886	0	0	0	0	0	0
block1845965_cand 3arm	0	0.000338296	0.000237737	0.000115283	0.002003	3.79621e-05	0	2.05245e-05	0	0	0	2.07481e-05
mmu-mir-346 5arm	0	0	0.000118868	0	0	7.59242e-05	4.09994e-05	6.15735e-05	0.000323714	4.07344e-05	0	2.07481e-05
mmu-mir-677 5arm	0	0	0	0	0	0	0.000143498	0.000123147	0.000172647	0.000101836	0	2.07481e-05
mmu-mir-1938 5arm	0	0	5.94342e-05	5.76417e-05	0	0	0.000102499	0.000184721	4.31618e-05	0.000142571	0	4.14963e-05
mmu-mir-487b 5arm	0	0.000144984	0.000118868	5.76417e-05	0	0.000227772	0.000122998	2.05245e-05	6.47427e-05	8.14689e-05	0	2.07481e-05
block1752777_cand 3arm	0	9.66561e-05	0	5.76417e-05	0.000182091	0.000151848	6.14991e-05	0.000143672	0	4.07344e-05	0	0.000145237
block1888427_cand 5arm	0.00117706	0	0.000178302	0	0.000182091	0	8.19988e-05	4.1049e-05	0	6.11016e-05	0	0
mmu-mir-1903 3arm	0.000178662	0.000628265	4.45756e-05	3.60261e-05	0.000136568	0.000208791	5.89367e-05	0	0	0	6.65255e-05	0
block1678964_cand 3arm	0.000840761	4.83281e-05	0.000237737	0.000115283	0	0	8.19988e-05	4.1049e-05	6.47427e-05	0	0	0
block971292_cand 5arm	0.000252228	0.000434953	0.000118868	5.76417e-05	0.000910453	0.000227772	0	0	0	0	0	0
mmu-mir-1951 3arm	8.40761e-05	0	8.91512e-05	2.88208e-05	0	0	4.09994e-05	0.000287343	2.15809e-05	4.07344e-05	0	8.29925e-05
block1868308_cand 5arm	8.40761e-05	0.000144984	0.000237737	0.000115283	0.000910453	0.00018981	0	4.1049e-05	0	2.03672e-05	6.65255e-05	4.14963e-05
block1640120_cand 5arm	0	0.000144984	5.94342e-05	0.000172925	0.000819408	0.000151848	4.09994e-05	4.1049e-05	0	2.03672e-05	0	0.000114115
sblock11959_cand 3arm	0.000168152	0.000144984	0	0	0.000364181	0.000265735	4.09994e-05	2.05245e-05	8.63237e-05	2.03672e-05	0.000133051	4.14963e-05
block2197473_cand 3arm	0	9.66561e-05	5.94342e-05	0	0	7.59242e-05	6.14991e-05	0	0.000258971	2.03672e-05	0	0.000103741
block1625917_cand 3arm	0	0	0	0	9.10453e-05	3.79621e-05	4.09994e-05	7.18358e-05	0.000161857	0.000162938	0	6.22444e-05
block271343_cand 3arm	0.00042038	0.000153039	0.000257548	1.92139e-05	0.000182091	5.06161e-05	6.83324e-05	2.05245e-05	3.23714e-05	8.48634e-05	0	6.91604e-06
mmu-mir-679 5arm	0.000252228	0	5.94342e-05	0.000172925	0	0	2.04997e-05	0.000102623	0.000151066	6.11016e-05	0	4.14963e-05
mmu-mir-214-as 3arm	0	4.83281e-05	0	5.76417e-05	0.00127463	0	0.000163998	6.15735e-05	0	2.03672e-05	0	8.29925e-05
block900267_cand 5arm	0	0.00106322	0	0.000115283	0	3.79621e-05	0	0	0	0	0	0
mmu-mir-879 3arm	0	4.83281e-05	0	0	0	0.00018981	4.09994e-05	0.00022577	2.15809e-05	4.07344e-05	0	6.22444e-05
block1584195_cand 3arm	0.000756685	0.00024164	0.000118868	0.000172925	0.000182091	3.79621e-05	4.09994e-05	0	4.31618e-05	0	0	0
block572178_cand 5arm	0	0.000338296	0.000118868	0.000230567	0.000728362	0.000227772	0	0	0	0	0	4.14963e-05
block586035_cand 5arm	0	0	0	0	0	0	0.000143498	6.15735e-05	2.15809e-05	0.000162938	0	0.000124489
block1318586_cand 5arm	0.000798723	0.000144984	0.00020802	2.88208e-05	0	0.000132867	6.14991e-05	1.02623e-05	2.15809e-05	0	0	0
mmu-mir-466c 3arm	0.000509532	0.00024672	0.00019525	4.08656e-05	0	3.67375e-06	4.98588e-05	4.1049e-06	1.01285e-05	1.30932e-05	0.000126119	7.30245e-05
block1940080_cand 5arm	0	0	0.000178302	0.000115283	0	0	0.000143498	2.05245e-05	8.63237e-05	2.03672e-05	6.65255e-05	0.000103741
block2065694_cand 3arm	0.000504456	0.000193312	5.94342e-05	0.000115283	0.000182091	0.00018981	4.09994e-05	4.1049e-05	0	2.03672e-05	0	0
mmu-mir-190b 3arm	0	0.000386624	0	0	0	0.000265735	4.09994e-05	4.1049e-05	0	6.11016e-05	0	4.14963e-05
block2107091_cand 3arm	0	0	0	0	0	0	6.14991e-05	0.000112885	8.63237e-05	2.03672e-05	6.65255e-05	0.000186733
mmu-mir-1966 5arm	0	0	8.91512e-05	0	0	0	0.000102499	0.000102623	4.31618e-05	0.000122203	0	8.29925e-05
mmu-mir-1957 5arm	1.76944e-05	4.92794e-05	0.000475707	0.000115283	0.000546272	0.000227922	4.09994e-05	1.6161e-07	0	0	2.61911e-07	2.07481e-05
block1901926_cand 3arm	0	4.83281e-05	0.000118868	0	0	0.00018981	2.04997e-05	6.15735e-05	0.000107905	0.000101836	0	2.07481e-05
block1939539_cand 3arm	0	9.66561e-05	5.94342e-05	0	0	0.000341659	6.14991e-05	0	4.31618e-05	4.07344e-05	0	8.29925e-05
block1312608_cand 3arm	0.000252228	0	0.000178302	0.000115283	0.000182091	0	8.19988e-05	0	4.31618e-05	6.11016e-05	0	0.000103741
block1546176_cand 3arm	0.000840761	0.00024164	0.000118868	5.76417e-05	0	0.000113886	0	0	0	0	0.000133051	0
mmu-mir-667 3arm	0	4.83281e-05	0	0	0	0	2.04997e-05	0.000143672	0.000129485	6.11016e-05	0.000199577	4.14963e-05
mmu-mir-92a 5arm	0	0	0	0	0	0	2.04997e-05	0.000266819	6.47427e-05	0.000122203	0	0
block762985_cand 3arm	0	0.000676593	0	0	0	0.000227772	0	2.05245e-05	0	2.03672e-05	0	2.07481e-05
block1775518_cand 5arm	0	0	0.000178302	0	0.000364181	0.000151848	2.04997e-05	2.05245e-05	6.47427e-05	0.000142571	0	4.14963e-05
mmu-mir-677 3arm	0.000168152	0.00024164	0.000118868	5.76417e-05	0.000364181	0.000113886	4.09994e-05	4.1049e-05	0	2.03672e-05	0.000133051	2.07481e-05
block1822140_cand 3arm	0	4.83281e-05	0	0	0	0.000113886	8.19988e-05	8.2098e-05	0	8.14689e-05	0	0.000145237
mmu-mir-467d 3arm	0.000384232	1.48702e-05	0.000124964	7.92309e-05	0.000271969	3.79621e-05	5.1268e-05	1.88141e-05	3.32014e-06	1.68421e-05	0.000413774	2.67332e-05
mmu-mir-1274a 5arm	0.000354545	9.41667e-05	0.000153411	6.06755e-05	0.00033543	8.99102e-05	1.13887e-05	7.80171e-05	1.39697e-05	3.27543e-05	0	3.91303e-05
block888508_cand 5arm	0	9.66561e-05	0	0	0	0	0.000122998	0.000164196	0	6.11016e-05	0	6.22444e-05
mmu-mir-491 3arm	0	0	0.000356605	0.000115283	0	0	4.09994e-05	6.15735e-05	0	0.000101836	6.65255e-05	6.22444e-05
block772528_cand 5arm	0	0.000289968	0	0	0	0.000303697	2.04997e-05	4.1049e-05	6.47427e-05	2.03672e-05	0	2.07481e-05
block2113492_cand 5arm	0	0	0	0	0	0	0.000163998	2.05245e-05	4.31618e-05	0.000162938	0	6.22444e-05
mmu-mir-1943 5arm	0	0	0.000118868	0	0	0	0.000102499	6.15735e-05	4.31618e-05	0.000203672	0	0
block1279069_cand 5arm	0	4.83281e-05	0	0	0	0	0	8.2098e-05	0.000194228	8.14689e-05	6.65255e-05	6.22444e-05
block593760_cand 3arm	0.000504456	0	0.000178302	5.76417e-05	0	7.59242e-05	2.04997e-05	0	4.31618e-05	4.07344e-05	0.000133051	6.22444e-05
block498853_cand 5arm	0	0	5.94342e-05	0	0	0	2.04997e-05	0.000123147	0.000129485	0.000142571	0	2.07481e-05
mmu-mir-744 3arm	0	0.00024164	5.94342e-05	5.76417e-05	0	0.000113886	4.09994e-05	0	0.000129485	2.03672e-05	6.65255e-05	4.14963e-05
mmu-mir-101a 5arm	0	0.00024164	0	0	0.000182091	0.000113886	6.14991e-05	8.2098e-05	0	8.14689e-05	6.65255e-05	2.07481e-05
mmu-mir-3072 5arm	0	0.000531609	0	0	0	3.79621e-05	4.09994e-05	8.2098e-05	2.15809e-05	0	0	6.22444e-05
mmu-mir-1960 3arm	0	0	0.000594342	0.000230567	0	0	8.19988e-05	2.05245e-05	6.47427e-05	0	0	0
mmu-mir-877 3arm	0	0	0	0	0	0	6.14991e-05	7.35461e-05	0.000302133	2.03672e-05	0	0
block621057_cand 5arm	0.000882799	0.00024164	0.000118868	0	0	0	4.09994e-05	3.07868e-05	0	0	3.32628e-05	0
mmu-mir-223 3arm	0	0	0.000118868	5.76417e-05	0	3.79621e-05	0.000122998	2.05245e-05	8.63237e-05	8.14689e-05	0	4.14963e-05
sblock10745_cand 3arm	8.40761e-05	0	5.94342e-05	0	0	0	4.09994e-05	8.2098e-05	0.000172647	0.000101836	0	0
block300347_cand 5arm	0	4.83281e-05	0	5.76417e-05	0.000182091	0.000683317	0	0	0	0	0	0
mmu-mir-505 3arm	0	0	0	5.76417e-05	0.000910453	0	0	0.000102623	8.63237e-05	0.000101836	0	2.07481e-05
block1981865_cand 5arm	0	0	5.94342e-05	0	0	0.000151848	6.14991e-05	6.15735e-05	2.15809e-05	8.14689e-05	0	0.000103741
sblock13779_novel 5arm	0	0	0	0	0	0	6.14991e-05	0.000102623	0.000129485	0	6.65255e-05	0.000124489
block1763834_cand 5arm	0	0	0	0	0.000182091	0	8.19988e-05	4.1049e-05	0.000107905	0.000122203	6.65255e-05	4.14963e-05
mmu-mir-1941 5arm	0	0	0.000237737	0	0	0	0.000102499	0.000102623	0.000107905	0	6.65255e-05	2.07481e-05
block2112919_cand 5arm	0	0	0	0	0	0	0.000286996	6.15735e-05	2.15809e-05	2.03672e-05	6.65255e-05	2.07481e-05
block625031_cand 5arm	0	0.00024164	0.000118868	0	0.000242787	3.79621e-05	0	4.1049e-05	8.63237e-05	0.000101836	0	6.91604e-06
mmu-mir-1191 5arm	1.68152e-05	0.000125653	7.33021e-05	0	4.04646e-05	5.31469e-05	5.37548e-05	3.69441e-05	4.79576e-05	8.19215e-05	3.40019e-05	7.42981e-05
block684157_cand 5arm	0	4.83281e-05	5.94342e-05	0	0	3.79621e-05	8.19988e-05	4.1049e-05	2.15809e-05	0.000122203	0	8.29925e-05
block381145_cand 5arm	0.000924837	0.000193312	5.94342e-05	5.76417e-05	0	0.000113886	0	0	0	0	0	0
block1790409_cand 5arm	0	0.000289968	0.000118868	5.76417e-05	0.000364181	0	2.04997e-05	0.000102623	2.15809e-05	4.07344e-05	0	0
sblock1013_cand 3arm	0.00042038	0	0.000118868	5.76417e-05	0.000182091	0	0.000143498	0	2.15809e-05	0	0	6.22444e-05
block1553703_cand 3arm	0	4.83281e-05	0.000178302	5.76417e-05	0	0.000113886	6.14991e-05	0	4.31618e-05	0.000142571	0	0
mmu-mir-133a 3arm	0	4.83281e-05	7.92456e-05	3.84278e-05	0	3.79621e-05	4.78327e-05	0	0	0.000142571	0.000199577	7.60765e-05
sblock114_cand 3arm	0	0	5.94342e-05	0	0	0	4.09994e-05	8.2098e-05	4.31618e-05	0.000203672	0	2.07481e-05
block982458_cand 5arm	0	4.83281e-05	0	0	0.000364181	1.8981e-05	9.22487e-05	8.2098e-05	6.47427e-05	4.07344e-05	0	5.18703e-05
mmu-mir-325 3arm	0.000840761	7.24921e-05	0.000297171	0	0	0	2.04997e-05	0	0	0	6.65255e-05	2.07481e-05
mmu-mir-297b 5arm	0	1.61094e-05	7.92456e-05	3.84278e-05	0.000728362	5.06161e-05	2.04997e-05	0.000123147	8.63237e-05	6.78907e-06	3.32628e-05	0
block2092387_cand 3arm	1.73757e-05	0.000270445	5.00917e-05	9.04788e-05	0.00020125	0.000168047	3.96339e-05	1.33791e-05	3.2611e-05	2.37249e-05	0	8.87359e-06
block2092386_cand 3arm	1.73757e-05	0.000270445	5.00917e-05	9.04788e-05	0.00020125	0.000168047	3.96339e-05	1.33791e-05	3.2611e-05	2.37249e-05	0	8.87359e-06
mmu-mir-669o 3arm	0	2.55271e-05	0.000173121	3.36982e-05	0	4.63332e-05	6.10786e-05	4.28127e-05	1.49406e-05	3.54076e-05	0.000126569	9.8527e-05
block1012083_cand 3arm	0.000672608	9.66561e-05	0.000118868	0	0	0.000113886	0	4.1049e-05	2.15809e-05	2.03672e-05	0	0
block1527692_cand 5arm	0.000588532	0.000193312	0.000178302	5.76417e-05	0	3.79621e-05	0	0	0	6.11016e-05	0	0
block2388612_cand 5arm	0.000924837	9.66561e-05	5.94342e-05	0	0	7.59242e-05	0	0	0	2.03672e-05	6.65255e-05	2.07481e-05
block2172863_cand 5arm	0.000168152	0	0.000178302	5.76417e-05	0.000728362	0	2.04997e-05	0.000102623	4.31618e-05	0	0	2.07481e-05
mmu-mir-199b 5arm	0	0.000338296	0	0	0	0.000227772	0	4.1049e-05	2.15809e-05	4.07344e-05	0	2.07481e-05
block310226_cand 5arm	0.000168152	0	0	0.000230567	0	7.59242e-05	0	2.05245e-05	4.31618e-05	0.000162938	0	0
block2088589_cand 3arm	0	4.83281e-05	5.94342e-05	5.76417e-05	0	0.000113886	6.14991e-05	6.15735e-05	4.31618e-05	2.03672e-05	0	8.29925e-05
block1762915_cand 3arm	0	9.66561e-05	5.94342e-05	5.76417e-05	0	7.59242e-05	2.04997e-05	6.15735e-05	0.000172647	2.03672e-05	0	0
block533599_cand 5arm	0	0	0	0	0	0	0.000122998	6.15735e-05	8.63237e-05	6.11016e-05	0	6.22444e-05
block1908066_cand 3arm	0.000168152	0.000314132	0	0	0	0.000227772	4.09994e-05	1.02623e-05	1.07905e-05	2.03672e-05	0	1.03741e-05
block1394662_cand 3arm	0	0	0.000118868	0	0	0.000113886	8.19988e-05	2.05245e-05	4.31618e-05	0.000101836	0	4.14963e-05
block451968_cand 3arm	0	0	0	0	0	0	0.000143498	4.1049e-05	0	0.000101836	0	0.000103741
mmu-mir-1193 3arm	0	0	0	0	0.000182091	0	2.04997e-05	0	0.000280552	0	0	8.29925e-05
sblock12663_cand 3arm	0	4.83281e-05	5.94342e-05	0	0	7.59242e-05	0.000102499	0	0.000129485	4.07344e-05	0	4.14963e-05
block1908064_cand 3arm	0.000168152	0.000314132	0	0	0	0.000227772	4.09994e-05	1.02623e-05	1.07905e-05	2.03672e-05	0	1.03741e-05
block40317_cand 5arm	0.000168152	9.66561e-05	0.000267454	0	0.000455227	7.59242e-05	2.04997e-05	2.05245e-05	2.15809e-05	0	0	6.22444e-05
block1258988_cand 3arm	0	4.83281e-05	0	0	0	0	2.04997e-05	6.67046e-05	0.000129485	0.000106928	0	4.14963e-05
mmu-mir-297c 3arm	0.000113173	1.93312e-05	0.000186793	5.76417e-05	0	2.27772e-05	5.00535e-05	4.39811e-05	3.45295e-05	2.03672e-05	0.000144139	5.25619e-05
block568325_cand 3arm	0	4.83281e-05	5.15096e-05	0	0.000333833	0	6.83324e-05	7.18358e-05	6.47427e-05	5.0918e-05	0	4.14963e-05
mmu-mir-190 3arm	0	0	5.94342e-05	0	0	0	0	0.000102623	0	2.03672e-05	0.000399153	0.000103741
mmu-mir-503 3arm	0	0	0.000297171	5.76417e-05	0	0	4.09994e-05	0	8.63237e-05	8.14689e-05	0	4.14963e-05
block1875951_cand 5arm	0	4.83281e-05	0.000178302	0	0.00109254	0.00018981	2.04997e-05	0	2.15809e-05	2.03672e-05	0	0
block1663440_cand 5arm	0	0.000459117	0	0	0	0.000208791	0	2.05245e-05	0	4.07344e-05	0	0
block1363421_cand 3arm	0.00100891	0	0.000118868	0.000115283	0	0	4.09994e-05	0	0	0	0	0
mmu-mir-142 3arm	0	0	0	0	0	0	0.000102499	0.000143672	6.47427e-05	2.03672e-05	6.65255e-05	2.07481e-05
block2037667_cand 5arm	8.40761e-05	4.83281e-05	0.000118868	5.76417e-05	0.000182091	3.79621e-05	4.09994e-05	4.1049e-05	6.47427e-05	6.11016e-05	0	2.07481e-05
mmu-mir-1927 3arm	0	4.83281e-05	0.000178302	0	0	0.000227772	0	6.15735e-05	0	8.14689e-05	0	2.07481e-05
mmu-mir-452 5arm	0	0	0	0	0	0	0.000102499	0.000102623	0.000107905	0	0.000133051	2.07481e-05
block1651738_cand 3arm	0	0	0	0	9.10453e-05	0	4.09994e-05	0.000102623	0.000107905	8.14689e-05	0	3.11222e-05
mmu-mir-297b 3arm	6.72608e-05	1.93312e-05	0.000178302	5.76417e-05	0	2.27772e-05	5.00535e-05	4.1049e-05	3.45295e-05	2.03672e-05	0.000144139	5.25619e-05
mmu-mir-124-3-as 3arm	0	3.22187e-05	1.98114e-05	0	6.06969e-05	0.000139194	4.09994e-05	3.42075e-05	0.000122292	2.71563e-05	0	2.76642e-05
block896003_cand 3arm	0	4.83281e-05	0.000118868	0	0	0.000227772	0.000102499	0	0	6.11016e-05	0	0
block1556019_cand 5arm	0	4.83281e-05	0	0.000115283	0	7.59242e-05	8.19988e-05	4.1049e-05	6.47427e-05	4.07344e-05	0	2.07481e-05
block1562584_cand 3arm	0	0.000193312	0	0	0	0.000265735	2.04997e-05	4.1049e-05	2.15809e-05	0	0	4.14963e-05
block2165392_cand 3arm	0	0	0	0	0	3.79621e-05	0	8.2098e-05	4.31618e-05	0.000142571	0	6.22444e-05
block2423281_cand 3arm	0	0.000144984	0.000178302	5.76417e-05	0	0	6.14991e-05	6.15735e-05	0	2.03672e-05	6.65255e-05	4.14963e-05
block379119_cand 3arm	0	9.66561e-05	5.94342e-05	0	0	3.79621e-05	6.14991e-05	6.15735e-05	2.15809e-05	6.11016e-05	0	6.22444e-05
block356868_cand 3arm	0.000336304	9.66561e-05	0.000118868	5.76417e-05	0	0	6.14991e-05	0	4.31618e-05	2.03672e-05	0.000133051	0
block824344_cand 3arm	0	0.000193312	0	0	0.00127463	0.000227772	0	0	0	0	0	0
block1156000_cand 5arm	0	9.66561e-05	0.000178302	0.00034585	0.000546272	0.000113886	0	0	0	0	0	0
mmu-mir-450a 3arm	0.000504456	0	0.000148585	0	0	0	6.14991e-05	6.8415e-05	2.15809e-05	2.03672e-05	0	0
block718059_cand 3arm	8.40761e-05	0.000144984	7.42927e-05	0.000187336	0.000227613	0.000151848	4.09994e-05	0	0	2.03672e-05	0	0
mmu-mir-466d 3arm	0.00015408	7.0158e-05	7.59795e-05	1.36219e-05	0	1.22458e-06	7.55685e-05	3.07868e-05	2.49571e-05	2.10946e-05	0.000161152	4.13229e-05
mmu-mir-466d-3p 5arm	0.00015408	7.0158e-05	7.59795e-05	1.36219e-05	0	1.22458e-06	7.55685e-05	3.07868e-05	2.49571e-05	2.03672e-05	0.000161152	4.13229e-05
block537639_cand 5arm	0.000252228	0.000217476	8.91512e-05	0	0	5.69431e-05	0	0	0.000107905	0	6.65255e-05	0
block200695_cand 3arm	0.00021019	0.000193312	5.94342e-05	2.88208e-05	0.000364181	9.49052e-05	1.02499e-05	0	2.15809e-05	2.03672e-05	6.65255e-05	1.03741e-05
block2392101_cand 3arm	0	0	0	0	0.000242787	0	0.000122998	0	2.15809e-05	4.07344e-05	0	0.000124489
mmu-mir-466e 3arm	0.000339688	0.00016448	0.000130167	2.72437e-05	0	2.44917e-06	3.32392e-05	2.7366e-06	6.75235e-06	8.72881e-06	8.40793e-05	4.8683e-05
block1248695_cand 5arm	0	0.00024164	0	0	0	0.000417583	0	0	0	0	0	0
block506392_cand 3arm	0.000168152	9.66561e-05	0.000178302	0.000115283	0	0.00018981	2.04997e-05	0	2.15809e-05	0	0	0
block744730_cand 3arm	8.40761e-05	0.000144984	0.000237737	5.76417e-05	0.000728362	7.59242e-05	0	0	2.15809e-05	0	0	0
block478146_cand 3arm	0.000168152	9.66561e-05	0.000237737	0.000172925	0	0.000151848	0	2.05245e-05	0	0	0	0
block873737_cand 5arm	0	0.000289968	0	0	0	0.00018981	0	0	6.47427e-05	2.03672e-05	0	2.07481e-05
sblock4276_cand 3arm	0.000252228	0.000386624	0	0	0	0	6.14991e-05	0	0	4.07344e-05	0	0
block415274_cand 5arm	0.000588532	0	0.000475473	5.76417e-05	0	0	0	0	0	0	0	0
block1005012_cand 5arm	0	0.000144984	0	0	0	3.79621e-05	6.14991e-05	0	8.63237e-05	8.14689e-05	0	2.07481e-05
block340491_cand 5arm	0.000168152	9.66561e-05	0	0	0	0.000455545	0	0	0	0	0	0
block2143893_cand 3arm	0	0.000193312	0.000356605	0	0.000546272	3.79621e-05	4.09994e-05	0	0	0	0	0
block2192672_cand 5arm	0.00100891	9.66561e-05	0	5.76417e-05	0	3.79621e-05	0	0	0	0	0	0
block740655_cand 5arm	0	0.00024164	0	0	0.000182091	7.59242e-05	0	0.000123147	0	2.03672e-05	0	2.07481e-05
mmu-mir-451 3arm	0	0	0.000118868	0.000172925	0	0	6.14991e-05	6.15735e-05	0	2.03672e-05	0.000133051	4.14963e-05
block201763_cand 3arm	0	0.000193312	5.94342e-05	0	0	0.000151848	6.14991e-05	4.1049e-05	2.15809e-05	0	0	2.07481e-05
block164785_cand 3arm	0	0.000289968	0	0	0	0.000265735	6.14991e-05	0	0	0	0	0
block69058_cand 3arm	0	9.66561e-05	0	0	0	0.000341659	0	0	6.47427e-05	0	0.000133051	0
block1464500_cand 5arm	8.40761e-05	9.66561e-05	0.000118868	0	0.000546272	0.000113886	2.04997e-05	2.05245e-05	0	0	0	6.22444e-05
block1834522_cand 3arm	0	0.00024164	0	0	0	0.000227772	2.04997e-05	2.05245e-05	2.15809e-05	0	0	4.14963e-05
block221584_cand 3arm	0	9.66561e-05	0	5.76417e-05	0	0.000113886	6.14991e-05	6.15735e-05	0	6.11016e-05	0	2.07481e-05
mmu-mir-672 3arm	8.40761e-05	0	0.000267454	2.88208e-05	0	0	5.12493e-05	0	0	4.07344e-05	0.000133051	6.22444e-05
block805831_cand 5arm	0	0.000386624	2.97171e-05	0	0	0.000113886	0	8.2098e-05	0	0	0	0
mmu-mir-1933 3arm	0	0	0	0	0	0.000246754	6.14991e-05	0	4.31618e-05	4.07344e-05	0	4.14963e-05
block610146_cand 5arm	0	0	0	0	0	0	0	0.00022577	0	0	6.65255e-05	6.22444e-05
block1179316_cand 3arm	0.000504456	0	0	0	0.000728362	3.79621e-05	0	0	2.15809e-05	6.11016e-05	0	0
mmu-mir-200a 5arm	0	0	0.000118868	0	0	0	0	0	0.000151066	0.000122203	0	0
block968814_cand 3arm	0	0.000193312	0.000118868	5.76417e-05	0	0.000113886	6.14991e-05	2.05245e-05	0	2.03672e-05	0	0
block316531_cand 3arm	0.00042038	0.000193312	0.000237737	0	0	7.59242e-05	0	0	0	0	0	0
mmu-mir-134 3arm	0	4.83281e-05	0.000178302	0.000172925	0	7.59242e-05	4.09994e-05	2.05245e-05	2.15809e-05	2.03672e-05	0	2.07481e-05
block1498426_cand 5arm	0	4.83281e-05	0	0	0	0	8.19988e-05	0	2.15809e-05	0.000162938	0	2.07481e-05
block609447_cand 3arm	0	4.83281e-05	0	0	0	0.000265735	4.09994e-05	4.1049e-05	0	0	0	6.22444e-05
mmu-mir-26a 3arm	0	0	0	0	0	0	8.19988e-05	0	6.47427e-05	8.14689e-05	0	8.29925e-05
mmu-mir-383 3arm	0	0	0.000534907	0.000172925	0	0	2.04997e-05	2.05245e-05	0	0	6.65255e-05	0
block1990223_cand 3arm	0	0	0	0	0	3.79621e-05	4.09994e-05	0	0.000107905	0.000101836	0	4.14963e-05
block1000933_cand 5arm	0	0	0.000178302	5.76417e-05	0	0	6.14991e-05	0	4.31618e-05	0.000101836	0	2.07481e-05
block117021_cand 3arm	0	0	0	0	0	0	0	0.000123147	4.31618e-05	8.14689e-05	0	6.22444e-05
block1824294_cand 5arm	0	4.83281e-05	0	0.000172925	0.000546272	7.59242e-05	2.04997e-05	2.05245e-05	2.15809e-05	4.07344e-05	6.65255e-05	0
block1649781_cand 5arm	0	0	0.00071321	0.000115283	0	0	0	0	0	2.03672e-05	0	0
block137367_cand 5arm	0.000196177	3.22187e-05	0	0	0.000182091	3.79621e-05	3.41662e-05	4.1049e-05	2.87746e-05	2.71563e-05	0	7.60765e-05
mmu-mir-9-3-as 5arm	0.00036433	6.44374e-05	3.96228e-05	3.84278e-05	0	8.85782e-05	1.36665e-05	5.4732e-05	0	2.03672e-05	4.43503e-05	6.91604e-06
block789431_cand 3arm	0.000756685	9.66561e-05	5.94342e-05	0	9.10453e-05	1.8981e-05	1.02499e-05	0	0	1.01836e-05	0	1.03741e-05
mmu-mir-1983 5arm	0.000433315	0.000117272	4.95285e-06	0	0.000196098	0.000100878	0	2.05245e-05	2.50394e-05	6.65851e-06	1.5352e-05	6.65004e-06
mmu-mir-574-5p 5arm	4.42576e-05	6.6356e-05	0.000114914	2.23417e-07	0	0.000178413	1.30771e-05	1.30196e-05	1.36897e-05	6.62469e-05	0	1.33572e-05
block209746_cand 5arm	0	0.00024164	0	0	0.000364181	7.59242e-05	4.09994e-05	0	2.15809e-05	0	0	4.14963e-05
block1278393_cand 5arm	0	0.000289968	5.94342e-05	0	0	0.00018981	0	0	0	4.07344e-05	0	0
block2025228_cand 3arm	0	0.000193312	5.94342e-05	0	0	7.59242e-05	6.14991e-05	0	2.15809e-05	6.11016e-05	0	0
block240853_cand 5arm	0.000672608	0	0.000178302	5.76417e-05	0	0	4.09994e-05	0	0	0	0	0
block1380572_cand 5arm	0	0	0	0	0.00127463	0	4.09994e-05	0	8.63237e-05	0	0	2.07481e-05
block1447286_cand 3arm	0	9.66561e-05	0.000118868	0	0	7.59242e-05	4.09994e-05	4.1049e-05	2.15809e-05	4.07344e-05	6.65255e-05	0
block872731_cand 3arm	8.40761e-05	0	0	0	0.000728362	3.79621e-05	4.09994e-05	4.1049e-05	8.63237e-05	0	0	0
block1068609_cand 5arm	0	0.000628265	0	0	0	3.79621e-05	0	0	0	0	0	0
block803582_cand 3arm	0	9.66561e-05	5.94342e-05	0.000115283	0.000182091	0.000151848	2.04997e-05	0	4.31618e-05	2.03672e-05	0	0
block292541_cand 5arm	0.000252228	4.83281e-05	0.000178302	0.000115283	0	0.000113886	4.09994e-05	0	0	0	0	0
block734312_cand 3arm	0	4.83281e-05	0	0.000115283	0	0	2.04997e-05	2.05245e-05	2.15809e-05	0.000142571	0	2.07481e-05
block1840036_cand 5arm	8.40761e-05	0	0	5.76417e-05	0.000182091	7.59242e-05	6.14991e-05	4.1049e-05	6.47427e-05	2.03672e-05	0	0
block1298882_cand 5arm	0	9.66561e-05	0.000237737	0	0.000546272	7.59242e-05	2.04997e-05	0	2.15809e-05	2.03672e-05	0	0
block2123739_cand 3arm	0	0.000338296	0	0	0	0.00018981	0	0	0	2.03672e-05	0	2.07481e-05
mmu-mir-592 3arm	0	0	0	5.76417e-05	0	3.79621e-05	2.04997e-05	4.1049e-05	0	4.07344e-05	0.000133051	0.000103741
block1055974_cand 3arm	0	0.000144984	0.000237737	0	0.000364181	0.000151848	0	0	0	2.03672e-05	0	0
block84482_cand 3arm	0	0	0.000178302	0.000115283	0	0	2.04997e-05	6.15735e-05	4.31618e-05	4.07344e-05	0	2.07481e-05
mmu-mir-466d-5p 5arm	8.40761e-05	0.000169148	0.000118868	1.92139e-05	0	0.000155012	1.02499e-05	2.05245e-05	1.07905e-05	0	3.32628e-05	1.03741e-05
mmu-mir-466d 5arm	8.40761e-05	0.000169148	0.000118868	1.92139e-05	0	0.000155012	1.02499e-05	2.05245e-05	1.07905e-05	0	3.32628e-05	1.03741e-05
mmu-mir-374-as 3arm	0.00042038	3.22187e-05	3.96228e-05	1.92139e-05	0.000364181	6.32701e-05	0	0	2.15809e-05	0	6.65255e-05	2.76642e-05
block157808_cand 5arm	0.000126114	0	0.000237737	0	0.000364181	3.79621e-05	6.14991e-05	2.05245e-05	2.15809e-05	0	0	0
block733806_cand 3arm	8.40761e-05	9.66561e-05	0.000148585	0.000115283	0	7.59242e-05	1.02499e-05	0	5.39523e-05	0	3.32628e-05	1.03741e-05
block1698822_cand 5arm	0	0.000169148	0	0	0	7.59242e-05	2.04997e-05	4.1049e-05	0	6.11016e-05	0	4.14963e-05
mmu-mir-466c 5arm	0	0.000164315	2.22878e-05	0	0	0.000129071	0	0.000102623	0	0	0	2.07481e-05
block2175868_cand 5arm	0.00042038	1.61094e-05	0	0	0.000364181	0.000177156	2.04997e-05	0	0	0	0	0
block1683150_cand 3arm	0	0.000144984	5.94342e-05	0.000115283	0.000364181	3.79621e-05	2.04997e-05	2.05245e-05	0	2.03672e-05	0	2.07481e-05
block888513_cand 5arm	0	0	0	0	0	0	4.09994e-05	0	0.000151066	8.14689e-05	0	0
block882730_cand 3arm	0	0.000144984	0.000237737	0.000115283	0.000364181	3.79621e-05	0	0	2.15809e-05	0	0	0
block687067_cand 3arm	0	4.83281e-05	1.48585e-05	0	0.000182091	4.74526e-05	2.56246e-05	7.69669e-05	2.15809e-05	2.5459e-05	0	4.66833e-05
block774504_cand 3arm	0.000168152	0	0.000118868	0	0	0	0	0	0.000151066	2.03672e-05	0	2.07481e-05
block1694275_cand 5arm	0	0	5.94342e-05	0.000230567	0.00127463	0	0	2.05245e-05	0	0	0	0
block1936159_cand 3arm	0	0	0	0	0	0	2.04997e-05	6.15735e-05	4.31618e-05	8.14689e-05	0	6.22444e-05
block2111936_cand 3arm	0	0	0.000356605	0	0.000182091	0.00018981	0	0	0	2.03672e-05	0	0
block1361251_cand 3arm	0	0	0	0	0	7.59242e-05	0	4.1049e-05	2.15809e-05	8.14689e-05	6.65255e-05	6.22444e-05
block1935226_cand 5arm	0	0.000144984	0	0	0	0.00018981	0	0	6.47427e-05	4.07344e-05	0	0
block1982559_cand 3arm	0	4.83281e-05	5.94342e-05	0	0	0	0.000122998	8.2098e-05	2.15809e-05	0	0	0
block194930_cand 5arm	0.000252228	0.000144984	0.000178302	0	0	0.000113886	0	0	0	2.03672e-05	0	0
block677470_cand 3arm	0	0.000144984	5.94342e-05	5.76417e-05	0	0.000113886	4.09994e-05	0	0	4.07344e-05	6.65255e-05	0
block450843_cand 5arm	0	9.66561e-05	5.94342e-05	0	0.000182091	0	0	2.05245e-05	6.47427e-05	8.14689e-05	0	2.07481e-05
block461614_cand 3arm	0	0.000193312	0	0	0	0	4.09994e-05	4.1049e-05	0	2.03672e-05	6.65255e-05	6.22444e-05
block2175447_cand 5arm	0	4.83281e-05	5.94342e-05	0	0.000182091	0.000151848	2.04997e-05	2.05245e-05	2.15809e-05	4.07344e-05	0	2.07481e-05
mmu-mir-297a 5arm	0.000835336	1.78051e-05	8.05237e-05	2.60317e-05	9.58372e-06	0	0	9.26913e-06	0	0	0	0
block864668_cand 3arm	0	0.00036246	0.000118868	0	0	7.59242e-05	0	0	0	0	6.65255e-05	0
block36023_cand 3arm	0	0	0	2.88208e-05	0	0	2.04997e-05	0.000102623	0	8.14689e-05	6.65255e-05	2.07481e-05
block316520_cand 3arm	4.2038e-05	0.000386624	0	0	0	0.000151848	0	0	0	0	0	0
mmu-mir-715 5arm	8.40761e-05	4.83281e-05	0	5.76417e-05	0	1.8981e-05	7.1749e-05	7.18358e-05	0	2.03672e-05	0	1.72901e-05
block1778570_cand 3arm	0	0	0.000118868	9.60695e-06	0	3.79621e-05	6.14991e-05	2.05245e-05	4.31618e-05	2.03672e-05	0	4.14963e-05
block243638_cand 3arm	8.40761e-05	0.000289968	5.94342e-05	5.76417e-05	0	0.000113886	0	0	0	0	0	0
mmu-mir-208b 5arm	0	0.000289968	0	0	0	0.000227772	0	0	0	0	0	0
sblock10745_cand 5arm	0	0.000144984	0	0	0	0.000113886	2.04997e-05	0	4.31618e-05	6.11016e-05	0	0
block1690965_cand 5arm	0	4.83281e-05	5.94342e-05	0	0	3.79621e-05	0.000102499	2.05245e-05	2.15809e-05	2.03672e-05	0	2.07481e-05
block2073657_cand 3arm	0	4.83281e-05	0.000178302	0	0	0.000151848	2.04997e-05	2.05245e-05	4.31618e-05	0	0	0
block1484037_cand 3arm	0	0	0	0	0.00218509	0	0	0	0	0	0	0
block2152262_cand 5arm	0	9.66561e-05	0.000237737	0.000115283	0.000182091	3.79621e-05	0	2.05245e-05	0	2.03672e-05	0	0
block321349_cand 5arm	0	0.000193312	0	0	0	0.000265735	0	0	2.15809e-05	0	0	0
block420295_cand 5arm	0	9.66561e-05	5.94342e-05	0	0.000182091	0.000151848	0	4.1049e-05	0	2.03672e-05	0	2.07481e-05
mmu-mir-214 3arm	0	0	0	0	0	0	4.09994e-05	4.1049e-05	0	6.11016e-05	0	0.000103741
mmu-mir-224 5arm	0	0	0	0	0	0	0	0	0.000215809	4.07344e-05	0	0
mmu-mir-669h 5arm	0	4.83281e-05	0.000118868	0.000115283	0	0.000113886	4.09994e-05	2.05245e-05	0	2.03672e-05	0	0
block1339416_cand 3arm	0	4.83281e-05	0	0	0.000364181	7.59242e-05	0	2.05245e-05	8.63237e-05	2.03672e-05	0	2.07481e-05
block588502_cand 5arm	0	0	0.000118868	0	0	7.59242e-05	1.02499e-05	3.07868e-05	6.47427e-05	0	0	6.22444e-05
block1327139_cand 5arm	0	0	0	0.000172925	0	0.000113886	0	2.05245e-05	4.31618e-05	4.07344e-05	0	2.07481e-05
block169247_cand 5arm	0	0.000144984	0.000297171	5.76417e-05	0	0	0	0	2.15809e-05	2.03672e-05	6.65255e-05	0
mmu-mir-24-1-as 3arm	0	0	0.000178302	5.76417e-05	0	0	0	0	2.15809e-05	8.14689e-05	6.65255e-05	4.14963e-05
block136964_cand 5arm	0	4.83281e-05	0.000237737	0.000115283	0	3.79621e-05	2.04997e-05	0	4.31618e-05	2.03672e-05	0	0
mmu-mir-9-1-as 5arm	0.00036433	6.44374e-05	3.96228e-05	3.84278e-05	0	8.85782e-05	1.36665e-05	1.3683e-05	0	0	4.43503e-05	6.91604e-06
mmu-mir-9-2-as 5arm	0.00036433	6.44374e-05	3.96228e-05	3.84278e-05	0	8.85782e-05	1.36665e-05	1.3683e-05	0	0	4.43503e-05	6.91604e-06
mmu-mir-24-2-as 5arm	8.40761e-05	0	0	2.88208e-05	0.000455227	0	1.02499e-05	3.07868e-05	5.39523e-05	5.0918e-05	0	1.03741e-05
block1894243_cand 3arm	0.000504456	0	2.97171e-05	2.88208e-05	0.000182091	0	5.12493e-05	0	2.15809e-05	0	0	0
block553677_cand 5arm	0	0	0.000297171	5.76417e-05	0.000182091	7.59242e-05	1.02499e-05	2.05245e-05	0	0	3.32628e-05	1.03741e-05
mmu-mir-297b-5p 3arm	0	1.61094e-05	7.92456e-05	3.84278e-05	0.000728362	5.06161e-05	0	2.05245e-05	4.31618e-05	6.78907e-06	3.32628e-05	0
block1938014_cand 3arm	0.000336304	0	0	0	0.00109254	0	2.04997e-05	0	0	0	0	0
block779267_cand 3arm	0	0.000144984	5.94342e-05	5.76417e-05	0	0.000151848	0	2.05245e-05	0	2.03672e-05	0	0
block2066653_cand 5arm	0	0.000144984	0.000178302	5.76417e-05	0	0.000113886	2.04997e-05	0	0	0	0	0
block80545_cand 3arm	0.000756685	0	5.94342e-05	0	0	0	0	0	0	0	0	2.07481e-05
block332442_cand 3arm	0	0	0	0	0	0	8.19988e-05	2.05245e-05	4.31618e-05	4.07344e-05	0	4.14963e-05
mmu-mir-378 5arm	0	7.24921e-05	0	0	0	0.000132867	4.09994e-05	4.1049e-05	4.31618e-05	0	0	0
block510320_cand 5arm	0.000252228	9.66561e-05	0	0	0	3.79621e-05	0	4.1049e-05	0	2.03672e-05	0	4.14963e-05
block1142995_cand 5arm	0	0.000193312	5.94342e-05	0	0	0.00018981	0	0	0	0	6.65255e-05	0
mmu-mir-758 5arm	0	9.66561e-05	0	0	0	0	6.14991e-05	0	2.15809e-05	6.11016e-05	0	4.14963e-05
block2143305_cand 3arm	0	0.000193312	0	0	0	7.59242e-05	0	4.1049e-05	4.31618e-05	2.03672e-05	0	0
block2391296_cand 3arm	0	0.00024164	0	0	0	0.000227772	0	0	0	0	0	0
block296368_cand 5arm	0.000924837	0	0	0	0	0	0	0	0	0	0	0
mmu-mir-223 5arm	0	0	0	0	0	0	6.14991e-05	8.2098e-05	0	6.11016e-05	0	2.07481e-05
block103311_cand 5arm	0	0.000193312	0	0	0	0.000151848	4.09994e-05	0	0	2.03672e-05	0	0
block1993307_cand 3arm	0.00042038	4.83281e-05	5.94342e-05	0	0	0	0	0	6.47427e-05	0	0	2.07481e-05
block276272_cand 3arm	0	0.000144984	0	0	0	0.000303697	0	0	0	0	0	0
block628394_cand 5arm	0.000588532	0	0	0	0	0	0	0	4.31618e-05	4.07344e-05	0	0
block1961587_cand 3arm	0.000504456	0	0.000118868	0	0	0.000113886	0	0	0	0	0	0
block377537_cand 3arm	0	0.00024164	0.000118868	0.000115283	0	3.79621e-05	2.04997e-05	0	0	0	0	0
block710475_cand 3arm	0.000168152	9.66561e-05	5.94342e-05	0.000115283	0.000182091	7.59242e-05	0	0	0	2.03672e-05	0	0
block296666_cand 5arm	0	0	0	0	0	0	2.04997e-05	4.1049e-05	4.31618e-05	8.14689e-05	0	4.14963e-05
block2002939_cand 5arm	0	0	0	0	0	0	2.04997e-05	8.2098e-05	6.47427e-05	4.07344e-05	6.65255e-05	0
sblock1843_cand 5arm	0	0	5.94342e-05	5.76417e-05	0.000182091	0	4.09994e-05	0.000102623	0	2.03672e-05	0	0
block69702_cand 5arm	0	4.83281e-05	0.000118868	0	0	0.00018981	0	2.05245e-05	4.31618e-05	0	0	0
mmu-mir-208b 3arm	8.40761e-05	0	0	0	0	0	6.14991e-05	0	8.63237e-05	0	0	6.22444e-05
block1812484_cand 3arm	0.000756685	0	0.000118868	0	0	0	0	0	0	0	0	0
block412066_cand 3arm	0	9.66561e-05	0	0	0	0.000265735	4.09994e-05	0	0	0	0	0
block1372114_cand 3arm	0	9.66561e-05	0	0	0	0	0	4.1049e-05	2.15809e-05	8.14689e-05	0	4.14963e-05
block454991_cand 3arm	0	0.000289968	0	0	0	0.00018981	0	0	0	0	0	0
block2399071_cand 5arm	0	0	0	0	0	0	0	8.2098e-05	4.31618e-05	8.14689e-05	0	2.07481e-05
sblock7080_cand 5arm	0	0.00024164	0	0	0	0.000227772	0	0	0	0	0	0
mmu-mir-297b-5p 5arm	0	1.61094e-05	7.92456e-05	3.84278e-05	0.000728362	5.06161e-05	0	2.05245e-05	4.31618e-05	6.78907e-06	0	0
block1675159_cand 3arm	0	8.05468e-05	0.000118868	5.76417e-05	0.000273136	0.000139194	6.83324e-06	0	0	6.78907e-06	0	0
block2042088_cand 3arm	0.000378342	0	0	0	0	0	2.04997e-05	4.1049e-05	6.47427e-05	0	0	0
block1433780_cand 5arm	0	0	0	0	0	0	2.04997e-05	3.07868e-05	6.47427e-05	8.14689e-05	0	2.07481e-05
block1862703_cand 3arm	0	0	5.94342e-05	0	0	0	7.1749e-05	2.05245e-05	1.07905e-05	8.14689e-05	3.32628e-05	0
mmu-mir-24-1-as 5arm	8.40761e-05	0	0	2.88208e-05	0.000455227	0	1.02499e-05	3.07868e-05	5.39523e-05	3.05508e-05	0	1.03741e-05
block858477_cand 3arm	0.000672608	9.66561e-05	1.98114e-05	0	0	0	0	0	0	0	0	0
mmu-mir-709 5arm	7.02999e-05	1.78416e-05	0.000202855	1.55372e-05	4.00135e-05	3.49146e-05	1.06931e-05	4.38165e-05	2.33061e-05	1.44047e-06	3.17685e-05	3.55792e-07
block1782111_cand 5arm	1.68152e-05	0	2.97171e-05	0	3.64181e-05	3.79621e-05	5.12493e-05	1.84721e-05	2.15809e-05	1.01836e-05	3.32628e-05	6.22444e-05
mmu-mir-669l 5arm	0	9.66561e-06	5.94342e-05	0	0	1.8981e-05	2.04997e-05	9.23603e-05	6.47427e-05	0	0	0
mmu-mir-709 3arm	6.79021e-05	1.58264e-05	0.000200769	8.28212e-06	3.42363e-05	2.63982e-05	1.50031e-05	4.00615e-05	2.36223e-05	6.12227e-06	2.08038e-05	5.12761e-06
mmu-mir-1948 5arm	8.40761e-05	9.66561e-05	1.98114e-05	4.80347e-05	0	7.59242e-05	0	4.1049e-05	0	2.03672e-05	0	2.07481e-05
block1212219_cand 3arm	0	0	0	0	0	0	2.04997e-05	0.000123147	2.15809e-05	4.07344e-05	0	0
mmu-mir-155 5arm	0	9.66561e-05	0	0	0	7.59242e-05	0	0	0.000107905	0	0	2.07481e-05
block2140673_cand 5arm	0	0.000193312	0	0	0	0.000227772	0	0	0	0	0	0
block170850_cand 3arm	0.000504456	4.83281e-05	0.000118868	0	0	0	0	0	0	0	0	2.07481e-05
block1813205_cand 3arm	0	0	5.94342e-05	5.76417e-05	0	0	2.04997e-05	2.05245e-05	4.31618e-05	8.14689e-05	0	0
block314832_cand 3arm	8.40761e-05	4.83281e-05	0	5.76417e-05	0.000182091	0	2.04997e-05	4.1049e-05	4.31618e-05	0	0	2.07481e-05
block1376044_cand 5arm	0.000588532	0	5.94342e-05	0	0	7.59242e-05	0	0	0	0	0	0
block1125573_cand 5arm	0	4.83281e-05	0.000118868	5.76417e-05	0	3.79621e-05	6.14991e-05	2.05245e-05	0	0	0	2.07481e-05
block850200_cand 5arm	0	0.000289968	0	0	0	0.000151848	0	0	0	0	0	0
block1604553_cand 5arm	0	9.66561e-05	0	0	0	0.000113886	6.14991e-05	0	4.31618e-05	0	0	0
mmu-mir-200b 5arm	0	0	0	0	0	0	2.04997e-05	0	2.15809e-05	0.000101836	0	6.22444e-05
mmu-mir-694 3arm	0	0	5.94342e-05	5.76417e-05	0	0	0	0.000102623	2.15809e-05	2.03672e-05	0	2.07481e-05
block628453_cand 3arm	0.000840761	0	0	0	0	0	0	0	0	0	0	0
block206485_cand 3arm	0.000168152	4.83281e-05	0	0	0.000364181	7.59242e-05	2.04997e-05	0	4.31618e-05	0	0	0
mmu-mir-743b 3arm	0	0	0	0	0	0	0.000184497	0	0	0	0	2.07481e-05
block1542765_cand 3arm	0	0	0	0	0	0	0.000143498	0	0	4.07344e-05	0	2.07481e-05
block1973500_cand 3arm	0	9.66561e-05	0	0.000115283	0.000364181	0.000113886	2.04997e-05	0	0	0	0	0
block2205149_cand 3arm	0	0	5.94342e-05	0	0	0	4.09994e-05	8.2098e-05	2.15809e-05	0	0	4.14963e-05
block240620_cand 5arm	0	0	0	0	0.00182091	0	0	0	0	0	0	0
block2331466_cand 3arm	0	0	0	0	0	0	0	0.000123147	6.47427e-05	2.03672e-05	0	0
mmu-mir-665 5arm	0.000168152	0.000144984	0	0	0	0.000151848	0	0	0	2.03672e-05	0	0
mmu-mir-376c 5arm	0	0	0	0	0	3.79621e-05	8.19988e-05	4.1049e-05	2.15809e-05	4.07344e-05	0	0
block1707814_cand 5arm	0	9.66561e-05	0.000178302	5.76417e-05	0	0	2.04997e-05	2.05245e-05	2.15809e-05	0	0	2.07481e-05
block1394594_cand 3arm	0	0.000144984	0	0	0	3.79621e-05	4.09994e-05	4.1049e-05	0	0	0.000133051	0
block1910101_cand 5arm	0	0.000144984	0	0	0	0.00018981	2.04997e-05	0	0	2.03672e-05	0	0
block222601_cand 3arm	0.000168152	0	5.94342e-05	0	0	0.000113886	2.04997e-05	0	6.47427e-05	0	0	0
block394615_cand 3arm	8.40761e-05	0	0	0	0.00151742	0	6.83324e-06	0	0	0	0	0
block1167649_cand 5arm	0	0	5.94342e-05	5.76417e-05	0.000182091	0.000208791	0	1.02623e-05	1.07905e-05	0	0	0
mmu-mir-149 3arm	0	4.83281e-05	0	0	0.000182091	0	2.04997e-05	1.02623e-05	0.000107905	0	0	2.07481e-05
block377126_cand 3arm	1.68152e-05	0	2.97171e-05	0	3.64181e-05	3.79621e-05	5.12493e-05	1.84721e-05	2.15809e-05	1.01836e-05	3.32628e-05	4.14963e-05
mmu-mir-1196 5arm	0.00031974	6.00113e-05	2.05955e-05	1.17424e-05	7.51616e-05	2.4463e-05	4.09293e-06	3.68125e-06	3.00057e-05	9.39935e-06	1.07702e-05	4.25861e-06
mmu-mir-547 3arm	0.000504456	0	0	0	0	0	2.04997e-05	0	2.15809e-05	0	0	2.07481e-05
block1541229_cand 5arm	0	9.66561e-05	0	0	0	0.00018981	0	0	4.31618e-05	0	0	0
block960529_cand 5arm	0	0.000265804	0	0	0	0.000132867	0	0	0	0	0	0
sblock13779_novel 3arm	0	0	0	0	0	0	0	8.2098e-05	8.63237e-05	0	6.65255e-05	0
sblock4276_cand 5arm	0	0	0	0	0	0.000151848	4.09994e-05	2.05245e-05	2.15809e-05	2.03672e-05	0	0
mmu-mir-669o 5arm	0	0	0	0	0	0	0	0.000102623	1.07905e-05	5.0918e-05	0	2.07481e-05
mmu-mir-194 3arm	0	0	5.94342e-05	0	0	0	6.14991e-05	0	0	0.000101836	0	0
mmu-mir-668 5arm	0	9.66561e-05	0	0	0	7.59242e-05	4.09994e-05	0	0	2.03672e-05	0	4.14963e-05
mmu-mir-31 3arm	0	0	0	0	0	0	0	0	4.31618e-05	0	0.000399153	2.07481e-05
block36491_cand 5arm	0	0	0	0	0	0	0	0.000143672	4.31618e-05	0	0	0
block2079590_cand 5arm	0.000252228	4.83281e-05	4.95285e-05	0	0	1.8981e-05	2.04997e-05	0	0	4.07344e-05	0	1.03741e-05
block1928205_cand 5arm	0	6.44374e-05	0	8.64625e-05	6.06969e-05	0.000113886	1.70831e-05	0	1.79841e-05	6.78907e-06	0	1.03741e-05
mmu-mir-219-1-as 3arm	0	0	0	0	0	0	1.02499e-05	2.05245e-05	5.39523e-05	3.05508e-05	0	6.22444e-05
block696337_cand 5arm	8.40761e-05	0.000193312	0	0	0	0.000132867	0	0	0	0	0	0
block2064255_cand 5arm	0.000112101	0	2.97171e-05	0	0	7.59242e-05	2.73329e-05	0	0	4.07344e-05	0	2.76642e-05
mmu-mir-466g 3arm	5.89272e-05	3.5006e-05	0.000160163	4.791e-05	0.000218509	9.0112e-06	7.45444e-06	5.59759e-06	0	1.85157e-06	0	2.83827e-05
block1908797_cand 3arm	0	6.04101e-05	0	1.44104e-05	9.10453e-05	3.79621e-05	4.09994e-05	0	4.85571e-05	2.03672e-05	0	0
mmu-mir-466a 3arm	0.000169844	8.224e-05	6.50833e-05	1.36219e-05	0	1.22458e-06	1.66196e-05	1.3683e-06	3.37617e-06	4.3644e-06	4.20397e-05	2.43415e-05
mmu-mir-466a-3p 3arm	0.000169844	8.224e-05	6.50833e-05	1.36219e-05	0	1.22458e-06	1.66196e-05	1.3683e-06	3.37617e-06	4.3644e-06	3.76046e-05	2.43415e-05
block891741_cand 5arm	0.000672608	0	0	0	0	0	0	0	0	0	0	0
block766146_cand 3arm	8.40761e-05	4.83281e-05	2.97171e-05	2.88208e-05	0	3.79621e-05	0	0	2.15809e-05	5.0918e-05	0	1.03741e-05
sblock8912_novel 5arm	0	4.83281e-05	5.94342e-05	0	0	3.79621e-05	4.09994e-05	0	2.15809e-05	4.07344e-05	0	0
block1815316_cand 5arm	0	4.83281e-05	0	0	0	0.000113886	2.04997e-05	0	0	0	6.65255e-05	4.14963e-05
block492986_cand 5arm	0	0	2.97171e-05	0	0.00118359	0	2.04997e-05	0	0	0	0	0
mmu-mir-201 5arm	0	0	0	0	0	0	6.14991e-05	4.1049e-05	0	6.11016e-05	0	0
block682768_cand 5arm	0	0.000144984	0	0	0	7.59242e-05	0	0	0	4.07344e-05	0	2.07481e-05
block1695743_cand 3arm	0	0	0	0	0	0	2.04997e-05	2.05245e-05	0.000107905	2.03672e-05	0	0
block2007858_cand 3arm	0	0.000144984	0	0	0	0.000151848	0	0	0	0	0	2.07481e-05
block383866_cand 3arm	0	0.000144984	0	0	0	0.00018981	0	0	0	0	0	0
block161721_cand 5arm	0	9.66561e-05	0	0	0	7.59242e-05	0	2.05245e-05	6.47427e-05	0	0	0
mmu-mir-34c 3arm	0	0	0	0	0	0	0	0	0	0	0	0.000165985
block732961_cand 5arm	0	4.83281e-05	0	0	0	3.79621e-05	2.04997e-05	2.05245e-05	8.63237e-05	0	0	0
block624599_cand 3arm	0	4.83281e-05	0.000178302	0	0	0	2.04997e-05	0	4.31618e-05	0	0	2.07481e-05
mmu-mir-412 3arm	0	0	0	0	0	7.59242e-05	0	0	4.31618e-05	4.07344e-05	0	4.14963e-05
block1879005_cand 3arm	0	0	0	0	0.000242787	1.2654e-05	4.09994e-05	2.05245e-05	6.47427e-05	6.78907e-06	0	0
block2050391_cand 5arm	0.000336304	2.4164e-05	5.94342e-05	0	0	6.32701e-06	0	0	0	0	0.000133051	0
block731001_cand 3arm	0	0	0	0	0	0	4.09994e-05	5.13113e-05	2.15809e-05	1.01836e-05	0	3.11222e-05
block989019_cand 3arm	0	0	0	0	0	0	5.12493e-05	3.07868e-05	1.07905e-05	2.03672e-05	0	4.14963e-05
block2352155_cand 5arm	0.000462418	4.83281e-05	2.97171e-05	0	0	1.8981e-05	0	0	0	0	0	0
mmu-mir-669f 3arm	4.2038e-05	3.0205e-05	3.71464e-05	2.88208e-05	0	9.49052e-06	6.40616e-05	2.56556e-06	0	2.03672e-05	1.66314e-05	1.03741e-05
block1985688_cand 3arm	0	0	5.94342e-05	0	0.000728362	0	4.09994e-05	1.02623e-05	0	0	0	0
mmu-mir-219-2-as 3arm	0	0	0	0	0	0	1.02499e-05	2.05245e-05	5.39523e-05	3.05508e-05	0	4.14963e-05
mmu-mir-93 3arm	0	0	0	5.76417e-05	0	0	0	4.1049e-05	6.47427e-05	0	0	2.07481e-05
mmu-mir-760 5arm	8.40761e-05	0	0.000118868	0	0	0	0	2.05245e-05	2.15809e-05	0	0	4.14963e-05
block239236_cand 3arm	0	4.83281e-05	0	0	0	5.69431e-05	2.04997e-05	2.05245e-05	1.07905e-05	2.03672e-05	0	2.07481e-05
mmu-mir-1907 3arm	0	9.66561e-05	8.91512e-05	0	0	0.000132867	0	0	0	0	0	0
block781699_cand 5arm	0	0	0	0	0	0	0	4.1049e-05	2.15809e-05	2.03672e-05	0	6.22444e-05
block941115_cand 3arm	0	0	0	0	0	0.000265735	0	0	0	0	0	0
mmu-mir-3099 5arm	0	0.000193312	0.000118868	0	0	0	0	0	0	2.03672e-05	0	0
sblock11760_novel 5arm	0	2.4164e-05	0	0	0	1.8981e-05	2.04997e-05	1.02623e-05	4.31618e-05	2.03672e-05	0	3.11222e-05
mmu-mir-701 5arm	0	4.83281e-05	0	0	0	3.79621e-05	4.09994e-05	0	0	2.03672e-05	0	4.14963e-05
mmu-mir-881 3arm	0	0	0	0	0	0	0	2.05245e-05	4.31618e-05	6.11016e-05	0	2.07481e-05
block1034248_cand 3arm	0	0	5.94342e-05	0	0	0	2.04997e-05	6.15735e-05	0	2.03672e-05	0	2.07481e-05
sblock9232_novel 5arm	0	0	0	0	0	0	2.04997e-05	0	4.31618e-05	4.07344e-05	6.65255e-05	2.07481e-05
block1952026_cand 5arm	0	0	0	0	0	0.000113886	0	4.1049e-05	2.15809e-05	0	0	2.07481e-05
sblock11761_novel 5arm	0	2.4164e-05	0	0	0	1.8981e-05	2.04997e-05	1.02623e-05	4.31618e-05	2.03672e-05	0	3.11222e-05
block9625_cand 3arm	0	0	0	5.76417e-05	0	0	2.04997e-05	0	6.47427e-05	2.03672e-05	0	2.07481e-05
mmu-mir-1955 5arm	0.000112101	0	0	0	0	0	6.83324e-06	6.15735e-05	5.03555e-05	0	0	0
mmu-mir-1937c 3arm	0.000264239	6.90401e-05	4.2453e-05	0	0.000136568	0	0	0	1.54149e-05	0	0	0
block2434748_cand 5arm	0.000112101	0	5.94342e-05	0	6.06969e-05	7.59242e-05	1.36665e-05	1.3683e-05	0	0	2.21752e-05	6.91604e-06
mmu-mir-467e-star 3arm	7.15647e-05	0	0.00014151	1.42732e-05	0	5.42315e-06	2.04997e-05	0	0	5.8192e-06	5.76554e-05	1.67961e-05
mmu-mir-467e 3arm	7.15647e-05	0	0.00014151	1.42732e-05	0	5.42315e-06	2.04997e-05	0	0	5.8192e-06	5.76554e-05	1.67961e-05
block862210_cand 5arm	0	0.00012082	0	0	0	0.000151848	0	0	0	0	0	0
block309540_cand 5arm	0	2.4164e-05	5.94342e-05	8.64625e-05	0.000637317	0	0	0	0	0	0	0
block1390566_cand 3arm	0	2.4164e-05	8.91512e-05	5.76417e-05	0	1.8981e-05	0	0	2.15809e-05	1.01836e-05	3.32628e-05	1.03741e-05
block144887_cand 5arm	0	0.00012082	0	0	0	1.8981e-05	2.04997e-05	2.05245e-05	0	0	0	2.07481e-05
block1215068_cand 5arm	0.000336304	0	0	0	0	0	4.09994e-05	0	0	0	0	0
mmu-mir-670 3arm	0	0	5.94342e-05	0	0	0	4.09994e-05	0	6.47427e-05	0	0	0
block1021481_cand 3arm	0	0	5.94342e-05	0	0	7.59242e-05	0	4.1049e-05	0	2.03672e-05	0	0
mmu-mir-32 3arm	0.000168152	0	0.000178302	0	0.000182091	0	0	0	0	0	0	0
block1868066_cand 5arm	0	0	0.000237737	5.76417e-05	0	0	0	0	0	2.03672e-05	0	0
block1404625_cand 3arm	0	0	8.91512e-05	0	0	7.59242e-05	0	4.1049e-05	0	0	3.32628e-05	0
mmu-mir-1-1-as 5arm	0	0	0.000118868	5.76417e-05	0	0	2.04997e-05	2.05245e-05	0	0	6.65255e-05	0
sblock163_cand 3arm	0.000504456	0	0	0	0	0	0	0	0	0	0	0
block1910516_cand 5arm	0	4.83281e-05	0	0	0	0.000151848	2.04997e-05	0	0	0	0	0
block827992_cand 5arm	0	0	5.94342e-05	2.88208e-05	9.10453e-05	0.000132867	1.02499e-05	0	0	0	0	0
block2366247_cand 3arm	0	0	2.97171e-05	0	0	1.8981e-05	3.07496e-05	1.02623e-05	1.07905e-05	2.03672e-05	0	3.11222e-05
mmu-mir-3072 3arm	0	0	0	0	0	0	0	6.15735e-05	0	0	6.65255e-05	4.14963e-05
block1622465_cand 5arm	0	0.000193312	0	0	0	7.59242e-05	0	0	0	0	0	0
mmu-mir-19a 3arm	0	9.66561e-05	0	0	0.000364181	3.79621e-05	0	0	0	0	6.65255e-05	0
block1906226_cand 3arm	0	4.83281e-05	0	0	0	0.00018981	0	0	0	0	0	0
block2417190_cand 3arm	0	0	2.97171e-05	0	0	1.8981e-05	3.07496e-05	1.02623e-05	1.07905e-05	2.03672e-05	0	3.11222e-05
block567460_cand 5arm	0	0.000144984	0	0	0	0.000113886	0	0	0	0	0	0
mmu-mir-190b 5arm	0	0	5.94342e-05	5.76417e-05	0	0	0	4.1049e-05	0	2.03672e-05	0	2.07481e-05
mmu-mir-704 3arm	0	0	0	0	0	0	2.04997e-05	0	8.63237e-05	2.03672e-05	0	0
mmu-mir-1-2-as 5arm	0	0	0.000118868	5.76417e-05	0	0	2.04997e-05	2.05245e-05	0	0	6.65255e-05	0
mmu-mir-883a 3arm	0	0	0.000326888	1.92139e-05	0	0	0	0	0	0	0	0
mmu-mir-706 3arm	2.66988e-05	4.13418e-06	1.91376e-05	0.000250705	1.83304e-05	4.08669e-06	1.82749e-06	2.30827e-06	1.8302e-06	1.39959e-06	4.79465e-07	9.66949e-07
block882355_cand 3arm	0.000140127	0.000144984	3.96228e-05	1.92139e-05	0	0	0	0	0	0	0	0
mmu-mir-574-5p 3arm	0	7.15924e-05	3.58327e-05	0	0	5.58797e-05	4.91268e-06	4.06344e-06	4.27259e-06	2.54579e-05	0	4.49919e-06
mmu-mir-1191-as 5arm	0	0	0	5.76417e-06	0	0	2.04997e-06	2.05245e-05	4.31618e-05	2.44407e-05	7.98306e-05	8.64506e-07
block2093156_cand 5arm	0	2.4164e-05	5.94342e-05	0	0	7.59242e-05	0	0	2.15809e-05	0	0	2.07481e-05
sblock8558_cand 5arm	0	2.4164e-05	5.94342e-05	0	0	7.59242e-05	0	0	2.15809e-05	0	0	2.07481e-05
block1921020_cand 3arm	0	0	0.000237737	5.76417e-05	0	0	0	1.02623e-05	0	0	0	0
block1909076_cand 3arm	0.000168152	0.00012082	0	0	0	0	0	2.05245e-05	0	0	0	0
block1929896_cand 3arm	0	0	5.94342e-05	0	0.000728362	0	0	1.02623e-05	0	0	0	0
block519180_cand 5arm	0	4.83281e-05	0	0	0	7.59242e-05	6.83324e-06	0	0	3.39454e-06	0	3.80382e-05
mmu-mir-715 3arm	0	0	0	0	0	0	1.02499e-05	0	0	4.07344e-05	6.65255e-05	3.11222e-05
block2023646_cand 3arm	0	0	0	0	0	3.79621e-05	0	2.05245e-05	0	2.03672e-05	0	4.14963e-05
block962997_cand 3arm	0	0	0	0	0.000182091	0	2.04997e-05	2.05245e-05	2.15809e-05	0	0	2.07481e-05
block1941392_cand 5arm	0	4.83281e-05	5.94342e-05	0	0	0	0	0	4.31618e-05	2.03672e-05	0	0
block1596264_cand 3arm	0	0.000193312	0	0	0	3.79621e-05	0	0	0	0	0	0
block1787943_cand 3arm	0.00042038	0	0	0	0	0	0	0	0	0	0	0
mmu-mir-669m 3arm	0	0	0	0	0	0	6.14991e-05	0	0	0	6.65255e-05	2.07481e-05
mmu-mir-693 3arm	0.000168152	0	0.000118868	5.76417e-05	0	0	0	0	0	0	0	0
block1853724_cand 5arm	0	0	0	0	0	3.79621e-05	2.04997e-05	2.05245e-05	4.31618e-05	0	0	0
block1208009_cand 3arm	0	4.83281e-05	0	0	0	0.000113886	2.04997e-05	0	0	0	0	0
mmu-mir-652 5arm	0.000252228	0	0	0	0	0	0	4.1049e-05	0	0	0	0
block176427_cand 3arm	0.00042038	0	0	0	0	0	0	0	0	0	0	0
block2184552_cand 5arm	0	0	0	0	0	0	2.04997e-05	6.15735e-05	2.15809e-05	0	0	0
mmu-mir-143-as 3arm	0	0	0	0.000172925	0.000182091	3.79621e-05	0	0	0	0	0	0
block1056183_cand 5arm	0	0	0	0	0	0	6.14991e-05	2.05245e-05	0	2.03672e-05	0	0
block1784834_cand 3arm	0	0.000193312	0	0	0	3.79621e-05	0	0	0	0	0	0
mmu-mir-18a 3arm	0.000252228	0	0	0	0	0	0	0	4.31618e-05	0	0	0
block295901_cand 3arm	0	0	0.000297171	0	0	0	0	0	0	0	0	0
block1982590_cand 3arm	0	0	0	0	0	0	8.19988e-05	0	0	0	6.65255e-05	0
block776472_cand 5arm	0	0	0	0	0	0	0	3.07868e-05	0	4.07344e-05	0	3.11222e-05
block764717_cand 5arm	0	4.83281e-05	0	0	0	0.000151848	0	0	0	0	0	0
block1683750_cand 5arm	0	0	0	0	0	3.79621e-05	2.04997e-05	4.1049e-05	0	0	0	2.07481e-05
mmu-mir-464 3arm	0	4.83281e-05	0	0	0	3.79621e-05	0	0	0	2.03672e-05	0	4.14963e-05
block2146823_cand 5arm	0	2.4164e-05	0	0	0	0	2.04997e-05	4.1049e-05	0	2.03672e-05	0	1.03741e-05
sblock2797_novel 3arm	0	0	5.94342e-05	5.76417e-05	0	0	4.09994e-05	0	0	0	6.65255e-05	0
mmu-mir-764 5arm	0.000168152	0	0	0	0	0	0	0	0	4.07344e-05	0	2.07481e-05
block728398_cand 5arm	0	0	0	0	0	0	0	3.07868e-05	0	4.07344e-05	0	3.11222e-05
block2372123_cand 3arm	0	4.83281e-05	0	0	0	0.000151848	0	0	0	0	0	0
block239834_cand 5arm	0	4.83281e-05	2.97171e-05	4.80347e-05	0	3.16351e-05	2.73329e-05	1.02623e-05	0	0	0	0
mmu-mir-1186b 5arm	7.94153e-05	6.35814e-05	1.5433e-05	2.65154e-06	1.44002e-05	1.10962e-05	6.11517e-06	4.75206e-06	1.5783e-05	6.73673e-06	1.97954e-06	1.02531e-06
mmu-mir-466b 5arm	0	3.74153e-05	0	0	0	2.939e-05	1.02499e-05	0	4.31618e-05	0	3.32628e-05	0
mmu-mir-378-as 3arm	0	0	0.000118868	0.000115283	0	0	0	0	1.07905e-05	0	0	0
block1525425_cand 3arm	0	1.61094e-05	5.94342e-05	0	0	3.79621e-05	0	2.05245e-05	2.15809e-05	0	0	0
block1863276_cand 3arm	0	0	0	0	0	0	1.02499e-05	2.56556e-05	1.07905e-05	2.03672e-05	0	2.07481e-05
mmu-mir-669m 5arm	0	0	0	0	0	0	0	6.8415e-05	0	1.35781e-05	0	0
block776196_cand 5arm	0	0	0	0	0.000455227	0	0	1.02623e-05	0	0	0	2.07481e-05
mmu-mir-20b 3arm	0	0	0	0	0	0	0	6.15735e-05	0	0	6.65255e-05	0
mmu-mir-203 5arm	0	0	0	0.000115283	0	0	0	0	0	0	6.65255e-05	2.07481e-05
mmu-mir-1-2-as 3arm	0	0	5.94342e-05	0	0	0	0	0	0	0	0.000133051	2.07481e-05
mmu-mir-20b 5arm	0	0	0	0	0	0	0	4.1049e-05	2.15809e-05	2.03672e-05	0	0
mmu-mir-140-as 3arm	0	4.83281e-05	0	5.76417e-05	0	3.79621e-05	0	2.05245e-05	0	0	0	0
block2041662_cand 3arm	8.40761e-05	4.83281e-05	2.97171e-05	0	0	0	3.07496e-05	0	0	0	0	0
sblock8558_cand 3arm	0	0	0	0	0	0	0	0	4.31618e-05	4.07344e-05	0	0
block728138_cand 5arm	0	0	0	0	0.000455227	0	0	1.02623e-05	0	0	0	2.07481e-05
mmu-mir-704 5arm	0	0	5.94342e-05	5.76417e-05	0	0	2.04997e-05	0	0	0	0	2.07481e-05
mmu-mir-203-as 3arm	0	0	0	0	0	0	2.04997e-05	6.15735e-05	0	0	0	0
mmu-mir-1893 3arm	0.000252228	0	0	0	0	0	0	0	2.15809e-05	0	0	0
mmu-mir-706 5arm	8.47604e-05	2.64636e-05	5.17907e-05	1.64289e-05	1.57817e-05	4.72478e-06	8.73544e-06	3.66236e-07	3.86074e-06	5.31207e-06	4.25139e-06	2.3612e-06
block2011917_cand 3arm	0	2.4164e-05	0	0	0	3.32168e-05	2.30622e-05	2.56556e-06	5.39523e-06	5.0918e-06	1.66314e-05	7.78055e-06
block2325796_cand 3arm	0	4.83281e-05	0	0	0	6.64336e-05	1.02499e-05	0	5.39523e-06	5.0918e-06	0	0
mmu-mir-465b 3arm	0	0	0	0	0	0	8.19988e-06	8.2098e-06	5.17942e-05	0	0	8.29925e-06
block1004242_cand 3arm	0.000302674	0	0	0	0	0	0	0	0	0	0	0
mmu-mir-1954 3arm	0	0	0	0	0	0	4.30494e-05	1.02623e-05	0	2.03672e-05	0	0
mmu-mir-465c 3arm	0	0	0	0	0	0	8.19988e-06	8.2098e-06	5.17942e-05	0	0	8.29925e-06
mmu-mir-467c 3arm	7.15647e-05	0	0.000101887	1.42732e-05	0	5.42315e-06	0	0	0	5.8192e-06	1.33051e-05	2.96402e-06
mmu-mir-1955 3arm	0	0	0	0	0	0	0	2.05245e-05	0	0	0	5.18703e-05
block2419537_cand 3arm	0	9.66561e-06	0	1.15283e-05	0	1.51848e-05	8.19988e-06	8.2098e-06	1.29485e-05	2.64774e-05	0	0
block946575_cand 3arm	0	0	0	0	0	2.53081e-05	1.70831e-05	6.8415e-06	2.15809e-05	6.78907e-06	0	6.91604e-06
mmu-mir-598 5arm	7.80706e-05	5.52321e-05	0	0	0.000182091	5.42315e-06	0	0	0	0	0	0
mmu-mir-669f 5arm	8.40761e-05	0	9.90569e-05	0	0	0	0	1.02623e-05	0	0	0	0
mmu-mir-466j 3arm	8.40761e-05	0	9.90569e-05	0	0	0	0	1.02623e-05	0	0	0	0
mmu-mir-1970 5arm	0	1.85877e-05	2.28593e-05	0	0	0	0	2.90764e-05	0	8.48634e-06	0	8.64506e-06
block2326519_cand 5arm	0	1.93312e-05	0	1.15283e-05	7.28362e-05	1.51848e-05	1.63998e-05	0	4.31618e-06	1.22203e-05	0	0
mmu-mir-133b 3arm	0	0	3.96228e-05	1.92139e-05	0	0	1.36665e-05	0	0	2.03672e-05	0	6.91604e-06
mmu-mir-207 5arm	0.000168152	0	0	5.76417e-05	0	0	0	0	0	0	0	0
sblock14798_novel 5arm	0	0	0	0	0	0	0	4.1049e-05	0	0	0	2.07481e-05
sblock1374_novel 3arm	0	0	0	0	0	0	2.04997e-05	4.1049e-05	0	0	0	0
mmu-mir-1 5arm	0	0	0	0	0	0	0	4.1049e-05	0	0	0	2.07481e-05
mmu-mir-669d 3arm	8.40761e-05	0	0	0	0	0	0	0	0	0	0.000133051	0
mmu-mir-511 5arm	0	0	0	0	0	0	4.09994e-05	0	0	2.03672e-05	0	0
mmu-mir-758 3arm	0	0	5.94342e-05	0	0	0	0	2.05245e-05	2.15809e-05	0	0	0
mmu-mir-210 5arm	0	0	0	0	0	0	0	0	0	6.11016e-05	0	0
mmu-mir-504 3arm	0	0	0	0	0	0	2.04997e-05	0	0	2.03672e-05	0	2.07481e-05
mmu-mir-1936 3arm	0	0	0	0	0	0	0	0	4.31618e-05	2.03672e-05	0	0
sblock11959_cand 5arm	0	9.66561e-05	0	0	0	3.79621e-05	0	0	0	0	0	0
mmu-mir-184 5arm	0	0	0	0	0	0	0	0	6.47427e-05	0	0	0
mmu-mir-208a-as 3arm	0	4.83281e-05	0	0	0	3.79621e-05	0	0	2.15809e-05	0	0	0
mmu-mir-195 3arm	8.40761e-05	0	0	5.76417e-05	0	0	0	0	0	2.03672e-05	0	0
sblock114_cand 5arm	0	0	0	0	0	0	0	2.05245e-05	2.15809e-05	0	0	2.07481e-05
mmu-mir-500 5arm	0	0	0	0	0	0	0	6.15735e-05	0	0	0	0
mmu-mir-200c 3arm	0	0	0	0	0	0	0	2.05245e-05	2.15809e-05	0	0	2.07481e-05
mmu-mir-470 5arm	0	0	0	0	0	0	0	0	4.31618e-05	2.03672e-05	0	0
mmu-mir-465a 5arm	0	0	0	0	0	0	0	6.15735e-05	0	0	0	0
mmu-mir-465c 5arm	0	0	0	0	0.000546272	0	0	0	0	0	0	0
sblock1843_cand 3arm	0	0	0	0	0	0	0	6.15735e-05	0	0	0	0
mmu-mir-466d-5p 3arm	0	0	0.000118868	5.76417e-05	0	0	0	0	0	0	0	0
mmu-mir-3471 3arm	0	0	0	0	0	0	0	0	3.10361e-05	0	9.26871e-05	0
mmu-mir-1965 3arm	6.3057e-05	0	0	0	0	0	5.12493e-06	0	2.69761e-05	5.0918e-06	0	5.18703e-06
block1832957_cand 5arm	8.40761e-05	0	9.90569e-05	0	0	0	0	0	0	0	0	0
mmu-mir-1982-as 5arm	0	0	0	0	0	0	0	0	4.31618e-05	0	0	1.03741e-05
block458942_cand 5arm	8.40761e-05	0	0	0	0	0	2.04997e-05	0	0	1.01836e-05	0	0
sblock11769_novel 3arm	0	0	0.000118868	0	0	0	0	1.02623e-05	0	0	0	0
mmu-mir-669l 3arm	4.2038e-05	0	0	0	0	0	2.04997e-05	0	0	0	6.65255e-05	0
sblock11769_novel 5arm	0	0	3.96228e-05	3.84278e-05	0	0	6.83324e-06	1.3683e-05	0	0	0	0
mmu-mir-1186b 3arm	2.34676e-05	1.98479e-06	6.2305e-05	1.14263e-06	0	1.13544e-06	2.75439e-06	1.19499e-06	7.35162e-06	2.57609e-06	0	9.92734e-08
mmu-mir-669b 5arm	0	0	0	0	0	0	0	3.42075e-05	0	6.78907e-06	0	0
sblock12551_novel 3arm	0	0	0	0	0	0	0	4.1049e-05	0	0	0	0
mmu-mir-669e 5arm	0	0	0	0	0	0	0	2.05245e-05	0	2.03672e-05	0	0
mmu-mir-219-1-as 5arm	0	0	5.94342e-05	0	0	0	0	0	0	2.03672e-05	0	0
mmu-mir-669n 5arm	0	0	0	0	0	0	0	0	2.15809e-05	2.03672e-05	0	0
mmu-mir-871 3arm	0	0	0	0	0	0	2.04997e-05	0	2.15809e-05	0	0	0
mmu-mir-702 5arm	0	0	0	0	0	0	0	0	4.31618e-05	0	0	0
mmu-mir-1953 5arm	0	0	0	0	0	0	0	0	2.15809e-05	0	0	2.07481e-05
mmu-mir-208a-as 5arm	0	0	0.000118868	0	0	0	0	0	0	0	0	0
mmu-mir-344 5arm	0	0	0	0	0	0	0	0	2.15809e-05	0	0	2.07481e-05
sblock14799_novel 5arm	0	0	0	0	0	0	0	0	0	0	0	4.14963e-05
mmu-mir-741 5arm	0	0	5.94342e-05	0	0	0	2.04997e-05	0	0	0	0	0
mmu-mir-880 3arm	0	0	0	0	0	0	0	2.05245e-05	0	0	0	2.07481e-05
mmu-mir-1931 5arm	0	0	0	5.76417e-05	0	0	2.04997e-05	0	0	0	0	0
mmu-mir-181d 3arm	0	0	0	0	0	0	2.04997e-05	2.05245e-05	0	0	0	0
mmu-mir-1188 3arm	0	0	0	0	0	0	0	0	4.31618e-05	0	0	0
mmu-mir-1902 5arm	0	0	0	0	0	0	0	4.1049e-05	0	0	0	0
block844664_cand 3arm	0	4.02734e-05	9.90569e-06	9.60695e-06	0	6.32701e-06	6.83324e-06	6.8415e-06	0	0	0	0
mmu-mir-1962 3arm	0	0	0	0	0	0	0	0	4.31618e-05	0	0	0
sblock7080_cand 3arm	0	0	0	0	0	0	0	0	0	4.07344e-05	0	0
mmu-mir-18b 3arm	0	0	0	5.76417e-05	0	0	0	2.05245e-05	0	0	0	0
sblock7866_cand 5arm	0	0	0	0	0	0	0	0	0	4.07344e-05	0	0
mmu-mir-670 5arm	0	0	0	0	0	0	0	0	2.15809e-05	0	6.65255e-05	0
mmu-mir-1949 3arm	0	0	0	0	0	0	0	2.05245e-05	0	0	6.65255e-05	0
mmu-mir-698 5arm	0	0	0	0	0	0	0	0	4.31618e-05	0	0	0
mmu-mir-101b 5arm	0.000168152	0	0	0	0	0	0	0	0	0	0	0
mmu-mir-876 3arm	0	0	5.94342e-05	5.76417e-05	0	0	0	0	0	0	0	0
mmu-mir-202 3arm	0	0	0	0	0	0	2.04997e-05	0	0	2.03672e-05	0	0
mmu-mir-719 5arm	0	0	0	0	0	0	0	4.1049e-05	0	0	0	0
mmu-mir-26b 3arm	0	0	0	0	0	0	2.04997e-05	0	2.15809e-05	0	0	0
block609127_cand 5arm	3.73671e-05	6.04101e-06	1.48585e-05	7.20521e-06	6.8284e-05	4.74526e-06	1.02499e-05	0	0	0	0	0
mmu-mir-465a 3arm	0	0	0	0	0	0	4.09994e-06	4.1049e-06	2.58971e-05	0	0	4.14963e-06
mmu-mir-297c 5arm	8.85011e-05	0	1.69812e-05	0	0	0	0	5.86414e-06	0	0	0	2.96402e-06
sblock5204_cand 5arm	3.73671e-05	6.04101e-06	1.48585e-05	7.20521e-06	6.8284e-05	4.74526e-06	3.41662e-06	2.93207e-06	0	0	0	0
sblock3588_cand 5arm	3.73671e-05	6.04101e-06	1.48585e-05	7.20521e-06	6.8284e-05	4.74526e-06	3.41662e-06	2.93207e-06	0	0	0	0
sblock9908_cand 5arm	3.73671e-05	6.04101e-06	1.48585e-05	7.20521e-06	6.8284e-05	4.74526e-06	3.41662e-06	2.93207e-06	0	0	0	0
sblock2044_cand 5arm	3.73671e-05	6.04101e-06	1.48585e-05	7.20521e-06	6.8284e-05	4.74526e-06	3.41662e-06	2.93207e-06	0	0	0	0
sblock4887_cand 3arm	1.40127e-05	3.6246e-05	0	0	0	9.49052e-06	0	0	0	1.01836e-05	0	0
mmu-mir-1196 3arm	0.000118883	1.37297e-06	4.32323e-07	4.28563e-07	7.08524e-07	0	6.24991e-08	1.55489e-07	9.35758e-07	0	5.03981e-07	1.28228e-07
mmu-mir-1958-as 3arm	0	0	0	0	0	0	0	1.02623e-05	0	1.01836e-05	0	1.03741e-05
mmu-mir-1982 5arm	0	0	0	0	0	0	0	0	0	3.05508e-05	0	0
mmu-mir-1958 3arm	0	0	0	0	0	0	0	1.02623e-05	0	1.01836e-05	0	1.03741e-05
mmu-mir-466b-5p 5arm	0	1.40307e-05	0	0	0	1.10212e-05	2.56246e-06	0	1.07905e-05	0	8.31569e-06	0
mmu-mir-1970 3arm	0	7.43509e-06	9.14372e-06	0	0	0	0	1.16306e-05	0	3.39454e-06	0	3.45802e-06
mmu-mir-466e 5arm	0	9.35382e-06	0	0	0	7.3475e-06	2.56246e-06	0	1.07905e-05	0	8.31569e-06	0
mmu-mir-467f 3arm	0	0	4.66983e-05	1.64691e-05	0	0	0	0	0	0	0	0
mmu-mir-374-as 5arm	0	0	0	0	0	0	0	0	2.15809e-05	0	0	0
mmu-mir-1948-as 3arm	0	0	0	0	0	0	0	0	0	0	0	2.07481e-05
mmu-let-7f-2-as 5arm	0	0	5.94342e-05	0	0	0	0	0	0	0	0	0
mmu-mir-96 5arm	0	0	0	0	0	0	0	0	0	2.03672e-05	0	0
mmu-mir-216a 3arm	0	0	0	0	0	0	0	0	0	0	0	2.07481e-05
sblock1013_cand 5arm	0	0	0	0	0	0	0	0	0	2.03672e-05	0	0
mmu-mir-214 5arm	0	0	0	0	0	0	0	0	2.15809e-05	0	0	0
sblock5498_novel 3arm	0	0	0	0	0	0	0	0	0	2.03672e-05	0	0
mmu-mir-141 3arm	0	0	0	0	0	0	0	0	0	0	0	2.07481e-05
mmu-mir-302a 5arm	0	0	0	0	0	0	0	0	0	2.03672e-05	0	0
mmu-mir-718 3arm	8.40761e-05	0	0	0	0	0	0	0	0	0	0	0
mmu-mir-1197 5arm	0	0	0	0	0	0	0	0	0	0	0	2.07481e-05
mmu-mir-494 5arm	0	0	0	0	0	0	0	0	0	0	0	2.07481e-05
mmu-mir-542 5arm	0	0	0	0	0	0	0	2.05245e-05	0	0	0	0
mmu-mir-1968 3arm	0	0	0	0	0	0	0	2.05245e-05	0	0	0	0
mmu-mir-1896 5arm	0	4.83281e-05	0	0	0	0	0	0	0	0	0	0
mmu-mir-107 5arm	8.40761e-05	0	0	0	0	0	0	0	0	0	0	0
sblock11766_cand 5arm	0	0	5.94342e-05	0	0	0	0	0	0	0	0	0
mmu-mir-449a 3arm	0	0	0	0	0	0	0	0	0	0	0	2.07481e-05
mmu-mir-196b 5arm	0	0	0	0	0	0	0	2.05245e-05	0	0	0	0
mmu-mir-1950 5arm	0	0	0	0	0.000182091	0	0	0	0	0	0	0
mmu-mir-375 5arm	0	0	5.94342e-05	0	0	0	0	0	0	0	0	0
mmu-mir-130a-as 3arm	0	0	0	0	0	0	0	0	0	0	0	2.07481e-05
mmu-mir-1930 3arm	0	0	0	0	0	0	0	0	0	0	6.65255e-05	0
mmu-mir-106a 5arm	0	4.83281e-05	0	0	0	0	0	0	0	0	0	0
mmu-mir-291a-as 3arm	0	0	0	0	0	0	2.04997e-05	0	0	0	0	0
mmu-mir-212-as 5arm	0	0	0	5.76417e-05	0	0	0	0	0	0	0	0
mmu-mir-125b-2-as 3arm	0	0	0	0	0	0	2.04997e-05	0	0	0	0	0
mmu-mir-762 3arm	0	0	0	5.76417e-05	0	0	0	0	0	0	0	0
mmu-mir-465b 5arm	0	0	0	0	0	0	0	2.05245e-05	0	0	0	0
mmu-mir-34b-as 5arm	0	0	0	0	0	0	0	2.05245e-05	0	0	0	0
mmu-mir-1962 5arm	0	0	0	0	0	0	0	0	0	2.03672e-05	0	0
mmu-mir-1199-as 3arm	0	0	0	0	0	0	0	2.05245e-05	0	0	0	0
mmu-mir-1945-as 3arm	0	0	0	0	0	0	0	2.05245e-05	0	0	0	0
mmu-mir-127-as 5arm	0	0	0	0	0.000182091	0	0	0	0	0	0	0
mmu-mir-1943 3arm	0	0	0	0	0	0	0	0	0	0	6.65255e-05	0
mmu-mir-150-as 3arm	0	0	0	0	0	0	0	0	0	0	0	2.07481e-05
mmu-mir-142-as 5arm	0	0	0	0	0.000182091	0	0	0	0	0	0	0
mmu-mir-146a 3arm	0	0	0	0	0	0	2.04997e-05	0	0	0	0	0
mmu-mir-1966 3arm	0	0	0	0	0	0	2.04997e-05	0	0	0	0	0
mmu-mir-1941 3arm	0	0	0	0	0	0	0	0	0	2.03672e-05	0	0
mmu-mir-669k 5arm	0	0	0	0	0	0	0	2.05245e-05	0	0	0	0
mmu-mir-216b 3arm	0	0	0	0	0	0	0	0	0	0	0	2.07481e-05
mmu-mir-152-as 3arm	0	0	5.94342e-05	0	0	0	0	0	0	0	0	0
mmu-mir-1949-as 3arm	0	0	0	0	0	0	0	0	0	2.03672e-05	0	0
mmu-mir-1967 3arm	0	0	0	0	0	0	0	0	0	2.03672e-05	0	0
mmu-mir-449c 3arm	0	0	0	0	0	0	0	0	2.15809e-05	0	0	0
mmu-mir-448-as 5arm	0	0	0	0	0.000182091	0	0	0	0	0	0	0
mmu-mir-878 5arm	0	0	0	0	0	0	0	0	0	2.03672e-05	0	0
mmu-mir-574 5arm	0	0	0	5.76417e-05	0	0	0	0	0	0	0	0
mmu-mir-1-1-as 3arm	0	0	5.94342e-05	0	0	0	0	0	0	0	0	0
mmu-mir-1940 3arm	0	0	0	0	0	0	0	0	2.15809e-05	0	0	0
mmu-mir-669k 3arm	0	0	0	0	0	0	0	2.05245e-05	0	0	0	0
mmu-mir-216a 5arm	0	0	0	0	0	0	0	0	0	0	0	2.07481e-05
mmu-mir-487b-as 3arm	0	0	0	0	0	0	0	0	0	2.03672e-05	0	0
mmu-mir-221-as 5arm	0	4.83281e-05	0	0	0	0	0	0	0	0	0	0
sblock12663_cand 5arm	0	0	0	0	0	0	0	2.05245e-05	0	0	0	0
mmu-mir-679 3arm	0	0	0	0	0	0	0	0	2.15809e-05	0	0	0
mmu-mir-218-2-as 5arm	0	0	0	0	0	0	0	0	0	0	0	2.07481e-05
mmu-mir-335-as 5arm	0	0	0	0	0	0	0	0	0	0	0	2.07481e-05
mmu-mir-654 5arm	0	0	5.94342e-05	0	0	0	0	0	0	0	0	0
mmu-mir-497-as 5arm	0	0	0	0	0	0	0	0	2.15809e-05	0	0	0
mmu-mir-301a-as 3arm	0	0	0	0	0.000182091	0	0	0	0	0	0	0
mmu-mir-2139 5arm	0	0	0	0	0.000182091	0	0	0	0	0	0	0
mmu-mir-511-as 3arm	0	0	5.94342e-05	0	0	0	0	0	0	0	0	0
mmu-mir-337-as 3arm	0	0	0	0	0	0	0	0	0	2.03672e-05	0	0
mmu-mir-467h 5arm	0	0	0	0	0	0	0	0	1.79841e-05	0	0	0
mmu-mir-682 5arm	4.2038e-05	0	0	0	0	0	0	0	0	5.0918e-06	0	0
mmu-mir-466a-5p 3arm	0	1.40307e-05	0	2.21699e-06	1.05052e-05	1.10212e-05	0	0	0	0	0	0
sblock4887_cand 5arm	2.40217e-05	8.05468e-06	0	0	0	0	0	0	0	4.07344e-06	0	0
mmu-mir-1954 5arm	0	0	0	0	0	0	2.04997e-06	1.02623e-05	0	0	0	0
mmu-mir-669h-3p 3arm	0	0	0	0	0.000109254	0	0	0	0	0	0	0
mmu-mir-466f 3arm	0	0	2.7807e-06	2.34229e-06	0	5.75183e-07	1.15245e-06	1.62593e-06	7.19364e-07	1.16075e-06	5.08181e-06	2.54412e-06
mmu-let-7f-1-as 3arm	0	0	0	0	0	1.8981e-05	0	0	0	0	0	0
mmu-mir-129-2-as 3arm	0	0	0	0	0	0	0	0	1.07905e-05	0	0	0
mmu-let-7f-2-as 3arm	0	0	0	0	0	1.8981e-05	0	0	0	0	0	0
mmu-mir-1899-as 5arm	0	0	0	0	0	1.8981e-05	0	0	0	0	0	0
mmu-mir-129-1-as 3arm	0	0	0	0	0	0	0	0	1.07905e-05	0	0	0
mmu-mir-1186 3arm	2.96637e-05	5.08716e-07	4.42847e-06	8.33825e-07	0	0	6.8791e-08	0	2.52901e-07	0	0	0
mmu-mir-3471 5arm	0	0	0	0	3.08628e-06	0	0	0	5.91851e-06	0	1.10536e-05	0
mmu-mir-669b 3arm	0	0	0	0	0	0	4.09994e-06	0	0	0	0	2.96402e-06
mmu-mir-9-3-as 3arm	0	0	0	0	0	1.2654e-05	0	0	0	0	0	0
mmu-mir-9-1-as 3arm	0	0	0	0	0	1.2654e-05	0	0	0	0	0	0
mmu-mir-9-2-as 3arm	0	0	0	0	0	1.2654e-05	0	0	0	0	0	0
mmu-mir-467f 5arm	0	0	8.49059e-06	8.23453e-06	0	0	0	0	0	0	0	0
mmu-mir-1939-as 5arm	0	0	0	0	0	0	5.12493e-06	0	0	0	0	0
mmu-mir-466a 5arm	0	4.67691e-06	0	7.38996e-07	3.50174e-06	3.67375e-06	0	0	0	0	0	0
mmu-mir-466a-3p 5arm	0	4.67691e-06	0	7.38996e-07	3.50174e-06	3.67375e-06	0	0	0	0	0	0
mmu-mir-466a-5p 5arm	0	4.67691e-06	0	7.38996e-07	3.50174e-06	3.67375e-06	0	0	0	0	0	0
mmu-mir-466f-3p 5arm	0	0	2.44011e-06	1.18326e-06	0	0	8.54155e-07	4.21324e-07	1.32903e-06	0	1.38595e-06	0
sblock2044_cand 3arm	0	0	0	0	0	0	4.09994e-06	0	0	0	0	0
mmu-mir-705 5arm	0	0	0	0	0	0	0	0	2.15809e-06	2.03672e-06	0	0
sblock5204_cand 3arm	0	0	0	0	0	0	4.09994e-06	0	0	0	0	0
sblock3588_cand 3arm	0	0	0	0	0	0	4.09994e-06	0	0	0	0	0
sblock9908_cand 3arm	0	0	0	0	0	0	4.09994e-06	0	0	0	0	0
mmu-mir-466f-3p 3arm	0	0	2.09152e-06	1.01422e-06	0	0	8.54155e-07	3.61135e-07	1.13917e-06	0	1.38595e-06	0
mmu-mir-1186 5arm	2.58388e-06	1.088e-06	4.53742e-06	0	0	5.74114e-07	7.70666e-08	0	6.16598e-07	0	0	0
mmu-mir-466i 5arm	0	0	3.48587e-07	1.27753e-06	0	0	3.94225e-07	8.49593e-07	1.89861e-07	0	3.83801e-06	0
mmu-mir-466h 3arm	0	0	0	0	0	0	7.19288e-07	0	0	7.27401e-07	0	1.23869e-06
mmu-mir-1946b 5arm	6.22794e-07	5.78779e-06	0	0	0	0	0	0	0	0	0	0
mmu-mir-682-as 5arm	0	6.04101e-06	0	0	0	0	0	0	0	0	0	0
mmu-mir-466h 5arm	0	0	0	0	0	0	7.19288e-07	0	0	0	0	1.23869e-06
mmu-mir-1946b 3arm	0	4.34084e-06	0	0	0	0	0	0	0	0	0	0
mmu-mir-466i 3arm	0	0	0	5.54247e-07	0	0	1.97113e-07	3.94702e-07	0	0	1.91901e-06	0
mmu-mir-669h 3arm	0	0	0	0	9.93222e-06	0	0	0	0	0	0	0
mmu-mir-703 5arm	0	0	0	0	0	0	1.02499e-06	0	0	0	0	0
block2199897_cand 3arm	0	5.70804e-07	0	0	7.16892e-07	4.48371e-07	1.61415e-07	0	2.54893e-07	0	0	0
block1415001_cand 3arm	0	5.70804e-07	0	0	7.16892e-07	4.48371e-07	1.61415e-07	0	2.54893e-07	0	0	0
block796480_cand 3arm	0	5.70804e-07	0	0	7.16892e-07	4.48371e-07	1.61415e-07	0	2.54893e-07	0	0	0
mmu-mir-3472 3arm	0	0	2.49533e-06	0	0	0	0	0	0	0	0	0
block594497_cand 5arm	0	3.46024e-07	0	0	4.34584e-07	3.61762e-07	4.85775e-08	0	0	1.72028e-07	0	1.48203e-07
mmu-mir-1928-as 5arm	1.00489e-06	0	2.3679e-07	0	0	0	0	8.17709e-08	0	0	0	0
mmu-mir-466k 5arm	1.57152e-06	0	0	0	0	0	0	0	0	0	0	0
mmu-mir-1935 5arm	6.3694e-07	0	0	0	0	0	0	0	0	0	0	0
mmu-mir-1195 3arm	3.02432e-07	0	0	0	0	0	7.56447e-08	0	0	0	0	0
mmu-mir-3470a-as 5arm	0	0	0	0	0	0	0	0	0	1.37616e-07	0	0
mmu-mir-1954-as 5arm	0	0	0	0	0	0	0	0	0	8.05028e-08	0	0
mmu-mir-467g 5arm	0	0	0	0	0	0	0	8.11245e-08	0	0	0	0
mmu-mir-1195-as 3arm	0	0	0	0	0	0	8.07075e-08	0	0	0	0	0
