# Supplementary material for: Neuronal Activity Regulates Hippocampal miRNA Expression
Source: PLoS One. 2011 Oct 3;6(10):e25068. doi: 10.1371/journal.pone.0025068 (PMC3184962; doi:10.1371/journal.pone.0025068)
Supplement: Table S3 — Predicted target sites for novel miRNAs described in this study. (XLS) [file pone.0025068.s005.xls]

## Sheet: sblock14799
Human ortholog of target gene	Gene name	Conserved sites
		total	8mer	7mer-m8	7mer-1A
SENP5	SUMO1/sentrin specific peptidase 5	2	2	0	0
ENAH	enabled homolog (Drosophila)	3	1	1	1
NTNG1	netrin G1	2	1	1	0
SMAD2	SMAD family member 2	2	1	1	0
SP3	Sp3 transcription factor	2	1	1	0
E2F4	E2F transcription factor 4, p107/p130-binding	2	1	0	1
NPAS3	neuronal PAS domain protein 3	2	0	2	0
PPP1CB	protein phosphatase 1, catalytic subunit, beta isoform	2	0	2	0
ADAMTS5	ADAM metallopeptidase with thrombospondin type 1 motif, 5 (aggrecanase-2)	1	1	0	0
ALDH1A2	aldehyde dehydrogenase 1 family, member A2	1	1	0	0
ANKRD26	ankyrin repeat domain 26	1	1	0	0
ANKRD34B	ankyrin repeat domain 34B	1	1	0	0
AQP1	aquaporin 1 (Colton blood group)	1	1	0	0
ARHGAP29	Rho GTPase activating protein 29	1	1	0	0
ATF2	activating transcription factor 2	1	1	0	0
ATRX	alpha thalassemia/mental retardation syndrome X-linked (RAD54 homolog, S. cerevisiae)	1	1	0	0
BCL2	B-cell CLL/lymphoma 2	1	1	0	0
BCL9	B-cell CLL/lymphoma 9	1	1	0	0
BMP2	bone morphogenetic protein 2	1	1	0	0
BNC2	basonuclin 2	1	1	0	0
C14orf147	chromosome 14 open reading frame 147	1	1	0	0
C1orf101	chromosome 1 open reading frame 101	1	1	0	0
C5orf33	chromosome 5 open reading frame 33	1	1	0	0
CAPN5	calpain 5	1	1	0	0
CASC4	cancer susceptibility candidate 4	1	1	0	0
CEP170	centrosomal protein 170kDa	1	1	0	0
CHFR	checkpoint with forkhead and ring finger domains	1	1	0	0
CHST10	carbohydrate sulfotransferase 10	1	1	0	0
CMIP	c-Maf-inducing protein	1	1	0	0
CNOT6L	CCR4-NOT transcription complex, subunit 6-like	1	1	0	0
CREB5	cAMP responsive element binding protein 5	1	1	0	0
CRIM1	cysteine rich transmembrane BMP regulator 1 (chordin-like)	1	1	0	0
CUGBP2	CUG triplet repeat, RNA binding protein 2	1	1	0	0
CXCL13	chemokine (C-X-C motif) ligand 13 (B-cell chemoattractant)	1	1	0	0
DAB2IP	DAB2 interacting protein	1	1	0	0
DCUN1D3	DCN1, defective in cullin neddylation 1, domain containing 3 (S. cerevisiae)	1	1	0	0
EEA1	early endosome antigen 1	1	1	0	0
ELAVL2	ELAV (embryonic lethal, abnormal vision, Drosophila)-like 2 (Hu antigen B)	1	1	0	0
EMX2	empty spiracles homeobox 2	1	1	0	0
FAM46A	family with sequence similarity 46, member A	1	1	0	0
FAM76B	family with sequence similarity 76, member B	1	1	0	0
FLJ20160	FLJ20160 protein	1	1	0	0
FN1	fibronectin 1	1	1	0	0
GATA6	GATA binding protein 6	1	1	0	0
GDA	guanine deaminase	1	1	0	0
GNG2	guanine nucleotide binding protein (G protein), gamma 2	1	1	0	0
HBS1L	HBS1-like (S. cerevisiae)	1	1	0	0
HDAC2	histone deacetylase 2	1	1	0	0
HECTD2	HECT domain containing 2	1	1	0	0
HISPPD2A	histidine acid phosphatase domain containing 2A	1	1	0	0
IKZF2	IKAROS family zinc finger 2 (Helios)	1	1	0	0
IQGAP1	IQ motif containing GTPase activating protein 1	1	1	0	0
KIAA1033	KIAA1033	1	1	0	0
KLHL31	kelch-like 31 (Drosophila)	1	1	0	0
LAMC2	laminin, gamma 2	1	1	0	0
LARP5	La ribonucleoprotein domain family, member 5	1	1	0	0
MCFD2	multiple coagulation factor deficiency 2	1	1	0	0
ME1	malic enzyme 1, NADP(+)-dependent, cytosolic	1	1	0	0
MEIS1	Meis homeobox 1	1	1	0	0
MGAT5B	mannosyl (alpha-1,6-)-glycoprotein beta-1,6-N-acetyl-glucosaminyltransferase, isozyme B	1	1	0	0
MIPOL1	mirror-image polydactyly 1	1	1	0	0
MRPL3	mitochondrial ribosomal protein L3	1	1	0	0
MRPS30	mitochondrial ribosomal protein S30	1	1	0	0
MTUS1	mitochondrial tumor suppressor 1	1	1	0	0
MYO1E	myosin IE	1	1	0	0
MYRIP	myosin VIIA and Rab interacting protein	1	1	0	0
NADK	NAD kinase	1	1	0	0
NLGN1	neuroligin 1	1	1	0	0
NOVA1	neuro-oncological ventral antigen 1	1	1	0	0
PAPD5	PAP associated domain containing 5	1	1	0	0
PCGF5	polycomb group ring finger 5	1	1	0	0
PLEKHA2	pleckstrin homology domain containing, family A (phosphoinositide binding specific) member 2	1	1	0	0
POU4F1	POU class 4 homeobox 1	1	1	0	0
PROSC	proline synthetase co-transcribed homolog (bacterial)	1	1	0	0
PRRG1	proline rich Gla (G-carboxyglutamic acid) 1	1	1	0	0
PTAR1	protein prenyltransferase alpha subunit repeat containing 1	1	1	0	0
PURG	purine-rich element binding protein G	1	1	0	0
QKI	quaking homolog, KH domain RNA binding (mouse)	1	1	0	0
RCBTB1	regulator of chromosome condensation (RCC1) and BTB (POZ) domain containing protein 1	1	1	0	0
RNF44	ring finger protein 44	1	1	0	0
SALL2	sal-like 2 (Drosophila)	1	1	0	0
SDCBP	syndecan binding protein (syntenin)	1	1	0	0
SEMA4D	sema domain, immunoglobulin domain (Ig), transmembrane domain (TM) and short cytoplasmic domain, (semaphorin) 4D	1	1	0	0
SF3B1	splicing factor 3b, subunit 1, 155kDa	1	1	0	0
SFRS6	splicing factor, arginine/serine-rich 6	1	1	0	0
SLC22A3	solute carrier family 22 (extraneuronal monoamine transporter), member 3	1	1	0	0
SMARCA2	SWI/SNF related, matrix associated, actin dependent regulator of chromatin, subfamily a, member 2	1	1	0	0
SMG6	Smg-6 homolog, nonsense mediated mRNA decay factor (C. elegans)	1	1	0	0
SOX11	SRY (sex determining region Y)-box 11	1	1	0	0
STK39	serine threonine kinase 39 (STE20/SPS1 homolog, yeast)	1	1	0	0
SYCP1	synaptonemal complex protein 1	1	1	0	0
TIA1	TIA1 cytotoxic granule-associated RNA binding protein	1	1	0	0
TIAM2	T-cell lymphoma invasion and metastasis 2	1	1	0	0
TMEM16C	transmembrane protein 16C	1	1	0	0
TMEM26	transmembrane protein 26	1	1	0	0
TMEM67	transmembrane protein 67	1	1	0	0
TOX3	TOX high mobility group box family member 3	1	1	0	0
TRIO	triple functional domain (PTPRF interacting)	1	1	0	0
UBQLN1	ubiquilin 1	1	1	0	0
UBQLN2	ubiquilin 2	1	1	0	0
UQCRB	ubiquinol-cytochrome c reductase binding protein	1	1	0	0
USP24	ubiquitin specific peptidase 24	1	1	0	0
USP9X	ubiquitin specific peptidase 9, X-linked	1	1	0	0
UTX	ubiquitously transcribed tetratricopeptide repeat, X chromosome	1	1	0	0
UTY	ubiquitously transcribed tetratricopeptide repeat gene, Y-linked	1	1	0	0
ZBTB4	zinc finger and BTB domain containing 4	1	1	0	0
ZBTB43	zinc finger and BTB domain containing 43	1	1	0	0
ZCCHC4	zinc finger, CCHC domain containing 4	1	1	0	0
ITCH	itchy E3 ubiquitin protein ligase homolog (mouse)	3	0	0	3
FGF7	fibroblast growth factor 7 (keratinocyte growth factor)	2	0	1	1
JHDM1D	jumonji C domain containing histone demethylase 1 homolog D (S. cerevisiae)	2	0	1	1
MEX3A	mex-3 homolog A (C. elegans)	2	0	1	1
TCF4	transcription factor 4	2	0	1	1
TET3	tet oncogene family member 3	2	0	1	1
TOB2	transducer of ERBB2, 2	2	0	1	1
WDR5	WD repeat domain 5	2	0	1	1
ACSL3	acyl-CoA synthetase long-chain family member 3	1	0	1	0
ACSL4	acyl-CoA synthetase long-chain family member 4	1	0	1	0
ADIPOR2	adiponectin receptor 2	1	0	1	0
AKAP13	A kinase (PRKA) anchor protein 13	1	0	1	0
AMOTL1	angiomotin like 1	1	0	1	0
ANKRD12	ankyrin repeat domain 12	1	0	1	0
ANKS1B	ankyrin repeat and sterile alpha motif domain containing 1B	1	0	1	0
ANP32E	acidic (leucine-rich) nuclear phosphoprotein 32 family, member E	1	0	1	0
ANTXR2	anthrax toxin receptor 2	1	0	1	0
AP3M1	adaptor-related protein complex 3, mu 1 subunit	1	0	1	0
ARHGEF11	Rho guanine nucleotide exchange factor (GEF) 11	1	0	1	0
ARID1B	AT rich interactive domain 1B (SWI1-like)	1	0	1	0
ARID4A	AT rich interactive domain 4A (RBP1-like)	1	0	1	0
ARNT	aryl hydrocarbon receptor nuclear translocator	1	0	1	0
ARPP-19	cyclic AMP phosphoprotein, 19 kD	1	0	1	0
ATAD2B	ATPase family, AAA domain containing 2B	1	0	1	0
ATE1	arginyltransferase 1	1	0	1	0
ATP6V0C	ATPase, H+ transporting, lysosomal 16kDa, V0 subunit c	1	0	1	0
BAIAP2	BAI1-associated protein 2	1	0	1	0
BAMBI	BMP and activin membrane-bound inhibitor homolog (Xenopus laevis)	1	0	1	0
BCL2L2	BCL2-like 2	1	0	1	0
C11orf41	chromosome 11 open reading frame 41	1	0	1	0
C18orf25	chromosome 18 open reading frame 25	1	0	1	0
CALM3	calmodulin 3 (phosphorylase kinase, delta)	1	0	1	0
CASC1	cancer susceptibility candidate 1	1	0	1	0
CBL	Cas-Br-M (murine) ecotropic retroviral transforming sequence	1	0	1	0
CCDC82	coiled-coil domain containing 82	1	0	1	0
CCNL1	cyclin L1	1	0	1	0
CD28	CD28 molecule	1	0	1	0
CELSR1	cadherin, EGF LAG seven-pass G-type receptor 1 (flamingo homolog, Drosophila)	1	0	1	0
CHST11	carbohydrate (chondroitin 4) sulfotransferase 11	1	0	1	0
CHSY1	chondroitin sulfate synthase 1	1	0	1	0
CLOCK	clock homolog (mouse)	1	0	1	0
CNNM4	cyclin M4	1	0	1	0
COPS2	COP9 constitutive photomorphogenic homolog subunit 2 (Arabidopsis)	1	0	1	0
CPEB3	cytoplasmic polyadenylation element binding protein 3	1	0	1	0
CPSF2	cleavage and polyadenylation specific factor 2, 100kDa	1	0	1	0
CREB3L2	cAMP responsive element binding protein 3-like 2	1	0	1	0
CREBBP	CREB binding protein (Rubinstein-Taybi syndrome)	1	0	1	0
CTDSP2	CTD (carboxy-terminal domain, RNA polymerase II, polypeptide A) small phosphatase 2	1	0	1	0
CTDSPL2	CTD (carboxy-terminal domain, RNA polymerase II, polypeptide A) small phosphatase like 2	1	0	1	0
CTNNBIP1	catenin, beta interacting protein 1	1	0	1	0
CUL5	cullin 5	1	0	1	0
EBF3	early B-cell factor 3	1	0	1	0
EIF2C1	eukaryotic translation initiation factor 2C, 1	1	0	1	0
EIF5	eukaryotic translation initiation factor 5	1	0	1	0
ELAVL1	ELAV (embryonic lethal, abnormal vision, Drosophila)-like 1 (Hu antigen R)	1	0	1	0
EN1	engrailed homeobox 1	1	0	1	0
EN2	engrailed homeobox 2	1	0	1	0
ESRRG	estrogen-related receptor gamma	1	0	1	0
FAM100B	family with sequence similarity 100, member B	1	0	1	0
FAM160A1	family with sequence similarity 160, member A1	1	0	1	0
FAM20B	family with sequence similarity 20, member B	1	0	1	0
FAM26E	family with sequence similarity 26, member E	1	0	1	0
FCHSD2	FCH and double SH3 domains 2	1	0	1	0
FOXD1	forkhead box D1	1	0	1	0
FOXK2	forkhead box K2	1	0	1	0
FOXP2	forkhead box P2	1	0	1	0
FZD1	frizzled homolog 1 (Drosophila)	1	0	1	0
FZD4	frizzled homolog 4 (Drosophila)	1	0	1	0
GABRA4	gamma-aminobutyric acid (GABA) A receptor, alpha 4	1	0	1	0
GDF10	growth differentiation factor 10	1	0	1	0
GJA3	gap junction protein, alpha 3, 46kDa	1	0	1	0
GRIK2	glutamate receptor, ionotropic, kainate 2	1	0	1	0
GRM5	glutamate receptor, metabotropic 5	1	0	1	0
HMGB1	high-mobility group box 1	1	0	1	0
HNRNPA2B1	heterogeneous nuclear ribonucleoprotein A2/B1	1	0	1	0
HNRNPR	heterogeneous nuclear ribonucleoprotein R	1	0	1	0
HRNBP3	hexaribonucleotide binding protein 3	1	0	1	0
IGF1	insulin-like growth factor 1 (somatomedin C)	1	0	1	0
IGF2BP1	insulin-like growth factor 2 mRNA binding protein 1	1	0	1	0
JARID1A	jumonji, AT rich interactive domain 1A	1	0	1	0
JARID1B	jumonji, AT rich interactive domain 1B	1	0	1	0
JDP2	Jun dimerization protein 2	1	0	1	0
KIAA0232	KIAA0232	1	0	1	0
KIAA0240	KIAA0240	1	0	1	0
KIAA1715	KIAA1715	1	0	1	0
KPNA3	karyopherin alpha 3 (importin alpha 4)	1	0	1	0
KPNA4	karyopherin alpha 4 (importin alpha 3)	1	0	1	0
KRIT1	KRIT1, ankyrin repeat containing	1	0	1	0
LMOD1	leiomodin 1 (smooth muscle)	1	0	1	0
LOC137886	hypothetical protein LOC137886	1	0	1	0
LPHN1	latrophilin 1	1	0	1	0
LPP	LIM domain containing preferred translocation partner in lipoma	1	0	1	0
LRRC51	leucine rich repeat containing 51	1	0	1	0
LRRC57	leucine rich repeat containing 57	1	0	1	0
LRTM2	leucine-rich repeats and transmembrane domains 2	1	0	1	0
LSM14A	LSM14A, SCD6 homolog A (S. cerevisiae)	1	0	1	0
MAPK1	mitogen-activated protein kinase 1	1	0	1	0
MEX3B	mex-3 homolog B (C. elegans)	1	0	1	0
MGAT2	mannosyl (alpha-1,6-)-glycoprotein beta-1,2-N-acetylglucosaminyltransferase	1	0	1	0
MGAT4A	mannosyl (alpha-1,3-)-glycoprotein beta-1,4-N-acetylglucosaminyltransferase, isozyme A	1	0	1	0
MPPED2	metallophosphoesterase domain containing 2	1	0	1	0
MYCL1	v-myc myelocytomatosis viral oncogene homolog 1, lung carcinoma derived (avian)	1	0	1	0
NAMPT	nicotinamide phosphoribosyltransferase	1	0	1	0
NARG1	NMDA receptor regulated 1	1	0	1	0
NHLH2	nescient helix loop helix 2	1	0	1	0
NME7	non-metastatic cells 7, protein expressed in (nucleoside-diphosphate kinase)	1	0	1	0
NOX1	NADPH oxidase 1	1	0	1	0
NPAS2	neuronal PAS domain protein 2	1	0	1	0
NRN1	neuritin 1	1	0	1	0
ONECUT2	one cut homeobox 2	1	0	1	0
PAFAH1B1	platelet-activating factor acetylhydrolase, isoform Ib, alpha subunit 45kDa	1	0	1	0
PCGF3	polycomb group ring finger 3	1	0	1	0
PDCD10	programmed cell death 10	1	0	1	0
PDGFRB	platelet-derived growth factor receptor, beta polypeptide	1	0	1	0
PHC3	polyhomeotic homolog 3 (Drosophila)	1	0	1	0
PHF19	PHD finger protein 19	1	0	1	0
PHF21B	PHD finger protein 21B	1	0	1	0
POLR3G	polymerase (RNA) III (DNA directed) polypeptide G (32kD)	1	0	1	0
PRKAB2	protein kinase, AMP-activated, beta 2 non-catalytic subunit	1	0	1	0
PSMA8	proteasome (prosome, macropain) subunit, alpha type, 8	1	0	1	0
PTPN20A	protein tyrosine phosphatase, non-receptor type 20A	1	0	1	0
PTPN20B	protein tyrosine phosphatase, non-receptor type 20B	1	0	1	0
RAB22A	RAB22A, member RAS oncogene family	1	0	1	0
RAG1	recombination activating gene 1	1	0	1	0
RANBP2	RAN binding protein 2	1	0	1	0
RANBP3L	RAN binding protein 3-like	1	0	1	0
RAP1GDS1	RAP1, GTP-GDP dissociation stimulator 1	1	0	1	0
RBM15	RNA binding motif protein 15	1	0	1	0
RBM3	RNA binding motif (RNP1, RRM) protein 3	1	0	1	0
RCOR1	REST corepressor 1	1	0	1	0
REPIN1	replication initiator 1	1	0	1	0
RERE	arginine-glutamic acid dipeptide (RE) repeats	1	0	1	0
RHBDL3	rhomboid, veinlet-like 3 (Drosophila)	1	0	1	0
RIC3	resistance to inhibitors of cholinesterase 3 homolog (C. elegans)	1	0	1	0
RNF214	ring finger protein 214	1	0	1	0
RP11-68I18.1	hypothetical protein MGC29891	1	0	1	0
RP13-102H20.1	hypothetical protein FLJ30058	1	0	1	0
RPGRIP1L	RPGRIP1-like	1	0	1	0
RPP14	ribonuclease P/MRP 14kDa subunit	1	0	1	0
SCN3B	sodium channel, voltage-gated, type III, beta	1	0	1	0
SEC14L1	SEC14-like 1 (S. cerevisiae)	1	0	1	0
SEMA3A	sema domain, immunoglobulin domain (Ig), short basic domain, secreted, (semaphorin) 3A	1	0	1	0
SGMS1	sphingomyelin synthase 1	1	0	1	0
SIRPA	signal-regulatory protein alpha	1	0	1	0
SLA2	Src-like-adaptor 2	1	0	1	0
SLC25A42	solute carrier family 25, member 42	1	0	1	0
SLC33A1	solute carrier family 33 (acetyl-CoA transporter), member 1	1	0	1	0
SLC4A8	solute carrier family 4, sodium bicarbonate cotransporter, member 8	1	0	1	0
SNAP91	synaptosomal-associated protein, 91kDa homolog (mouse)	1	0	1	0
SNRPF	small nuclear ribonucleoprotein polypeptide F	1	0	1	0
SPTY2D1	SPT2, Suppressor of Ty, domain containing 1 (S. cerevisiae)	1	0	1	0
STRN3	striatin, calmodulin binding protein 3	1	0	1	0
SYTL4	synaptotagmin-like 4 (granuphilin-a)	1	0	1	0
TAL1	T-cell acute lymphocytic leukemia 1	1	0	1	0
TBL1XR1	transducin (beta)-like 1 X-linked receptor 1	1	0	1	0
TLE4	transducin-like enhancer of split 4 (E(sp1) homolog, Drosophila)	1	0	1	0
TMED10	transmembrane emp24-like trafficking protein 10 (yeast)	1	0	1	0
TMEM16A	transmembrane protein 16A	1	0	1	0
TMEM50B	transmembrane protein 50B	1	0	1	0
TMEM87A	transmembrane protein 87A	1	0	1	0
TMF1	TATA element modulatory factor 1	1	0	1	0
TMIGD1	transmembrane and immunoglobulin domain containing 1	1	0	1	0
TNS1	tensin 1	1	0	1	0
TOB1	transducer of ERBB2, 1	1	0	1	0
TOP1	topoisomerase (DNA) I	1	0	1	0
TXNDC1	thioredoxin domain containing 1	1	0	1	0
UBL3	ubiquitin-like 3	1	0	1	0
VAMP2	vesicle-associated membrane protein 2 (synaptobrevin 2)	1	0	1	0
VAPA	VAMP (vesicle-associated membrane protein)-associated protein A, 33kDa	1	0	1	0
XRCC4	X-ray repair complementing defective repair in Chinese hamster cells 4	1	0	1	0
ZBTB10	zinc finger and BTB domain containing 10	1	0	1	0
ZBTB41	zinc finger and BTB domain containing 41	1	0	1	0
ZBTB44	zinc finger and BTB domain containing 44	1	0	1	0
ZKSCAN1	zinc finger with KRAB and SCAN domains 1	1	0	1	0
ZNF292	zinc finger protein 292	1	0	1	0
ZNF323	zinc finger protein 323	1	0	1	0
ZNF629	zinc finger protein 629	1	0	1	0
ZRANB1	zinc finger, RAN-binding domain containing 1	1	0	1	0
AAK1	AP2 associated kinase 1	1	0	0	1
ATP2B1	ATPase, Ca++ transporting, plasma membrane 1	1	0	0	1
ATP8B1	ATPase, class I, type 8B, member 1	1	0	0	1
BDNF	brain-derived neurotrophic factor	1	0	0	1
BECN1	beclin 1, autophagy related	1	0	0	1
BTF3L4	basic transcription factor 3-like 4	1	0	0	1
C12orf30	chromosome 12 open reading frame 30	1	0	0	1
CALB1	calbindin 1, 28kDa	1	0	0	1
CALM1	calmodulin 1 (phosphorylase kinase, delta)	1	0	0	1
CALML4	calmodulin-like 4	1	0	0	1
CBX4	chromobox homolog 4 (Pc class homolog, Drosophila)	1	0	0	1
COBLL1	COBL-like 1	1	0	0	1
CYB5D1	cytochrome b5 domain containing 1	1	0	0	1
DRAM	damage-regulated autophagy modulator	1	0	0	1
ETNK1	ethanolamine kinase 1	1	0	0	1
EWSR1	Ewing sarcoma breakpoint region 1	1	0	0	1
FAM150B	family with sequence similarity 150, member B	1	0	0	1
FAM168B	family with sequence similarity 168, member B	1	0	0	1
FBN1	fibrillin 1	1	0	0	1
FBXO8	F-box protein 8	1	0	0	1
FCHO2	FCH domain only 2	1	0	0	1
FIGN	fidgetin	1	0	0	1
FOXD3	forkhead box D3	1	0	0	1
FZD5	frizzled homolog 5 (Drosophila)	1	0	0	1
GLIS3	GLIS family zinc finger 3	1	0	0	1
GMCL1	germ cell-less homolog 1 (Drosophila)	1	0	0	1
HEATR5A	HEAT repeat containing 5A	1	0	0	1
HIC2	hypermethylated in cancer 2	1	0	0	1
HOXA1	homeobox A1	1	0	0	1
HOXA3	homeobox A3	1	0	0	1
HOXB3	homeobox B3	1	0	0	1
IRF4	interferon regulatory factor 4	1	0	0	1
JMJD1C	jumonji domain containing 1C	1	0	0	1
JMJD2A	jumonji domain containing 2A	1	0	0	1
KLF12	Kruppel-like factor 12	1	0	0	1
LARP4	La ribonucleoprotein domain family, member 4	1	0	0	1
LNX1	ligand of numb-protein X 1	1	0	0	1
LOC26010	viral DNA polymerase-transactivated protein 6	1	0	0	1
LPHN3	latrophilin 3	1	0	0	1
MAP4K4	mitogen-activated protein kinase kinase kinase kinase 4	1	0	0	1
MED14	mediator complex subunit 14	1	0	0	1
MEN1	multiple endocrine neoplasia I	1	0	0	1
MGA	MAX gene associated	1	0	0	1
MSRB3	methionine sulfoxide reductase B3	1	0	0	1
NDUFB3	NADH dehydrogenase (ubiquinone) 1 beta subcomplex, 3, 12kDa	1	0	0	1
NUFIP2	nuclear fragile X mental retardation protein interacting protein 2	1	0	0	1
NUPL1	nucleoporin like 1	1	0	0	1
PDE11A	phosphodiesterase 11A	1	0	0	1
PDS5B	PDS5, regulator of cohesion maintenance, homolog B (S. cerevisiae)	1	0	0	1
PLXNA1	plexin A1	1	0	0	1
PNPT1	polyribonucleotide nucleotidyltransferase 1	1	0	0	1
PPAT	phosphoribosyl pyrophosphate amidotransferase	1	0	0	1
PRDM8	PR domain containing 8	1	0	0	1
RAB11A	RAB11A, member RAS oncogene family	1	0	0	1
RCE1	RCE1 homolog, prenyl protein peptidase (S. cerevisiae)	1	0	0	1
RGL1	ral guanine nucleotide dissociation stimulator-like 1	1	0	0	1
RGS21	regulator of G-protein signaling 21	1	0	0	1
RICH2	Rho-type GTPase-activating protein RICH2	1	0	0	1
RP5-1022P6.2	hypothetical protein KIAA1434	1	0	0	1
SETD7	SET domain containing (lysine methyltransferase) 7	1	0	0	1
SLC5A3	solute carrier family 5 (inositol transporters), member 3	1	0	0	1
SMAD6	SMAD family member 6	1	0	0	1
SMAD7	SMAD family member 7	1	0	0	1
SMOC1	SPARC related modular calcium binding 1	1	0	0	1
SMPD3	sphingomyelin phosphodiesterase 3, neutral membrane (neutral sphingomyelinase II)	1	0	0	1
SNAP23	synaptosomal-associated protein, 23kDa	1	0	0	1
SOCS4	suppressor of cytokine signaling 4	1	0	0	1
SRGAP3	SLIT-ROBO Rho GTPase activating protein 3	1	0	0	1
TM2D1	TM2 domain containing 1	1	0	0	1
TPD52	tumor protein D52	1	0	0	1
UBE2K	ubiquitin-conjugating enzyme E2K (UBC1 homolog, yeast)	1	0	0	1
UNC5D	unc-5 homolog D (C. elegans)	1	0	0	1
USP46	ubiquitin specific peptidase 46	1	0	0	1
VASH2	vasohibin 2	1	0	0	1
VGLL3	vestigial like 3 (Drosophila)	1	0	0	1
WDR40A	WD repeat domain 40A	1	0	0	1
ZCCHC10	zinc finger, CCHC domain containing 10	1	0	0	1
ZIC1	Zic family member 1 (odd-paired homolog, Drosophila)	1	0	0	1
ZMPSTE24	zinc metallopeptidase (STE24 homolog, S. cerevisiae)	1	0	0	1

## Sheet: sblock12551
Human ortholog of target gene	Gene name	Conserved sites
		total	8mer	7mer-m8	7mer-1A
OSBPL8	oxysterol binding protein-like 8	2	2	0	0
AMOTL2	angiomotin like 2	2	1	0	1
DNAJB12	DnaJ (Hsp40) homolog, subfamily B, member 12	2	1	0	1
LOC91461	hypothetical protein BC007901	2	1	0	1
TP53INP1	tumor protein p53 inducible nuclear protein 1	2	1	0	1
ACACA	acetyl-Coenzyme A carboxylase alpha	1	1	0	0
ACVR1B	activin A receptor, type IB	1	1	0	0
ADD3	adducin 3 (gamma)	1	1	0	0
ADO	2-aminoethanethiol (cysteamine) dioxygenase	1	1	0	0
ADORA2A	adenosine A2a receptor	1	1	0	0
AQP10	aquaporin 10	1	1	0	0
ARHGAP26	Rho GTPase activating protein 26	1	1	0	0
BBC3	BCL2 binding component 3	1	1	0	0
BTAF1	BTAF1 RNA polymerase II, B-TFIID transcription factor-associated, 170kDa (Mot1 homolog, S. cerevisiae)	1	1	0	0
BZW1	basic leucine zipper and W2 domains 1	1	1	0	0
C10orf140	chromosome 10 open reading frame 140	1	1	0	0
C1orf144	chromosome 1 open reading frame 144	1	1	0	0
C1orf168	chromosome 1 open reading frame 168	1	1	0	0
C22orf13	chromosome 22 open reading frame 13	1	1	0	0
C8orf58	chromosome 8 open reading frame 58	1	1	0	0
CD28	CD28 molecule	1	1	0	0
CIRBP	cold inducible RNA binding protein	1	1	0	0
CSNK1G1	casein kinase 1, gamma 1	1	1	0	0
CSPP1	centrosome and spindle pole associated protein 1	1	1	0	0
DLL1	delta-like 1 (Drosophila)	1	1	0	0
DNAJC5B	DnaJ (Hsp40) homolog, subfamily C, member 5 beta	1	1	0	0
DTNA	dystrobrevin, alpha	1	1	0	0
EBF3	early B-cell factor 3	1	1	0	0
EFS	embryonal Fyn-associated substrate	1	1	0	0
ELAC1	elaC homolog 1 (E. coli)	1	1	0	0
EML4	echinoderm microtubule associated protein like 4	1	1	0	0
ENTPD6	ectonucleoside triphosphate diphosphohydrolase 6 (putative function)	1	1	0	0
ERC2	ELKS/RAB6-interacting/CAST family member 2	1	1	0	0
FAM160B1	family with sequence similarity 160, member B1	1	1	0	0
FAM175B	family with sequence similarity 175, member B	1	1	0	0
GIT1	G protein-coupled receptor kinase interactor 1	1	1	0	0
GPR88	G protein-coupled receptor 88	1	1	0	0
GRM8	glutamate receptor, metabotropic 8	1	1	0	0
HAS3	hyaluronan synthase 3	1	1	0	0
HEG1	HEG homolog 1 (zebrafish)	1	1	0	0
HIRA	HIR histone cell cycle regulation defective homolog A (S. cerevisiae)	1	1	0	0
HTATIP2	HIV-1 Tat interactive protein 2, 30kDa	1	1	0	0
IGF2BP1	insulin-like growth factor 2 mRNA binding protein 1	1	1	0	0
KCNAB1	potassium voltage-gated channel, shaker-related subfamily, beta member 1	1	1	0	0
KDR	kinase insert domain receptor (a type III receptor tyrosine kinase)	1	1	0	0
KIAA0409	KIAA0409	1	1	0	0
KIAA1853	KIAA1853	1	1	0	0
LBH	limb bud and heart development homolog (mouse)	1	1	0	0
LIMD2	LIM domain containing 2	1	1	0	0
LSM14B	LSM14B, SCD6 homolog B (S. cerevisiae)	1	1	0	0
LY75	lymphocyte antigen 75	1	1	0	0
MED13	mediator complex subunit 13	1	1	0	0
MYST4	MYST histone acetyltransferase (monocytic leukemia) 4	1	1	0	0
NFAT5	nuclear factor of activated T-cells 5, tonicity-responsive	1	1	0	0
NFIB	nuclear factor I/B	1	1	0	0
NTRK3	neurotrophic tyrosine kinase, receptor, type 3	1	1	0	0
ODZ4	odz, odd Oz/ten-m homolog 4 (Drosophila)	1	1	0	0
PCDH17	protocadherin 17	1	1	0	0
PCGF3	polycomb group ring finger 3	1	1	0	0
PDE4D	phosphodiesterase 4D, cAMP-specific (phosphodiesterase E3 dunce homolog, Drosophila)	1	1	0	0
PEA15	phosphoprotein enriched in astrocytes 15	1	1	0	0
PHACTR2	phosphatase and actin regulator 2	1	1	0	0
PHLPPL	PH domain and leucine rich repeat protein phosphatase-like	1	1	0	0
PKP2	plakophilin 2	1	1	0	0
PLAG1	pleiomorphic adenoma gene 1	1	1	0	0
PTGFRN	prostaglandin F2 receptor negative regulator	1	1	0	0
RABEP1	rabaptin, RAB GTPase binding effector protein 1	1	1	0	0
RASSF7	Ras association (RalGDS/AF-6) domain family (N-terminal) member 7	1	1	0	0
RBM27	RNA binding motif protein 27	1	1	0	0
REEP1	receptor accessory protein 1	1	1	0	0
REEP2	receptor accessory protein 2	1	1	0	0
RSBN1L	round spermatid basic protein 1-like	1	1	0	0
SATB2	SATB homeobox 2	1	1	0	0
SDAD1	SDA1 domain containing 1	1	1	0	0
SEMA4G	sema domain, immunoglobulin domain (Ig), transmembrane domain (TM) and short cytoplasmic domain, (semaphorin) 4G	1	1	0	0
SEMA6A	sema domain, transmembrane domain (TM), and cytoplasmic domain, (semaphorin) 6A	1	1	0	0
STK38	serine/threonine kinase 38	1	1	0	0
SYS1	SYS1 Golgi-localized integral membrane protein homolog (S. cerevisiae)	1	1	0	0
TBC1D22B	TBC1 domain family, member 22B	1	1	0	0
TCERG1	transcription elongation regulator 1	1	1	0	0
TNKS	tankyrase, TRF1-interacting ankyrin-related ADP-ribose polymerase	1	1	0	0
UACA	uveal autoantigen with coiled-coil domains and ankyrin repeats	1	1	0	0
USP2	ubiquitin specific peptidase 2	1	1	0	0
USP37	ubiquitin specific peptidase 37	1	1	0	0
WRNIP1	Werner helicase interacting protein 1	1	1	0	0
ZFYVE20	zinc finger, FYVE domain containing 20	1	1	0	0
ZNF597	zinc finger protein 597	1	1	0	0
SH3PXD2A	SH3 and PX domains 2A	2	0	1	1
BCL2L11	BCL2-like 11 (apoptosis facilitator)	2	0	0	2
DAGLA	diacylglycerol lipase, alpha	2	0	0	2
ANK3	ankyrin 3, node of Ranvier (ankyrin G)	1	0	1	0
ANKRD22	ankyrin repeat domain 22	1	0	1	0
AOF1	amine oxidase (flavin containing) domain 1	1	0	1	0
ASPH	aspartate beta-hydroxylase	1	0	1	0
BARHL1	BarH-like homeobox 1	1	0	1	0
C1orf21	chromosome 1 open reading frame 21	1	0	1	0
C9orf25	chromosome 9 open reading frame 25	1	0	1	0
CD79A	CD79a molecule, immunoglobulin-associated alpha	1	0	1	0
FAM134C	family with sequence similarity 134, member C	1	0	1	0
FAM155B	family with sequence similarity 155, member B	1	0	1	0
FAM62A	family with sequence similarity 62 (C2 domain containing), member A	1	0	1	0
FAT3	FAT tumor suppressor homolog 3 (Drosophila)	1	0	1	0
GRINA	glutamate receptor, ionotropic, N-methyl D-aspartate-associated protein 1 (glutamate binding)	1	0	1	0
HMGCS1	3-hydroxy-3-methylglutaryl-Coenzyme A synthase 1 (soluble)	1	0	1	0
HOXA5	homeobox A5	1	0	1	0
INSIG1	insulin induced gene 1	1	0	1	0
KIAA0195	KIAA0195	1	0	1	0
LANCL3	LanC lantibiotic synthetase component C-like 3 (bacterial)	1	0	1	0
MOBKL1A	MOB1, Mps One Binder kinase activator-like 1A (yeast)	1	0	1	0
MRPS27	mitochondrial ribosomal protein S27	1	0	1	0
NEGR1	neuronal growth regulator 1	1	0	1	0
ONECUT2	one cut homeobox 2	1	0	1	0
PPP3R1	protein phosphatase 3 (formerly 2B), regulatory subunit B, alpha isoform	1	0	1	0
RTKN2	rhotekin 2	1	0	1	0
SECISBP2	SECIS binding protein 2	1	0	1	0
SERPINH1	serpin peptidase inhibitor, clade H (heat shock protein 47), member 1, (collagen binding protein 1)	1	0	1	0
SETD7	SET domain containing (lysine methyltransferase) 7	1	0	1	0
SPATA2	spermatogenesis associated 2	1	0	1	0
SR140	U2-associated SR140 protein	1	0	1	0
UBE2D2	ubiquitin-conjugating enzyme E2D 2 (UBC4/5 homolog, yeast)	1	0	1	0
UBE2W	ubiquitin-conjugating enzyme E2W (putative)	1	0	1	0
AAK1	AP2 associated kinase 1	1	0	0	1
ADAMTS6	ADAM metallopeptidase with thrombospondin type 1 motif, 6	1	0	0	1
AFF2	AF4/FMR2 family, member 2	1	0	0	1
AGPAT3	1-acylglycerol-3-phosphate O-acyltransferase 3	1	0	0	1
AGPAT6	1-acylglycerol-3-phosphate O-acyltransferase 6 (lysophosphatidic acid acyltransferase, zeta)	1	0	0	1
ALG2	asparagine-linked glycosylation 2 homolog (S. cerevisiae, alpha-1,3-mannosyltransferase)	1	0	0	1
ALS2CR13	amyotrophic lateral sclerosis 2 (juvenile) chromosome region, candidate 13	1	0	0	1
ANKRD52	ankyrin repeat domain 52	1	0	0	1
APBA1	amyloid beta (A4) precursor protein-binding, family A, member 1	1	0	0	1
APPL2	adaptor protein, phosphotyrosine interaction, PH domain and leucine zipper containing 2	1	0	0	1
ARHGAP19	Rho GTPase activating protein 19	1	0	0	1
ARID2	AT rich interactive domain 2 (ARID, RFX-like)	1	0	0	1
ATG4A	ATG4 autophagy related 4 homolog A (S. cerevisiae)	1	0	0	1
AXL	AXL receptor tyrosine kinase	1	0	0	1
B3GNT5	UDP-GlcNAc:betaGal beta-1,3-N-acetylglucosaminyltransferase 5	1	0	0	1
BCL2L2	BCL2-like 2	1	0	0	1
BMPR2	bone morphogenetic protein receptor, type II (serine/threonine kinase)	1	0	0	1
BSN	bassoon (presynaptic cytomatrix protein)	1	0	0	1
C17orf81	chromosome 17 open reading frame 81	1	0	0	1
C1QTNF1	C1q and tumor necrosis factor related protein 1	1	0	0	1
C2orf37	chromosome 2 open reading frame 37	1	0	0	1
C2orf43	chromosome 2 open reading frame 43	1	0	0	1
C3orf59	chromosome 3 open reading frame 59	1	0	0	1
CALCR	calcitonin receptor	1	0	0	1
CALN1	calneuron 1	1	0	0	1
CBFA2T2	core-binding factor, runt domain, alpha subunit 2; translocated to, 2	1	0	0	1
CCDC100	coiled-coil domain containing 100	1	0	0	1
CCNI	cyclin I	1	0	0	1
CDC42SE1	CDC42 small effector 1	1	0	0	1
CECR6	cat eye syndrome chromosome region, candidate 6	1	0	0	1
CENTD2	centaurin, delta 2	1	0	0	1
CHL1	cell adhesion molecule with homology to L1CAM (close homolog of L1)	1	0	0	1
CISH	cytokine inducible SH2-containing protein	1	0	0	1
CITED4	Cbp/p300-interacting transactivator, with Glu/Asp-rich carboxy-terminal domain, 4	1	0	0	1
CLCN3	chloride channel 3	1	0	0	1
CLCN5	chloride channel 5 (nephrolithiasis 2, X-linked, Dent disease)	1	0	0	1
CMTM4	CKLF-like MARVEL transmembrane domain containing 4	1	0	0	1
CREBL2	cAMP responsive element binding protein-like 2	1	0	0	1
CRY2	cryptochrome 2 (photolyase-like)	1	0	0	1
DCP2	DCP2 decapping enzyme homolog (S. cerevisiae)	1	0	0	1
DLC1	deleted in liver cancer 1	1	0	0	1
DLGAP4	discs, large (Drosophila) homolog-associated protein 4	1	0	0	1
DPP10	dipeptidyl-peptidase 10	1	0	0	1
DUSP16	dual specificity phosphatase 16	1	0	0	1
ELL	elongation factor RNA polymerase II	1	0	0	1
FAM100B	family with sequence similarity 100, member B	1	0	0	1
FAM107B	family with sequence similarity 107, member B	1	0	0	1
FAM46A	family with sequence similarity 46, member A	1	0	0	1
FAM46C	family with sequence similarity 46, member C	1	0	0	1
FAM62B	family with sequence similarity 62 (C2 domain containing) member B	1	0	0	1
FAM78A	family with sequence similarity 78, member A	1	0	0	1
FCGBP	Fc fragment of IgG binding protein	1	0	0	1
FLJ40142	FLJ40142 protein	1	0	0	1
FUT9	fucosyltransferase 9 (alpha (1,3) fucosyltransferase)	1	0	0	1
FZD5	frizzled homolog 5 (Drosophila)	1	0	0	1
GAD1	glutamate decarboxylase 1 (brain, 67kDa)	1	0	0	1
GBA2	glucosidase, beta (bile acid) 2	1	0	0	1
GPR124	G protein-coupled receptor 124	1	0	0	1
HIPK2	homeodomain interacting protein kinase 2	1	0	0	1
HNF1B	HNF1 homeobox B	1	0	0	1
IGFBP5	insulin-like growth factor binding protein 5	1	0	0	1
IL1R1	interleukin 1 receptor, type I	1	0	0	1
IRF4	interferon regulatory factor 4	1	0	0	1
ITGA3	integrin, alpha 3 (antigen CD49C, alpha 3 subunit of VLA-3 receptor)	1	0	0	1
KCTD21	potassium channel tetramerisation domain containing 21	1	0	0	1
KIAA0152	KIAA0152	1	0	0	1
KIAA0226	KIAA0226	1	0	0	1
KIAA0644	KIAA0644 gene product	1	0	0	1
KIAA2018	KIAA2018	1	0	0	1
KLHL3	kelch-like 3 (Drosophila)	1	0	0	1
KPNA4	karyopherin alpha 4 (importin alpha 3)	1	0	0	1
LHFPL2	lipoma HMGIC fusion partner-like 2	1	0	0	1
LMBR1L	limb region 1 homolog (mouse)-like	1	0	0	1
LMTK2	lemur tyrosine kinase 2	1	0	0	1
LOC162073	hypothetical protein LOC162073	1	0	0	1
LOX	lysyl oxidase	1	0	0	1
LYRM1	LYR motif containing 1	1	0	0	1
MAGI1	membrane associated guanylate kinase, WW and PDZ domain containing 1	1	0	0	1
MAP2K1IP1	mitogen-activated protein kinase kinase 1 interacting protein 1	1	0	0	1
MATN3	matrilin 3	1	0	0	1
MBD6	methyl-CpG binding domain protein 6	1	0	0	1
MBNL3	muscleblind-like 3 (Drosophila)	1	0	0	1
MBOAT1	membrane bound O-acyltransferase domain containing 1	1	0	0	1
METAP2	methionyl aminopeptidase 2	1	0	0	1
MEX3A	mex-3 homolog A (C. elegans)	1	0	0	1
MGC21874	transcriptional adaptor 2 (ADA2 homolog, yeast)-beta	1	0	0	1
MIDN	midnolin	1	0	0	1
MKL2	MKL/myocardin-like 2	1	0	0	1
MRVI1	murine retrovirus integration site 1 homolog	1	0	0	1
MTHFR	5,10-methylenetetrahydrofolate reductase (NADPH)	1	0	0	1
MYLK	myosin light chain kinase	1	0	0	1
MYST3	MYST histone acetyltransferase (monocytic leukemia) 3	1	0	0	1
NAIF1	nuclear apoptosis inducing factor 1	1	0	0	1
NAV2	neuron navigator 2	1	0	0	1
NCOA1	nuclear receptor coactivator 1	1	0	0	1
NDST1	N-deacetylase/N-sulfotransferase (heparan glucosaminyl) 1	1	0	0	1
NEFM	neurofilament, medium polypeptide 150kDa	1	0	0	1
NET1	neuroepithelial cell transforming gene 1	1	0	0	1
NFXL1	nuclear transcription factor, X-box binding-like 1	1	0	0	1
NLK	nemo-like kinase	1	0	0	1
NPAT	nuclear protein, ataxia-telangiectasia locus	1	0	0	1
NRP2	neuropilin 2	1	0	0	1
OPRL1	opiate receptor-like 1	1	0	0	1
PGGT1B	protein geranylgeranyltransferase type I, beta subunit	1	0	0	1
PHCA	phytoceramidase, alkaline	1	0	0	1
PHF20	PHD finger protein 20	1	0	0	1
PSAP	prosaposin (variant Gaucher disease and variant metachromatic leukodystrophy)	1	0	0	1
PSKH1	protein serine kinase H1	1	0	0	1
PTER	phosphotriesterase related	1	0	0	1
PTPRD	protein tyrosine phosphatase, receptor type, D	1	0	0	1
PTPRF	protein tyrosine phosphatase, receptor type, F	1	0	0	1
PURB	purine-rich element binding protein B	1	0	0	1
RALA	v-ral simian leukemia viral oncogene homolog A (ras related)	1	0	0	1
RANBP10	RAN binding protein 10	1	0	0	1
RAP1A	RAP1A, member of RAS oncogene family	1	0	0	1
RAP1B	RAP1B, member of RAS oncogene family	1	0	0	1
REPS2	RALBP1 associated Eps domain containing 2	1	0	0	1
RER1	RER1 retention in endoplasmic reticulum 1 homolog (S. cerevisiae)	1	0	0	1
RICH2	Rho-type GTPase-activating protein RICH2	1	0	0	1
RIMS4	regulating synaptic membrane exocytosis 4	1	0	0	1
RNF138	ring finger protein 138	1	0	0	1
RNF165	ring finger protein 165	1	0	0	1
RNF2	ring finger protein 2	1	0	0	1
SAA4	serum amyloid A4, constitutive	1	0	0	1
SAMD4B	sterile alpha motif domain containing 4B	1	0	0	1
SCML2	sex comb on midleg-like 2 (Drosophila)	1	0	0	1
SCN3A	sodium channel, voltage-gated, type III, alpha subunit	1	0	0	1
SEMA5A	sema domain, seven thrombospondin repeats (type 1 and type 1-like), transmembrane domain (TM) and short cytoplasmic domain, (semaphorin) 5A	1	0	0	1
SHROOM2	shroom family member 2	1	0	0	1
SLC41A1	solute carrier family 41, member 1	1	0	0	1
SLC7A6	solute carrier family 7 (cationic amino acid transporter, y+ system), member 6	1	0	0	1
SNAP91	synaptosomal-associated protein, 91kDa homolog (mouse)	1	0	0	1
SNCAIP	synuclein, alpha interacting protein (synphilin)	1	0	0	1
SOCS6	suppressor of cytokine signaling 6	1	0	0	1
SPTLC2	serine palmitoyltransferase, long chain base subunit 2	1	0	0	1
SRI	sorcin	1	0	0	1
SRL	sarcalumenin	1	0	0	1
STC2	stanniocalcin 2	1	0	0	1
TAOK1	TAO kinase 1	1	0	0	1
TCF7	transcription factor 7 (T-cell specific, HMG-box)	1	0	0	1
TMEM189	transmembrane protein 189	1	0	0	1
TNFRSF19	tumor necrosis factor receptor superfamily, member 19	1	0	0	1
TP63	tumor protein p63	1	0	0	1
TRIM9	tripartite motif-containing 9	1	0	0	1
TSC22D3	TSC22 domain family, member 3	1	0	0	1
TSPAN14	tetraspanin 14	1	0	0	1
UBE2K	ubiquitin-conjugating enzyme E2K (UBC1 homolog, yeast)	1	0	0	1
UBTF	upstream binding transcription factor, RNA polymerase I	1	0	0	1
WTAP	Wilms tumor 1 associated protein	1	0	0	1
ZCCHC14	zinc finger, CCHC domain containing 14	1	0	0	1
ZMYM3	zinc finger, MYM-type 3	1	0	0	1
ZNF217	zinc finger protein 217	1	0	0	1
ZNF654	zinc finger protein 654	1	0	0	1
ZNF710	zinc finger protein 710	1	0	0	1
hCG_1757335	hCG1757335	1	0	0	1

## Sheet: sblock13779
Human ortholog of target gene	Gene name	Conserved sites
		total	8mer	7mer-m8	7mer-1A
ZNF148	zinc finger protein 148	2	2	0	0
CTF8	chromosome transmission fidelity factor 8 homolog (S. cerevisiae)	2	1	1	0
MLL	myeloid/lymphoid or mixed-lineage leukemia (trithorax homolog, Drosophila)	2	1	0	1
ACCN2	amiloride-sensitive cation channel 2, neuronal	1	1	0	0
AHCY	S-adenosylhomocysteine hydrolase	1	1	0	0
ARID3B	AT rich interactive domain 3B (BRIGHT-like)	1	1	0	0
ATRNL1	attractin-like 1	1	1	0	0
C2orf37	chromosome 2 open reading frame 37	1	1	0	0
CALN1	calneuron 1	1	1	0	0
CLDN6	claudin 6	1	1	0	0
COPS2	COP9 constitutive photomorphogenic homolog subunit 2 (Arabidopsis)	1	1	0	0
CYBASC3	cytochrome b, ascorbate dependent 3	1	1	0	0
CYFIP2	cytoplasmic FMR1 interacting protein 2	1	1	0	0
DOCK3	dedicator of cytokinesis 3	1	1	0	0
EIF3J	eukaryotic translation initiation factor 3, subunit J	1	1	0	0
FGF1	fibroblast growth factor 1 (acidic)	1	1	0	0
FOXN3	forkhead box N3	1	1	0	0
FZD4	frizzled homolog 4 (Drosophila)	1	1	0	0
HNRNPL	heterogeneous nuclear ribonucleoprotein L	1	1	0	0
HNRNPU	heterogeneous nuclear ribonucleoprotein U (scaffold attachment factor A)	1	1	0	0
HYOU1	hypoxia up-regulated 1	1	1	0	0
ISOC2	isochorismatase domain containing 2	1	1	0	0
KCNA5	potassium voltage-gated channel, shaker-related subfamily, member 5	1	1	0	0
LOC283514	similar to seven in absentia 2	1	1	0	0
LRRC8A	leucine rich repeat containing 8 family, member A	1	1	0	0
MEGF8	multiple EGF-like-domains 8	1	1	0	0
MS4A14	membrane-spanning 4-domains, subfamily A, member 14	1	1	0	0
NOVA1	neuro-oncological ventral antigen 1	1	1	0	0
NXN	nucleoredoxin	1	1	0	0
PAQR4	progestin and adipoQ receptor family member IV	1	1	0	0
PEA15	phosphoprotein enriched in astrocytes 15	1	1	0	0
PIP5K1A	phosphatidylinositol-4-phosphate 5-kinase, type I, alpha	1	1	0	0
PKHD1	polycystic kidney and hepatic disease 1 (autosomal recessive)	1	1	0	0
PSD3	pleckstrin and Sec7 domain containing 3	1	1	0	0
RALGPS1	Ral GEF with PH domain and SH3 binding motif 1	1	1	0	0
REEP3	receptor accessory protein 3	1	1	0	0
RFX5	regulatory factor X, 5 (influences HLA class II expression)	1	1	0	0
RP13-102H20.1	hypothetical protein FLJ30058	1	1	0	0
SAMD10	sterile alpha motif domain containing 10	1	1	0	0
SGK269	NKF3 kinase family member	1	1	0	0
SNIP	SNAP25-interacting protein	1	1	0	0
SPATA8	spermatogenesis associated 8	1	1	0	0
SPIRE1	spire homolog 1 (Drosophila)	1	1	0	0
SSR2	signal sequence receptor, beta (translocon-associated protein beta)	1	1	0	0
STOML3	stomatin (EPB72)-like 3	1	1	0	0
STXBP5L	syntaxin binding protein 5-like	1	1	0	0
TANC2	tetratricopeptide repeat, ankyrin repeat and coiled-coil containing 2	1	1	0	0
THSD7B	thrombospondin, type I, domain containing 7B	1	1	0	0
TRAF4	TNF receptor-associated factor 4	1	1	0	0
TSHZ3	teashirt zinc finger homeobox 3	1	1	0	0
TWSG1	twisted gastrulation homolog 1 (Drosophila)	1	1	0	0
TXNDC1	thioredoxin domain containing 1	1	1	0	0
ZKSCAN2	zinc finger with KRAB and SCAN domains 2	1	1	0	0
ZRANB1	zinc finger, RAN-binding domain containing 1	1	1	0	0
ACVR2B	activin A receptor, type IIB	1	0	1	0
ADIPOR1	adiponectin receptor 1	1	0	1	0
AKAP6	A kinase (PRKA) anchor protein 6	1	0	1	0
ATP6V1C2	ATPase, H+ transporting, lysosomal 42kDa, V1 subunit C2	1	0	1	0
BACH2	BTB and CNC homology 1, basic leucine zipper transcription factor 2	1	0	1	0
BAZ2A	bromodomain adjacent to zinc finger domain, 2A	1	0	1	0
C14orf43	chromosome 14 open reading frame 43	1	0	1	0
C1orf144	chromosome 1 open reading frame 144	1	0	1	0
CA7	carbonic anhydrase VII	1	0	1	0
CALM3	calmodulin 3 (phosphorylase kinase, delta)	1	0	1	0
CAMTA1	calmodulin binding transcription activator 1	1	0	1	0
CBFA2T2	core-binding factor, runt domain, alpha subunit 2; translocated to, 2	1	0	1	0
CNGA2	cyclic nucleotide gated channel alpha 2	1	0	1	0
DNAJC11	DnaJ (Hsp40) homolog, subfamily C, member 11	1	0	1	0
DVL3	dishevelled, dsh homolog 3 (Drosophila)	1	0	1	0
FAM53C	family with sequence similarity 53, member C	1	0	1	0
FBXO41	F-box protein 41	1	0	1	0
KIAA1128	KIAA1128	1	0	1	0
KIAA1219	KIAA1219	1	0	1	0
KIAA1244	KIAA1244	1	0	1	0
KIAA1539	KIAA1539	1	0	1	0
LHFPL3	lipoma HMGIC fusion partner-like 3	1	0	1	0
LIMD2	LIM domain containing 2	1	0	1	0
MAP2K3	mitogen-activated protein kinase kinase 3	1	0	1	0
MBD1	methyl-CpG binding domain protein 1	1	0	1	0
MBOAT2	membrane bound O-acyltransferase domain containing 2	1	0	1	0
MCHR1	melanin-concentrating hormone receptor 1	1	0	1	0
MED1	mediator complex subunit 1	1	0	1	0
MTHFD2	methylenetetrahydrofolate dehydrogenase (NADP+ dependent) 2, methenyltetrahydrofolate cyclohydrolase	1	0	1	0
PHF23	PHD finger protein 23	1	0	1	0
PIM2	pim-2 oncogene	1	0	1	0
RAB5B	RAB5B, member RAS oncogene family	1	0	1	0
RBM3	RNA binding motif (RNP1, RRM) protein 3	1	0	1	0
RERE	arginine-glutamic acid dipeptide (RE) repeats	1	0	1	0
SGSM1	small G protein signaling modulator 1	1	0	1	0
SMG6	Smg-6 homolog, nonsense mediated mRNA decay factor (C. elegans)	1	0	1	0
SORBS1	sorbin and SH3 domain containing 1	1	0	1	0
STIM1	stromal interaction molecule 1	1	0	1	0
SYNC1	syncoilin, intermediate filament 1	1	0	1	0
SYNPO2L	synaptopodin 2-like	1	0	1	0
SYT6	synaptotagmin VI	1	0	1	0
TBC1D22B	TBC1 domain family, member 22B	1	0	1	0
TRIM13	tripartite motif-containing 13	1	0	1	0
TSC22D3	TSC22 domain family, member 3	1	0	1	0
TYRO3	TYRO3 protein tyrosine kinase	1	0	1	0
ZBED4	zinc finger, BED-type containing 4	1	0	1	0
tcag7.1228	hypothetical protein FLJ25778	1	0	1	0
ACSL6	acyl-CoA synthetase long-chain family member 6	1	0	0	1
ADRA2A	adrenergic, alpha-2A-, receptor	1	0	0	1
AFAP1L1	actin filament associated protein 1-like 1	1	0	0	1
ALS2CR13	amyotrophic lateral sclerosis 2 (juvenile) chromosome region, candidate 13	1	0	0	1
AQP1	aquaporin 1 (Colton blood group)	1	0	0	1
ATXN7L3	ataxin 7-like 3	1	0	0	1
CCDC56	coiled-coil domain containing 56	1	0	0	1
CNTN4	contactin 4	1	0	0	1
CTNND1	catenin (cadherin-associated protein), delta 1	1	0	0	1
CYBRD1	cytochrome b reductase 1	1	0	0	1
FSTL4	follistatin-like 4	1	0	0	1
GLS	glutaminase	1	0	0	1
HISPPD2A	histidine acid phosphatase domain containing 2A	1	0	0	1
KIF3B	kinesin family member 3B	1	0	0	1
LDLRAD3	low density lipoprotein receptor class A domain containing 3	1	0	0	1
LRP2BP	LRP2 binding protein	1	0	0	1
MBD2	methyl-CpG binding domain protein 2	1	0	0	1
MRPS25	mitochondrial ribosomal protein S25	1	0	0	1
MXD1	MAX dimerization protein 1	1	0	0	1
PIK3R6	phosphoinositide-3-kinase, regulatory subunit 6	1	0	0	1
PLEKHM1	pleckstrin homology domain containing, family M (with RUN domain) member 1	1	0	0	1
RPL23A	ribosomal protein L23a	1	0	0	1
RUFY1	RUN and FYVE domain containing 1	1	0	0	1
SLC22A3	solute carrier family 22 (extraneuronal monoamine transporter), member 3	1	0	0	1
SMG5	Smg-5 homolog, nonsense mediated mRNA decay factor (C. elegans)	1	0	0	1
SPINLW1	serine peptidase inhibitor-like, with Kunitz and WAP domains 1 (eppin)	1	0	0	1
SPTBN4	spectrin, beta, non-erythrocytic 4	1	0	0	1
SPTY2D1	SPT2, Suppressor of Ty, domain containing 1 (S. cerevisiae)	1	0	0	1
STX2	syntaxin 2	1	0	0	1
TET3	tet oncogene family member 3	1	0	0	1
TGOLN2	trans-golgi network protein 2	1	0	0	1
UBE2D3	ubiquitin-conjugating enzyme E2D 3 (UBC4/5 homolog, yeast)	1	0	0	1
WHSC1	Wolf-Hirschhorn syndrome candidate 1	1	0	0	1
ZSCAN22	zinc finger and SCAN domain containing 22	1	0	0	1

## Sheet: sblock2797
Human ortholog of target gene	Gene name	Conserved sites
		total	8mer	7mer-m8	7mer-1A
ARHGEF15	Rho guanine nucleotide exchange factor (GEF) 15	1	1	0	0
ASB8	ankyrin repeat and SOCS box-containing 8	1	1	0	0
C14orf118	chromosome 14 open reading frame 118	1	1	0	0
C14orf83	chromosome 14 open reading frame 83	1	1	0	0
C7orf23	chromosome 7 open reading frame 23	1	1	0	0
CSNK1A1	casein kinase 1, alpha 1	1	1	0	0
DCP1A	DCP1 decapping enzyme homolog A (S. cerevisiae)	1	1	0	0
ENTPD7	ectonucleoside triphosphate diphosphohydrolase 7	1	1	0	0
GPT2	glutamic pyruvate transaminase (alanine aminotransferase) 2	1	1	0	0
HMOX2	heme oxygenase (decycling) 2	1	1	0	0
KCTD6	potassium channel tetramerisation domain containing 6	1	1	0	0
LRRN3	leucine rich repeat neuronal 3	1	1	0	0
MITF	microphthalmia-associated transcription factor	1	1	0	0
NOVA1	neuro-oncological ventral antigen 1	1	1	0	0
PCNX	pecanex homolog (Drosophila)	1	1	0	0
PGRMC2	progesterone receptor membrane component 2	1	1	0	0
PTGS1	prostaglandin-endoperoxide synthase 1 (prostaglandin G/H synthase and cyclooxygenase)	1	1	0	0
RAB5B	RAB5B, member RAS oncogene family	1	1	0	0
RAB7A	RAB7A, member RAS oncogene family	1	1	0	0
SERPINB7	serpin peptidase inhibitor, clade B (ovalbumin), member 7	1	1	0	0
SHANK2	SH3 and multiple ankyrin repeat domains 2	1	1	0	0
SPRY2	sprouty homolog 2 (Drosophila)	1	1	0	0
TAPT1	transmembrane anterior posterior transformation 1	1	1	0	0
WNK1	WNK lysine deficient protein kinase 1	1	1	0	0
ZNF697	zinc finger protein 697	1	1	0	0
SFRS1	splicing factor, arginine/serine-rich 1 (splicing factor 2, alternate splicing factor)	2	0	1	1
TET3	tet oncogene family member 3	2	0	0	2
AKIRIN2	akirin 2	1	0	1	0
CREB5	cAMP responsive element binding protein 5	1	0	1	0
DUOX2	dual oxidase 2	1	0	1	0
ERBB4	v-erb-a erythroblastic leukemia viral oncogene homolog 4 (avian)	1	0	1	0
FOXP2	forkhead box P2	1	0	1	0
FXR1	fragile X mental retardation, autosomal homolog 1	1	0	1	0
PLXNA4	plexin A4	1	0	1	0
PRKAA1	protein kinase, AMP-activated, alpha 1 catalytic subunit	1	0	1	0
RBM33	RNA binding motif protein 33	1	0	1	0
RCOR1	REST corepressor 1	1	0	1	0
SP1	Sp1 transcription factor	1	0	1	0
SYVN1	synovial apoptosis inhibitor 1, synoviolin	1	0	1	0
UBE2D1	ubiquitin-conjugating enzyme E2D 1 (UBC4/5 homolog, yeast)	1	0	1	0
VPS26A	vacuolar protein sorting 26 homolog A (S. pombe)	1	0	1	0
ZNF827	zinc finger protein 827	1	0	1	0
AFF4	AF4/FMR2 family, member 4	1	0	0	1
ALOX15B	arachidonate 15-lipoxygenase, type B	1	0	0	1
ARPC5	actin related protein 2/3 complex, subunit 5, 16kDa	1	0	0	1
C3orf58	chromosome 3 open reading frame 58	1	0	0	1
C8orf79	chromosome 8 open reading frame 79	1	0	0	1
CDC2L6	cell division cycle 2-like 6 (CDK8-like)	1	0	0	1
CLCN5	chloride channel 5 (nephrolithiasis 2, X-linked, Dent disease)	1	0	0	1
CSDA	cold shock domain protein A	1	0	0	1
FBN1	fibrillin 1	1	0	0	1
FBXL16	F-box and leucine-rich repeat protein 16	1	0	0	1
FUT9	fucosyltransferase 9 (alpha (1,3) fucosyltransferase)	1	0	0	1
GMEB2	glucocorticoid modulatory element binding protein 2	1	0	0	1
GPAM	glycerol-3-phosphate acyltransferase, mitochondrial	1	0	0	1
HLA-DQA1	major histocompatibility complex, class II, DQ alpha 1	1	0	0	1
HRNBP3	hexaribonucleotide binding protein 3	1	0	0	1
IGF2R	insulin-like growth factor 2 receptor	1	0	0	1
ITPR2	inositol 1,4,5-triphosphate receptor, type 2	1	0	0	1
KCMF1	potassium channel modulatory factor 1	1	0	0	1
KCNMA1	potassium large conductance calcium-activated channel, subfamily M, alpha member 1	1	0	0	1
KIAA0494	KIAA0494	1	0	0	1
MARCKS	myristoylated alanine-rich protein kinase C substrate	1	0	0	1
MBNL2	muscleblind-like 2 (Drosophila)	1	0	0	1
METTL8	methyltransferase like 8	1	0	0	1
MLLT3	myeloid/lymphoid or mixed-lineage leukemia (trithorax homolog, Drosophila); translocated to, 3	1	0	0	1
NEDD9	neural precursor cell expressed, developmentally down-regulated 9	1	0	0	1
NFIC	nuclear factor I/C (CCAAT-binding transcription factor)	1	0	0	1
NHLH2	nescient helix loop helix 2	1	0	0	1
NTNG1	netrin G1	1	0	0	1
PFN2	profilin 2	1	0	0	1
PIK3R3	phosphoinositide-3-kinase, regulatory subunit 3 (gamma)	1	0	0	1
PRKCA	protein kinase C, alpha	1	0	0	1
PTCH1	patched homolog 1 (Drosophila)	1	0	0	1
RAD23B	RAD23 homolog B (S. cerevisiae)	1	0	0	1
RASGEF1A	RasGEF domain family, member 1A	1	0	0	1
RHOBTB1	Rho-related BTB domain containing 1	1	0	0	1
RNF111	ring finger protein 111	1	0	0	1
SCRIB	scribbled homolog (Drosophila)	1	0	0	1
SIX4	SIX homeobox 4	1	0	0	1
SLC26A7	solute carrier family 26, member 7	1	0	0	1
SOCS3	suppressor of cytokine signaling 3	1	0	0	1
SPTLC2	serine palmitoyltransferase, long chain base subunit 2	1	0	0	1
SV2B	synaptic vesicle glycoprotein 2B	1	0	0	1
TEAD1	TEA domain family member 1 (SV40 transcriptional enhancer factor)	1	0	0	1
UBE2Z	ubiquitin-conjugating enzyme E2Z	1	0	0	1
UTY	ubiquitously transcribed tetratricopeptide repeat gene, Y-linked	1	0	0	1
VCL	vinculin	1	0	0	1
YME1L1	YME1-like 1 (S. cerevisiae)	1	0	0	1

## Sheet: sblock8912
Human ortholog of target gene	Gene name	Conserved sites
		total	8mer	7mer-m8	7mer-1A
PFKFB4	6-phosphofructo-2-kinase/fructose-2,6-biphosphatase 4	2	2	0	0
KCNMA1	potassium large conductance calcium-activated channel, subfamily M, alpha member 1	2	0	2	0
ADCY6	adenylate cyclase 6	1	1	0	0
AMPD2	adenosine monophosphate deaminase 2 (isoform L)	1	1	0	0
ANGEL1	angel homolog 1 (Drosophila)	1	1	0	0
ANKRD34A	ankyrin repeat domain 34A	1	1	0	0
ATXN7L3	ataxin 7-like 3	1	1	0	0
BASP1	brain abundant, membrane attached signal protein 1	1	1	0	0
CCDC120	coiled-coil domain containing 120	1	1	0	0
CNP	2',3'-cyclic nucleotide 3' phosphodiesterase	1	1	0	0
COL19A1	collagen, type XIX, alpha 1	1	1	0	0
CPLX1	complexin 1	1	1	0	0
CRIM1	cysteine rich transmembrane BMP regulator 1 (chordin-like)	1	1	0	0
E2F1	E2F transcription factor 1	1	1	0	0
EDNRB	endothelin receptor type B	1	1	0	0
EGFLAM	EGF-like, fibronectin type III and laminin G domains	1	1	0	0
ELAVL1	ELAV (embryonic lethal, abnormal vision, Drosophila)-like 1 (Hu antigen R)	1	1	0	0
ENPP6	ectonucleotide pyrophosphatase/phosphodiesterase 6	1	1	0	0
GCET2	germinal center expressed transcript 2	1	1	0	0
GNAQ	guanine nucleotide binding protein (G protein), q polypeptide	1	1	0	0
GPHN	gephyrin	1	1	0	0
GPR107	G protein-coupled receptor 107	1	1	0	0
HIF1AN	hypoxia-inducible factor 1, alpha subunit inhibitor	1	1	0	0
HSPBP1	hsp70-interacting protein	1	1	0	0
KIAA0355	KIAA0355	1	1	0	0
KIAA1486	KIAA1486 protein	1	1	0	0
KREMEN1	kringle containing transmembrane protein 1	1	1	0	0
MAPKBP1	mitogen-activated protein kinase binding protein 1	1	1	0	0
MDGA1	MAM domain containing glycosylphosphatidylinositol anchor 1	1	1	0	0
MLF1IP	MLF1 interacting protein	1	1	0	0
MLLT4	myeloid/lymphoid or mixed-lineage leukemia (trithorax homolog, Drosophila); translocated to, 4	1	1	0	0
NAP1L4	nucleosome assembly protein 1-like 4	1	1	0	0
NFIB	nuclear factor I/B	1	1	0	0
NONO	non-POU domain containing, octamer-binding	1	1	0	0
PLOD1	procollagen-lysine 1, 2-oxoglutarate 5-dioxygenase 1	1	1	0	0
PPP1R12B	protein phosphatase 1, regulatory (inhibitor) subunit 12B	1	1	0	0
RAB22A	RAB22A, member RAS oncogene family	1	1	0	0
RAB30	RAB30, member RAS oncogene family	1	1	0	0
SASH1	SAM and SH3 domain containing 1	1	1	0	0
SORCS3	sortilin-related VPS10 domain containing receptor 3	1	1	0	0
TET3	tet oncogene family member 3	1	1	0	0
TMEM135	transmembrane protein 135	1	1	0	0
UBE3B	ubiquitin protein ligase E3B	1	1	0	0
UNC13B	unc-13 homolog B (C. elegans)	1	1	0	0
USP14	ubiquitin specific peptidase 14 (tRNA-guanine transglycosylase)	1	1	0	0
WNT4	wingless-type MMTV integration site family, member 4	1	1	0	0
ZNF747	zinc finger protein 747	1	1	0	0
APBA1	amyloid beta (A4) precursor protein-binding, family A, member 1	1	0	1	0
CELSR2	cadherin, EGF LAG seven-pass G-type receptor 2 (flamingo homolog, Drosophila)	1	0	1	0
CREBZF	CREB/ATF bZIP transcription factor	1	0	1	0
EFNB3	ephrin-B3	1	0	1	0
EYA1	eyes absent homolog 1 (Drosophila)	1	0	1	0
FOXD2	forkhead box D2	1	0	1	0
LIN7C	lin-7 homolog C (C. elegans)	1	0	1	0
PBX1	pre-B-cell leukemia homeobox 1	1	0	1	0
PPP2R1A	protein phosphatase 2 (formerly 2A), regulatory subunit A , alpha isoform	1	0	1	0
PRPF40B	PRP40 pre-mRNA processing factor 40 homolog B (S. cerevisiae)	1	0	1	0
RAI1	retinoic acid induced 1	1	0	1	0
RIMBP2	RIMS binding protein 2	1	0	1	0
RP5-1000E10.4	suppressor of IKK epsilon	1	0	1	0
SLC38A1	solute carrier family 38, member 1	1	0	1	0
SNX30	sorting nexin family member 30	1	0	1	0
THSD7B	thrombospondin, type I, domain containing 7B	1	0	1	0
ZNF207	zinc finger protein 207	1	0	1	0
ANKRD22	ankyrin repeat domain 22	1	0	0	1
BRE	brain and reproductive organ-expressed (TNFRSF1A modulator)	1	0	0	1
C2orf68	chromosome 2 open reading frame 68	1	0	0	1
C7orf60	chromosome 7 open reading frame 60	1	0	0	1
GNG2	guanine nucleotide binding protein (G protein), gamma 2	1	0	0	1
GSPT1	G1 to S phase transition 1	1	0	0	1
IRX2	iroquois homeobox 2	1	0	0	1
MPP2	membrane protein, palmitoylated 2 (MAGUK p55 subfamily member 2)	1	0	0	1
MYH7B	myosin, heavy chain 7B, cardiac muscle, beta	1	0	0	1
PPP1R8	protein phosphatase 1, regulatory (inhibitor) subunit 8	1	0	0	1
SH3PXD2A	SH3 and PX domains 2A	1	0	0	1
SPOCK1	sparc/osteonectin, cwcv and kazal-like domains proteoglycan (testican) 1	1	0	0	1
SPTB	spectrin, beta, erythrocytic (includes spherocytosis, clinical type I)	1	0	0	1
USP30	ubiquitin specific peptidase 30	1	0	0	1

## Sheet: sblock5498
Human ortholog of target gene	Gene name	Conserved sites
		total	8mer	7mer-m8	7mer-1A
RNPC3	RNA-binding region (RNP1, RRM) containing 3	1	1	0	0
VGLL4	vestigial like 4 (Drosophila)	1	1	0	0
FAM49B	family with sequence similarity 49, member B	1	0	1	0
BNC2	basonuclin 2	1	0	0	1
HIF1AN	hypoxia-inducible factor 1, alpha subunit inhibitor	1	0	0	1
KHDRBS3	KH domain containing, RNA binding, signal transduction associated 3	1	0	0	1

## Sheet: sblock11769
Human ortholog of target gene	Gene name	Conserved sites
		total	8mer	7mer-m8	7mer-1A
APTX	aprataxin	1	1	0	0
ARHGAP5	Rho GTPase activating protein 5	1	1	0	0
C18orf25	chromosome 18 open reading frame 25	1	1	0	0
CAPN6	calpain 6	1	1	0	0
CHGA	chromogranin A (parathyroid secretory protein 1)	1	1	0	0
FBXO24	F-box protein 24	1	1	0	0
HYPK	Huntingtin interacting protein K	1	1	0	0
IPO9	importin 9	1	1	0	0
NARG1	NMDA receptor regulated 1	1	1	0	0
PHF8	PHD finger protein 8	1	1	0	0
RAB22A	RAB22A, member RAS oncogene family	1	1	0	0
SPIRE1	spire homolog 1 (Drosophila)	1	1	0	0
SUMO2	SMT3 suppressor of mif two 3 homolog 2 (S. cerevisiae)	1	1	0	0
SYN2	synapsin II	1	1	0	0
CPEB2	cytoplasmic polyadenylation element binding protein 2	2	0	0	2
ACAN	aggrecan	1	0	1	0
C4orf8	chromosome 4 open reading frame 8	1	0	1	0
CDC27	cell division cycle 27 homolog (S. cerevisiae)	1	0	1	0
CENTD2	centaurin, delta 2	1	0	1	0
CTCF	CCCTC-binding factor (zinc finger protein)	1	0	1	0
CTNND1	catenin (cadherin-associated protein), delta 1	1	0	1	0
DLGAP2	discs, large (Drosophila) homolog-associated protein 2	1	0	1	0
EFNB2	ephrin-B2	1	0	1	0
EGFLAM	EGF-like, fibronectin type III and laminin G domains	1	0	1	0
ELFN2	extracellular leucine-rich repeat and fibronectin type III domain containing 2	1	0	1	0
FRMD4A	FERM domain containing 4A	1	0	1	0
FSCN1	fascin homolog 1, actin-bundling protein (Strongylocentrotus purpuratus)	1	0	1	0
GALNTL2	UDP-N-acetyl-alpha-D-galactosamine:polypeptide N-acetylgalactosaminyltransferase-like 2	1	0	1	0
GATAD2B	GATA zinc finger domain containing 2B	1	0	1	0
ITCH	itchy E3 ubiquitin protein ligase homolog (mouse)	1	0	1	0
ITGA10	integrin, alpha 10	1	0	1	0
JHDM1D	jumonji C domain containing histone demethylase 1 homolog D (S. cerevisiae)	1	0	1	0
KCTD21	potassium channel tetramerisation domain containing 21	1	0	1	0
KIAA1161	KIAA1161	1	0	1	0
KIAA1539	KIAA1539	1	0	1	0
KPNA6	karyopherin alpha 6 (importin alpha 7)	1	0	1	0
MAP3K7IP3	mitogen-activated protein kinase kinase kinase 7 interacting protein 3	1	0	1	0
MAPK1	mitogen-activated protein kinase 1	1	0	1	0
MAPKBP1	mitogen-activated protein kinase binding protein 1	1	0	1	0
MYH10	myosin, heavy chain 10, non-muscle	1	0	1	0
NEGR1	neuronal growth regulator 1	1	0	1	0
NEO1	neogenin homolog 1 (chicken)	1	0	1	0
NF1	neurofibromin 1 (neurofibromatosis, von Recklinghausen disease, Watson disease)	1	0	1	0
NFIX	nuclear factor I/X (CCAAT-binding transcription factor)	1	0	1	0
NME7	non-metastatic cells 7, protein expressed in (nucleoside-diphosphate kinase)	1	0	1	0
ODZ4	odz, odd Oz/ten-m homolog 4 (Drosophila)	1	0	1	0
PLEKHO2	pleckstrin homology domain containing, family O member 2	1	0	1	0
PRR11	proline rich 11	1	0	1	0
RANBP10	RAN binding protein 10	1	0	1	0
RSPO1	R-spondin homolog (Xenopus laevis)	1	0	1	0
RTF1	Rtf1, Paf1/RNA polymerase II complex component, homolog (S. cerevisiae)	1	0	1	0
SETDB1	SET domain, bifurcated 1	1	0	1	0
SRCAP	Snf2-related CREBBP activator protein	1	0	1	0
TOMM20	translocase of outer mitochondrial membrane 20 homolog (yeast)	1	0	1	0
TOP1	topoisomerase (DNA) I	1	0	1	0
TXNDC4	thioredoxin domain containing 4 (endoplasmic reticulum)	1	0	1	0
ZBTB7B	zinc finger and BTB domain containing 7B	1	0	1	0
ZNF275	zinc finger protein 275	1	0	1	0
AADACL1	arylacetamide deacetylase-like 1	1	0	0	1
BNC2	basonuclin 2	1	0	0	1
BVES	blood vessel epicardial substance	1	0	0	1
JARID1A	jumonji, AT rich interactive domain 1A	1	0	0	1
MSL2L1	male-specific lethal 2-like 1 (Drosophila)	1	0	0	1
NRP1	neuropilin 1	1	0	0	1
PDE11A	phosphodiesterase 11A	1	0	0	1
SCML1	sex comb on midleg-like 1 (Drosophila)	1	0	0	1
SLC23A2	solute carrier family 23 (nucleobase transporters), member 2	1	0	0	1
TIAL1	TIA1 cytotoxic granule-associated RNA binding protein-like 1	1	0	0	1
TNKS	tankyrase, TRF1-interacting ankyrin-related ADP-ribose polymerase	1	0	0	1

## Sheet: sblock9232
Human ortholog of target gene	Gene name	Conserved sites
		total	8mer	7mer-m8	7mer-1A
ABCF2	ATP-binding cassette, sub-family F (GCN20), member 2	1	1	0	0
ACCN2	amiloride-sensitive cation channel 2, neuronal	1	1	0	0
ADRBK2	adrenergic, beta, receptor kinase 2	1	1	0	0
ATRN	attractin	1	1	0	0
BCL6B	B-cell CLL/lymphoma 6, member B (zinc finger protein)	1	1	0	0
C1QL3	complement component 1, q subcomponent-like 3	1	1	0	0
CPLX1	complexin 1	1	1	0	0
DDX3X	DEAD (Asp-Glu-Ala-Asp) box polypeptide 3, X-linked	1	1	0	0
DIP2C	DIP2 disco-interacting protein 2 homolog C (Drosophila)	1	1	0	0
EDNRB	endothelin receptor type B	1	1	0	0
GGT7	gamma-glutamyltransferase 7	1	1	0	0
GLIS3	GLIS family zinc finger 3	1	1	0	0
IKZF4	IKAROS family zinc finger 4 (Eos)	1	1	0	0
MAMLD1	mastermind-like domain containing 1	1	1	0	0
MARCKSL1	MARCKS-like 1	1	1	0	0
MDGA1	MAM domain containing glycosylphosphatidylinositol anchor 1	1	1	0	0
METTL8	methyltransferase like 8	1	1	0	0
NR3C2	nuclear receptor subfamily 3, group C, member 2	1	1	0	0
NRXN2	neurexin 2	1	1	0	0
NXN	nucleoredoxin	1	1	0	0
ODF3L2	outer dense fiber of sperm tails 3-like 2	1	1	0	0
PARP16	poly (ADP-ribose) polymerase family, member 16	1	1	0	0
PCDH17	protocadherin 17	1	1	0	0
PLAGL2	pleiomorphic adenoma gene-like 2	1	1	0	0
RAPH1	Ras association (RalGDS/AF-6) and pleckstrin homology domains 1	1	1	0	0
RGS4	regulator of G-protein signaling 4	1	1	0	0
RND2	Rho family GTPase 2	1	1	0	0
SASH1	SAM and SH3 domain containing 1	1	1	0	0
SH3PXD2A	SH3 and PX domains 2A	1	1	0	0
SHB	Src homology 2 domain containing adaptor protein B	1	1	0	0
SNF1LK2	SNF1-like kinase 2	1	1	0	0
SYT3	synaptotagmin III	1	1	0	0
TBL1XR1	transducin (beta)-like 1 X-linked receptor 1	1	1	0	0
TCF4	transcription factor 4	1	1	0	0
TFDP1	transcription factor Dp-1	1	1	0	0
WDR37	WD repeat domain 37	1	1	0	0
WDR43	WD repeat domain 43	1	1	0	0
ACTR3B	ARP3 actin-related protein 3 homolog B (yeast)	1	0	1	0
ANKRD52	ankyrin repeat domain 52	1	0	1	0
BAGE2	B melanoma antigen family, member 2	1	0	1	0
BAGE3	B melanoma antigen family, member 3	1	0	1	0
BCL2L11	BCL2-like 11 (apoptosis facilitator)	1	0	1	0
BSN	bassoon (presynaptic cytomatrix protein)	1	0	1	0
C14orf101	chromosome 14 open reading frame 101	1	0	1	0
CCDC88A	coiled-coil domain containing 88A	1	0	1	0
CREM	cAMP responsive element modulator	1	0	1	0
CRTC3	CREB regulated transcription coactivator 3	1	0	1	0
DDX6	DEAD (Asp-Glu-Ala-Asp) box polypeptide 6	1	0	1	0
DOCK3	dedicator of cytokinesis 3	1	0	1	0
ECE1	endothelin converting enzyme 1	1	0	1	0
EPB41L4A	erythrocyte membrane protein band 4.1 like 4A	1	0	1	0
FAM164C	family with sequence similarity 164, member C	1	0	1	0
GIT1	G protein-coupled receptor kinase interactor 1	1	0	1	0
GRIK3	glutamate receptor, ionotropic, kainate 3	1	0	1	0
HDHD2	haloacid dehalogenase-like hydrolase domain containing 2	1	0	1	0
KIAA0947	KIAA0947 protein	1	0	1	0
NFIX	nuclear factor I/X (CCAAT-binding transcription factor)	1	0	1	0
NNAT	neuronatin	1	0	1	0
PCGF5	polycomb group ring finger 5	1	0	1	0
RHO	rhodopsin	1	0	1	0
SLC2A4	solute carrier family 2 (facilitated glucose transporter), member 4	1	0	1	0
SYNGR3	synaptogyrin 3	1	0	1	0
TLN2	talin 2	1	0	1	0
UBAP1	ubiquitin associated protein 1	1	0	1	0
UBFD1	ubiquitin family domain containing 1	1	0	1	0
XPO4	exportin 4	1	0	1	0
ZBTB41	zinc finger and BTB domain containing 41	1	0	1	0
APBA1	amyloid beta (A4) precursor protein-binding, family A, member 1	1	0	0	1
API5	apoptosis inhibitor 5	1	0	0	1
C1orf21	chromosome 1 open reading frame 21	1	0	0	1
C3orf25	chromosome 3 open reading frame 25	1	0	0	1
CALML4	calmodulin-like 4	1	0	0	1
CLK3	CDC-like kinase 3	1	0	0	1
COL11A1	collagen, type XI, alpha 1	1	0	0	1
CREB3L2	cAMP responsive element binding protein 3-like 2	1	0	0	1
CUGBP2	CUG triplet repeat, RNA binding protein 2	1	0	0	1
DOLPP1	dolichyl pyrophosphate phosphatase 1	1	0	0	1
EPHA10	EPH receptor A10	1	0	0	1
FAM44B	family with sequence similarity 44, member B	1	0	0	1
FMNL3	formin-like 3	1	0	0	1
GARNL4	GTPase activating Rap/RanGAP domain-like 4	1	0	0	1
GIGYF2	GRB10 interacting GYF protein 2	1	0	0	1
HNRPDL	heterogeneous nuclear ribonucleoprotein D-like	1	0	0	1
IHPK1	inositol hexaphosphate kinase 1	1	0	0	1
KIAA0664	KIAA0664	1	0	0	1
LPHN2	latrophilin 2	1	0	0	1
MSL2L1	male-specific lethal 2-like 1 (Drosophila)	1	0	0	1
MTF1	metal-regulatory transcription factor 1	1	0	0	1
NECAB1	N-terminal EF-hand calcium binding protein 1	1	0	0	1
NEO1	neogenin homolog 1 (chicken)	1	0	0	1
ORC2L	origin recognition complex, subunit 2-like (yeast)	1	0	0	1
OTUD7B	OTU domain containing 7B	1	0	0	1
PHF16	PHD finger protein 16	1	0	0	1
PHF17	PHD finger protein 17	1	0	0	1
PPP2R1A	protein phosphatase 2 (formerly 2A), regulatory subunit A , alpha isoform	1	0	0	1
RNF2	ring finger protein 2	1	0	0	1
SERF2	small EDRK-rich factor 2	1	0	0	1
SLC23A2	solute carrier family 23 (nucleobase transporters), member 2	1	0	0	1
SNCB	synuclein, beta	1	0	0	1
SPEN	spen homolog, transcriptional regulator (Drosophila)	1	0	0	1
SRC	v-src sarcoma (Schmidt-Ruppin A-2) viral oncogene homolog (avian)	1	0	0	1
STX17	syntaxin 17	1	0	0	1
SYNGR1	synaptogyrin 1	1	0	0	1
TANC2	tetratricopeptide repeat, ankyrin repeat and coiled-coil containing 2	1	0	0	1
TGFBR2	transforming growth factor, beta receptor II (70/80kDa)	1	0	0	1
TIMM50	translocase of inner mitochondrial membrane 50 homolog (S. cerevisiae)	1	0	0	1
TNRC6B	trinucleotide repeat containing 6B	1	0	0	1
TRIM63	tripartite motif-containing 63	1	0	0	1
ZBTB34	zinc finger and BTB domain containing 34	1	0	0	1
ZNF385C	zinc finger protein 385C	1	0	0	1

## Sheet: sblock14798
Human ortholog of target gene	Gene name	Conserved sites
		total	8mer	7mer-m8	7mer-1A
BDNF	brain-derived neurotrophic factor	4	0	4	0
NEO1	neogenin homolog 1 (chicken)	3	1	0	2
BMPR2	bone morphogenetic protein receptor, type II (serine/threonine kinase)	2	1	1	0
DLX1	distal-less homeobox 1	2	1	1	0
RYBP	RING1 and YY1 binding protein	2	1	1	0
TMEM185A	transmembrane protein 185A	2	1	1	0
ZNF516	zinc finger protein 516	2	1	1	0
PPP3CA	protein phosphatase 3 (formerly 2B), catalytic subunit, alpha isoform	3	0	2	1
ATXN7L3	ataxin 7-like 3	2	1	0	1
FOXN3	forkhead box N3	2	1	0	1
IKZF2	IKAROS family zinc finger 2 (Helios)	2	1	0	1
KIAA1217	KIAA1217	2	1	0	1
MLL3	myeloid/lymphoid or mixed-lineage leukemia 3	2	1	0	1
SLC39A9	solute carrier family 39 (zinc transporter), member 9	2	1	0	1
UBL3	ubiquitin-like 3	2	1	0	1
ELAVL1	ELAV (embryonic lethal, abnormal vision, Drosophila)-like 1 (Hu antigen R)	2	0	2	0
FAM120C	family with sequence similarity 120C	2	0	2	0
PTPRJ	protein tyrosine phosphatase, receptor type, J	2	0	2	0
AAK1	AP2 associated kinase 1	1	1	0	0
ACSL3	acyl-CoA synthetase long-chain family member 3	1	1	0	0
ADCY7	adenylate cyclase 7	1	1	0	0
ATRX	alpha thalassemia/mental retardation syndrome X-linked (RAD54 homolog, S. cerevisiae)	1	1	0	0
BIRC6	baculoviral IAP repeat-containing 6 (apollon)	1	1	0	0
BNIP3	BCL2/adenovirus E1B 19kDa interacting protein 3	1	1	0	0
BOLL	bol, boule-like (Drosophila)	1	1	0	0
C12orf49	chromosome 12 open reading frame 49	1	1	0	0
C14orf28	chromosome 14 open reading frame 28	1	1	0	0
C14orf43	chromosome 14 open reading frame 43	1	1	0	0
C16orf72	chromosome 16 open reading frame 72	1	1	0	0
CALM3	calmodulin 3 (phosphorylase kinase, delta)	1	1	0	0
CDCA5	cell division cycle associated 5	1	1	0	0
CDH10	cadherin 10, type 2 (T2-cadherin)	1	1	0	0
CDK6	cyclin-dependent kinase 6	1	1	0	0
CELSR3	cadherin, EGF LAG seven-pass G-type receptor 3 (flamingo homolog, Drosophila)	1	1	0	0
CHD7	chromodomain helicase DNA binding protein 7	1	1	0	0
CLASP2	cytoplasmic linker associated protein 2	1	1	0	0
CLIP1	CAP-GLY domain containing linker protein 1	1	1	0	0
CROP	cisplatin resistance-associated overexpressed protein	1	1	0	0
CS	citrate synthase	1	1	0	0
CUL4B	cullin 4B	1	1	0	0
DAB2IP	DAB2 interacting protein	1	1	0	0
DAZAP2	DAZ associated protein 2	1	1	0	0
DGAT2	diacylglycerol O-acyltransferase homolog 2 (mouse)	1	1	0	0
DNAJA2	DnaJ (Hsp40) homolog, subfamily A, member 2	1	1	0	0
EBF1	early B-cell factor 1	1	1	0	0
EHD1	EH-domain containing 1	1	1	0	0
EZR	ezrin	1	1	0	0
FNDC3B	fibronectin type III domain containing 3B	1	1	0	0
GABRA4	gamma-aminobutyric acid (GABA) A receptor, alpha 4	1	1	0	0
GRAMD2	GRAM domain containing 2	1	1	0	0
GRIK3	glutamate receptor, ionotropic, kainate 3	1	1	0	0
GRSF1	G-rich RNA sequence binding factor 1	1	1	0	0
HEG1	HEG homolog 1 (zebrafish)	1	1	0	0
JAG1	jagged 1 (Alagille syndrome)	1	1	0	0
KALRN	kalirin, RhoGEF kinase	1	1	0	0
KCNJ14	potassium inwardly-rectifying channel, subfamily J, member 14	1	1	0	0
KHDRBS3	KH domain containing, RNA binding, signal transduction associated 3	1	1	0	0
KIAA1024	KIAA1024	1	1	0	0
KLHL21	kelch-like 21 (Drosophila)	1	1	0	0
LRBA	LPS-responsive vesicle trafficking, beach and anchor containing	1	1	0	0
LRFN5	leucine rich repeat and fibronectin type III domain containing 5	1	1	0	0
LSM14B	LSM14B, SCD6 homolog B (S. cerevisiae)	1	1	0	0
MALT1	mucosa associated lymphoid tissue lymphoma translocation gene 1	1	1	0	0
MAMLD1	mastermind-like domain containing 1	1	1	0	0
MAP3K1	mitogen-activated protein kinase kinase kinase 1	1	1	0	0
MAP4K5	mitogen-activated protein kinase kinase kinase kinase 5	1	1	0	0
MEA1	male-enhanced antigen 1	1	1	0	0
MED1	mediator complex subunit 1	1	1	0	0
MIP	major intrinsic protein of lens fiber	1	1	0	0
MLL5	myeloid/lymphoid or mixed-lineage leukemia 5 (trithorax homolog, Drosophila)	1	1	0	0
MLYCD	malonyl-CoA decarboxylase	1	1	0	0
MMP15	matrix metallopeptidase 15 (membrane-inserted)	1	1	0	0
MON2	MON2 homolog (S. cerevisiae)	1	1	0	0
MRPL45	mitochondrial ribosomal protein L45	1	1	0	0
NRBP2	nuclear receptor binding protein 2	1	1	0	0
NTRK2	neurotrophic tyrosine kinase, receptor, type 2	1	1	0	0
OCRL	oculocerebrorenal syndrome of Lowe	1	1	0	0
PATZ1	POZ (BTB) and AT hook containing zinc finger 1	1	1	0	0
PBX3	pre-B-cell leukemia homeobox 3	1	1	0	0
PCBP1	poly(rC) binding protein 1	1	1	0	0
PCBP2	poly(rC) binding protein 2	1	1	0	0
PCDH11X	protocadherin 11 X-linked	1	1	0	0
PCDH11Y	protocadherin 11 Y-linked	1	1	0	0
PCF11	PCF11, cleavage and polyadenylation factor subunit, homolog (S. cerevisiae)	1	1	0	0
PCGF5	polycomb group ring finger 5	1	1	0	0
PDYN	prodynorphin	1	1	0	0
PFKFB2	6-phosphofructo-2-kinase/fructose-2,6-biphosphatase 2	1	1	0	0
PIP5K1A	phosphatidylinositol-4-phosphate 5-kinase, type I, alpha	1	1	0	0
PNN	pinin, desmosome associated protein	1	1	0	0
POU4F2	POU class 4 homeobox 2	1	1	0	0
PPARGC1A	peroxisome proliferator-activated receptor gamma, coactivator 1 alpha	1	1	0	0
PPM1A	protein phosphatase 1A (formerly 2C), magnesium-dependent, alpha isoform	1	1	0	0
PPP2R5C	protein phosphatase 2, regulatory subunit B', gamma isoform	1	1	0	0
PRKD3	protein kinase D3	1	1	0	0
RB1CC1	RB1-inducible coiled-coil 1	1	1	0	0
RFX4	regulatory factor X, 4 (influences HLA class II expression)	1	1	0	0
RNF2	ring finger protein 2	1	1	0	0
RNMT	RNA (guanine-7-) methyltransferase	1	1	0	0
SEC24C	SEC24 related gene family, member C (S. cerevisiae)	1	1	0	0
SFRS7	splicing factor, arginine/serine-rich 7, 35kDa	1	1	0	0
SLAIN2	SLAIN motif family, member 2	1	1	0	0
SNX2	sorting nexin 2	1	1	0	0
SYCE2	synaptonemal complex central element protein 2	1	1	0	0
TADA1L	transcriptional adaptor 1 (HFI1 homolog, yeast)-like	1	1	0	0
TCF4	transcription factor 4	1	1	0	0
TCF7L1	transcription factor 7-like 1 (T-cell specific, HMG-box)	1	1	0	0
TGFBR1	transforming growth factor, beta receptor I (activin A receptor type II-like kinase, 53kDa)	1	1	0	0
TMEM1	transmembrane protein 1	1	1	0	0
TMEM93	transmembrane protein 93	1	1	0	0
UBE2G1	ubiquitin-conjugating enzyme E2G 1 (UBC7 homolog, yeast)	1	1	0	0
UNK	unkempt homolog (Drosophila)	1	1	0	0
USP33	ubiquitin specific peptidase 33	1	1	0	0
UTX	ubiquitously transcribed tetratricopeptide repeat, X chromosome	1	1	0	0
UTY	ubiquitously transcribed tetratricopeptide repeat gene, Y-linked	1	1	0	0
WDR33	WD repeat domain 33	1	1	0	0
WRNIP1	Werner helicase interacting protein 1	1	1	0	0
XIAP	X-linked inhibitor of apoptosis	1	1	0	0
YPEL3	yippee-like 3 (Drosophila)	1	1	0	0
ZBTB7B	zinc finger and BTB domain containing 7B	1	1	0	0
ZFP161	zinc finger protein 161 homolog (mouse)	1	1	0	0
ZFP3	zinc finger protein 3 homolog (mouse)	1	1	0	0
ZFX	zinc finger protein, X-linked	1	1	0	0
ZNF207	zinc finger protein 207	1	1	0	0
ZNF574	zinc finger protein 574	1	1	0	0
ZNF827	zinc finger protein 827	1	1	0	0
LAMP2	lysosomal-associated membrane protein 2	2	0	1	1
RBM15B	RNA binding motif protein 15B	2	0	1	1
TRPS1	trichorhinophalangeal syndrome I	2	0	1	1
ARFGEF1	ADP-ribosylation factor guanine nucleotide-exchange factor 1(brefeldin A-inhibited)	2	0	0	2
H3F3B	H3 histone, family 3B (H3.3B)	2	0	0	2
IGF1R	insulin-like growth factor 1 receptor	2	0	0	2
LBX1	ladybird homeobox 1	2	0	0	2
NFAT5	nuclear factor of activated T-cells 5, tonicity-responsive	2	0	0	2
RAB5C	RAB5C, member RAS oncogene family	2	0	0	2
RAB7A	RAB7A, member RAS oncogene family	2	0	0	2
SFRS2	splicing factor, arginine/serine-rich 2	2	0	0	2
SLITRK3	SLIT and NTRK-like family, member 3	2	0	0	2
SMPD3	sphingomyelin phosphodiesterase 3, neutral membrane (neutral sphingomyelinase II)	2	0	0	2
SOX9	SRY (sex determining region Y)-box 9 (campomelic dysplasia, autosomal sex-reversal)	2	0	0	2
TGFA	transforming growth factor, alpha	2	0	0	2
WHSC1	Wolf-Hirschhorn syndrome candidate 1	2	0	0	2
A2BP1	ataxin 2-binding protein 1	1	0	1	0
ABR	active BCR-related gene	1	0	1	0
ADAMTSL1	ADAMTS-like 1	1	0	1	0
ADRA2B	adrenergic, alpha-2B-, receptor	1	0	1	0
ANKRD52	ankyrin repeat domain 52	1	0	1	0
ARL6IP1	ADP-ribosylation factor-like 6 interacting protein 1	1	0	1	0
ARSB	arylsulfatase B	1	0	1	0
BASP1	brain abundant, membrane attached signal protein 1	1	0	1	0
C10orf104	chromosome 10 open reading frame 104	1	0	1	0
C1orf173	chromosome 1 open reading frame 173	1	0	1	0
CACNA1C	calcium channel, voltage-dependent, L type, alpha 1C subunit	1	0	1	0
CADM1	cell adhesion molecule 1	1	0	1	0
CALD1	caldesmon 1	1	0	1	0
CAPRIN1	cell cycle associated protein 1	1	0	1	0
CCDC4	coiled-coil domain containing 4	1	0	1	0
CELSR2	cadherin, EGF LAG seven-pass G-type receptor 2 (flamingo homolog, Drosophila)	1	0	1	0
CLINT1	clathrin interactor 1	1	0	1	0
CUGBP2	CUG triplet repeat, RNA binding protein 2	1	0	1	0
DGCR2	DiGeorge syndrome critical region gene 2	1	0	1	0
DNM1	dynamin 1	1	0	1	0
DPP10	dipeptidyl-peptidase 10	1	0	1	0
DPYSL3	dihydropyrimidinase-like 3	1	0	1	0
DUSP4	dual specificity phosphatase 4	1	0	1	0
EHMT1	euchromatic histone-lysine N-methyltransferase 1	1	0	1	0
EID1	EP300 interacting inhibitor of differentiation 1	1	0	1	0
EIF4H	eukaryotic translation initiation factor 4H	1	0	1	0
FAM43A	family with sequence similarity 43, member A	1	0	1	0
FBXW7	F-box and WD repeat domain containing 7	1	0	1	0
GABRB2	gamma-aminobutyric acid (GABA) A receptor, beta 2	1	0	1	0
GARNL1	GTPase activating Rap/RanGAP domain-like 1	1	0	1	0
GDF6	growth differentiation factor 6	1	0	1	0
GJC1	gap junction protein, gamma 1, 45kDa	1	0	1	0
GLI3	GLI-Kruppel family member GLI3 (Greig cephalopolysyndactyly syndrome)	1	0	1	0
GNG4	guanine nucleotide binding protein (G protein), gamma 4	1	0	1	0
GTF2I	general transcription factor II, i	1	0	1	0
HMGB1	high-mobility group box 1	1	0	1	0
HNRNPA1	heterogeneous nuclear ribonucleoprotein A1	1	0	1	0
IGF2BP2	insulin-like growth factor 2 mRNA binding protein 2	1	0	1	0
IL20RA	interleukin 20 receptor, alpha	1	0	1	0
INCA1	inhibitor of CDK interacting with cyclin A1	1	0	1	0
INHBB	inhibin, beta B	1	0	1	0
KPNA6	karyopherin alpha 6 (importin alpha 7)	1	0	1	0
LAYN	layilin	1	0	1	0
LEF1	lymphoid enhancer-binding factor 1	1	0	1	0
LHFPL4	lipoma HMGIC fusion partner-like 4	1	0	1	0
LOC399947	similar to expressed sequence AI593442	1	0	1	0
MLL	myeloid/lymphoid or mixed-lineage leukemia (trithorax homolog, Drosophila)	1	0	1	0
MMP13	matrix metallopeptidase 13 (collagenase 3)	1	0	1	0
MYCN	v-myc myelocytomatosis viral related oncogene, neuroblastoma derived (avian)	1	0	1	0
NCDN	neurochondrin	1	0	1	0
NUFIP2	nuclear fragile X mental retardation protein interacting protein 2	1	0	1	0
ONECUT2	one cut homeobox 2	1	0	1	0
OTUD4	OTU domain containing 4	1	0	1	0
PADI3	peptidyl arginine deiminase, type III	1	0	1	0
PALM2	paralemmin 2	1	0	1	0
PARD6B	par-6 partitioning defective 6 homolog beta (C. elegans)	1	0	1	0
PFKFB3	6-phosphofructo-2-kinase/fructose-2,6-biphosphatase 3	1	0	1	0
PHF13	PHD finger protein 13	1	0	1	0
PHOX2B	paired-like homeobox 2b	1	0	1	0
PLEKHH1	pleckstrin homology domain containing, family H (with MyTH4 domain) member 1	1	0	1	0
PMEPA1	prostate transmembrane protein, androgen induced 1	1	0	1	0
POLS	polymerase (DNA directed) sigma	1	0	1	0
PPAP2B	phosphatidic acid phosphatase type 2B	1	0	1	0
PPP1R12B	protein phosphatase 1, regulatory (inhibitor) subunit 12B	1	0	1	0
PPP2R1B	protein phosphatase 2 (formerly 2A), regulatory subunit A, beta isoform	1	0	1	0
PRICKLE4	prickle homolog 4 (Drosophila)	1	0	1	0
PSME3	proteasome (prosome, macropain) activator subunit 3 (PA28 gamma; Ki)	1	0	1	0
PTP4A1	protein tyrosine phosphatase type IVA, member 1	1	0	1	0
PTPRM	protein tyrosine phosphatase, receptor type, M	1	0	1	0
RAC1	ras-related C3 botulinum toxin substrate 1 (rho family, small GTP binding protein Rac1)	1	0	1	0
RC3H1	ring finger and CCCH-type zinc finger domains 1	1	0	1	0
RHOA	ras homolog gene family, member A	1	0	1	0
RIMS4	regulating synaptic membrane exocytosis 4	1	0	1	0
RNF44	ring finger protein 44	1	0	1	0
RNF8	ring finger protein 8	1	0	1	0
SCD	stearoyl-CoA desaturase (delta-9-desaturase)	1	0	1	0
SERPINE2	serpin peptidase inhibitor, clade E (nexin, plasminogen activator inhibitor type 1), member 2	1	0	1	0
SLC35E1	solute carrier family 35, member E1	1	0	1	0
SOCS5	suppressor of cytokine signaling 5	1	0	1	0
SORCS1	sortilin-related VPS10 domain containing receptor 1	1	0	1	0
SOX8	SRY (sex determining region Y)-box 8	1	0	1	0
SS18	synovial sarcoma translocation, chromosome 18	1	0	1	0
STAG1	stromal antigen 1	1	0	1	0
STC2	stanniocalcin 2	1	0	1	0
STRBP	spermatid perinuclear RNA binding protein	1	0	1	0
SUPT16H	suppressor of Ty 16 homolog (S. cerevisiae)	1	0	1	0
TANC2	tetratricopeptide repeat, ankyrin repeat and coiled-coil containing 2	1	0	1	0
TARDBP	TAR DNA binding protein	1	0	1	0
TSC22D3	TSC22 domain family, member 3	1	0	1	0
UBR5	ubiquitin protein ligase E3 component n-recognin 5	1	0	1	0
UHRF1BP1	UHRF1 (ICBP90) binding protein 1	1	0	1	0
VAPB	VAMP (vesicle-associated membrane protein)-associated protein B and C	1	0	1	0
VCL	vinculin	1	0	1	0
VGLL3	vestigial like 3 (Drosophila)	1	0	1	0
WDR22	WD repeat domain 22	1	0	1	0
WWC2	WW and C2 domain containing 2	1	0	1	0
XYLT1	xylosyltransferase I	1	0	1	0
YKT6	YKT6 v-SNARE homolog (S. cerevisiae)	1	0	1	0
YWHAG	tyrosine 3-monooxygenase/tryptophan 5-monooxygenase activation protein, gamma polypeptide	1	0	1	0
ZFAND3	zinc finger, AN1-type domain 3	1	0	1	0
ZFHX3	zinc finger homeobox 3	1	0	1	0
ZFHX4	zinc finger homeobox 4	1	0	1	0
ZNF217	zinc finger protein 217	1	0	1	0
ABCC5	ATP-binding cassette, sub-family C (CFTR/MRP), member 5	1	0	0	1
ABHD13	abhydrolase domain containing 13	1	0	0	1
ABL1	c-abl oncogene 1, receptor tyrosine kinase	1	0	0	1
ABL2	v-abl Abelson murine leukemia viral oncogene homolog 2 (arg, Abelson-related gene)	1	0	0	1
ABLIM3	actin binding LIM protein family, member 3	1	0	0	1
ACTR10	actin-related protein 10 homolog (S. cerevisiae)	1	0	0	1
ACTR3	ARP3 actin-related protein 3 homolog (yeast)	1	0	0	1
AEBP2	AE binding protein 2	1	0	0	1
AFF4	AF4/FMR2 family, member 4	1	0	0	1
AKAP6	A kinase (PRKA) anchor protein 6	1	0	0	1
ALS2CR13	amyotrophic lateral sclerosis 2 (juvenile) chromosome region, candidate 13	1	0	0	1
AMELX	amelogenin (amelogenesis imperfecta 1, X-linked)	1	0	0	1
AMOT	angiomotin	1	0	0	1
ANKFY1	ankyrin repeat and FYVE domain containing 1	1	0	0	1
APPBP2	amyloid beta precursor protein (cytoplasmic tail) binding protein 2	1	0	0	1
AQP1	aquaporin 1 (Colton blood group)	1	0	0	1
AREG	amphiregulin (schwannoma-derived growth factor)	1	0	0	1
ARHGAP21	Rho GTPase activating protein 21	1	0	0	1
ARHGEF3	Rho guanine nucleotide exchange factor (GEF) 3	1	0	0	1
ARID1B	AT rich interactive domain 1B (SWI1-like)	1	0	0	1
ARL2BP	ADP-ribosylation factor-like 2 binding protein	1	0	0	1
ARL4C	ADP-ribosylation factor-like 4C	1	0	0	1
ARPP-19	cyclic AMP phosphoprotein, 19 kD	1	0	0	1
ASPA	aspartoacylase (Canavan disease)	1	0	0	1
ASXL1	additional sex combs like 1 (Drosophila)	1	0	0	1
ATAD2	ATPase family, AAA domain containing 2	1	0	0	1
ATP11B	ATPase, class VI, type 11B	1	0	0	1
ATP8B2	ATPase, class I, type 8B, member 2	1	0	0	1
BACH2	BTB and CNC homology 1, basic leucine zipper transcription factor 2	1	0	0	1
BBC3	BCL2 binding component 3	1	0	0	1
BCL11A	B-cell CLL/lymphoma 11A (zinc finger protein)	1	0	0	1
BCL11B	B-cell CLL/lymphoma 11B (zinc finger protein)	1	0	0	1
BCOR	BCL6 co-repressor	1	0	0	1
BNC2	basonuclin 2	1	0	0	1
BRSK1	BR serine/threonine kinase 1	1	0	0	1
BRUNOL4	bruno-like 4, RNA binding protein (Drosophila)	1	0	0	1
C14orf4	chromosome 14 open reading frame 4	1	0	0	1
C15orf29	chromosome 15 open reading frame 29	1	0	0	1
C1orf144	chromosome 1 open reading frame 144	1	0	0	1
C3orf70	chromosome 3 open reading frame 70	1	0	0	1
C4orf30	chromosome 4 open reading frame 30	1	0	0	1
C6orf168	chromosome 6 open reading frame 168	1	0	0	1
C9orf9	chromosome 9 open reading frame 9	1	0	0	1
CAMK2N1	calcium/calmodulin-dependent protein kinase II inhibitor 1	1	0	0	1
CAMSAP1L1	calmodulin regulated spectrin-associated protein 1-like 1	1	0	0	1
CCDC117	coiled-coil domain containing 117	1	0	0	1
CCPG1	cell cycle progression 1	1	0	0	1
CDC42SE1	CDC42 small effector 1	1	0	0	1
CDK5R1	cyclin-dependent kinase 5, regulatory subunit 1 (p35)	1	0	0	1
CHD3	chromodomain helicase DNA binding protein 3	1	0	0	1
CHST1	carbohydrate (keratan sulfate Gal-6) sulfotransferase 1	1	0	0	1
CISH	cytokine inducible SH2-containing protein	1	0	0	1
CNR1	cannabinoid receptor 1 (brain)	1	0	0	1
CNTN2	contactin 2 (axonal)	1	0	0	1
CNTNAP2	contactin associated protein-like 2	1	0	0	1
COL4A3	collagen, type IV, alpha 3 (Goodpasture antigen)	1	0	0	1
CPEB2	cytoplasmic polyadenylation element binding protein 2	1	0	0	1
CPSF6	cleavage and polyadenylation specific factor 6, 68kDa	1	0	0	1
CRIPT	cysteine-rich PDZ-binding protein	1	0	0	1
CSMD1	CUB and Sushi multiple domains 1	1	0	0	1
CTTN	cortactin	1	0	0	1
CUL1	cullin 1	1	0	0	1
CUL3	cullin 3	1	0	0	1
CUX2	cut-like homeobox 2	1	0	0	1
CYLD	cylindromatosis (turban tumor syndrome)	1	0	0	1
DAB2	disabled homolog 2, mitogen-responsive phosphoprotein (Drosophila)	1	0	0	1
DAGLA	diacylglycerol lipase, alpha	1	0	0	1
DHRS3	dehydrogenase/reductase (SDR family) member 3	1	0	0	1
DLX6	distal-less homeobox 6	1	0	0	1
DNAJA3	DnaJ (Hsp40) homolog, subfamily A, member 3	1	0	0	1
E2F7	E2F transcription factor 7	1	0	0	1
EIF2S2	eukaryotic translation initiation factor 2, subunit 2 beta, 38kDa	1	0	0	1
ENAH	enabled homolog (Drosophila)	1	0	0	1
EPS15L1	epidermal growth factor receptor pathway substrate 15-like 1	1	0	0	1
ERF	Ets2 repressor factor	1	0	0	1
ETNK1	ethanolamine kinase 1	1	0	0	1
ETV1	ets variant gene 1	1	0	0	1
ETV5	ets variant gene 5 (ets-related molecule)	1	0	0	1
FAM60A	family with sequence similarity 60, member A	1	0	0	1
FBXO45	F-box protein 45	1	0	0	1
FOXG1	forkhead box G1	1	0	0	1
FOXP1	forkhead box P1	1	0	0	1
FOXP2	forkhead box P2	1	0	0	1
GALNT7	UDP-N-acetyl-alpha-D-galactosamine:polypeptide N-acetylgalactosaminyltransferase 7 (GalNAc-T7)	1	0	0	1
GAS7	growth arrest-specific 7	1	0	0	1
GDI2	GDP dissociation inhibitor 2	1	0	0	1
GLTSCR1	glioma tumor suppressor candidate region gene 1	1	0	0	1
GOLT1B	golgi transport 1 homolog B (S. cerevisiae)	1	0	0	1
GPHN	gephyrin	1	0	0	1
GPR126	G protein-coupled receptor 126	1	0	0	1
GPR155	G protein-coupled receptor 155	1	0	0	1
GPR88	G protein-coupled receptor 88	1	0	0	1
H1F0	H1 histone family, member 0	1	0	0	1
HELZ	helicase with zinc finger	1	0	0	1
HIPK2	homeodomain interacting protein kinase 2	1	0	0	1
HMG20A	high-mobility group 20A	1	0	0	1
HMG2L1	high-mobility group protein 2-like 1	1	0	0	1
HNRNPH3	heterogeneous nuclear ribonucleoprotein H3 (2H9)	1	0	0	1
HOXA3	homeobox A3	1	0	0	1
HOXC10	homeobox C10	1	0	0	1
HRNBP3	hexaribonucleotide binding protein 3	1	0	0	1
HS3ST1	heparan sulfate (glucosamine) 3-O-sulfotransferase 1	1	0	0	1
HSDL2	hydroxysteroid dehydrogenase like 2	1	0	0	1
ICK	intestinal cell (MAK-like) kinase	1	0	0	1
ID3	inhibitor of DNA binding 3, dominant negative helix-loop-helix protein	1	0	0	1
IFI44	interferon-induced protein 44	1	0	0	1
IRX1	iroquois homeobox 1	1	0	0	1
ITGA10	integrin, alpha 10	1	0	0	1
JARID1A	jumonji, AT rich interactive domain 1A	1	0	0	1
JHDM1D	jumonji C domain containing histone demethylase 1 homolog D (S. cerevisiae)	1	0	0	1
KIAA0652	KIAA0652	1	0	0	1
KIAA1219	KIAA1219	1	0	0	1
KIF5C	kinesin family member 5C	1	0	0	1
KLC2	kinesin light chain 2	1	0	0	1
KLF12	Kruppel-like factor 12	1	0	0	1
LARP4	La ribonucleoprotein domain family, member 4	1	0	0	1
LEMD3	LEM domain containing 3	1	0	0	1
LHFPL2	lipoma HMGIC fusion partner-like 2	1	0	0	1
LHFPL3	lipoma HMGIC fusion partner-like 3	1	0	0	1
LIN54	lin-54 homolog (C. elegans)	1	0	0	1
LIX1L	Lix1 homolog (mouse)-like	1	0	0	1
LMO1	LIM domain only 1 (rhombotin 1)	1	0	0	1
LRRN3	leucine rich repeat neuronal 3	1	0	0	1
LTB4R	leukotriene B4 receptor	1	0	0	1
MAF	v-maf musculoaponeurotic fibrosarcoma oncogene homolog (avian)	1	0	0	1
MAP3K8	mitogen-activated protein kinase kinase kinase 8	1	0	0	1
MAP4K4	mitogen-activated protein kinase kinase kinase kinase 4	1	0	0	1
MAPRE1	microtubule-associated protein, RP/EB family, member 1	1	0	0	1
MBNL1	muscleblind-like (Drosophila)	1	0	0	1
MIB1	mindbomb homolog 1 (Drosophila)	1	0	0	1
MLLT10	myeloid/lymphoid or mixed-lineage leukemia (trithorax homolog, Drosophila); translocated to, 10	1	0	0	1
MPZ	myelin protein zero (Charcot-Marie-Tooth neuropathy 1B)	1	0	0	1
MTA2	metastasis associated 1 family, member 2	1	0	0	1
MTMR6	myotubularin related protein 6	1	0	0	1
MYST2	MYST histone acetyltransferase 2	1	0	0	1
MYT1	myelin transcription factor 1	1	0	0	1
N-PAC	cytokine-like nuclear factor n-pac	1	0	0	1
N4BP1	NEDD4 binding protein 1	1	0	0	1
NCOR1	nuclear receptor co-repressor 1	1	0	0	1
NDFIP1	Nedd4 family interacting protein 1	1	0	0	1
NKTR	natural killer-tumor recognition sequence	1	0	0	1
NR2F2	nuclear receptor subfamily 2, group F, member 2	1	0	0	1
NRF1	nuclear respiratory factor 1	1	0	0	1
NRIP1	nuclear receptor interacting protein 1	1	0	0	1
NUDCD1	NudC domain containing 1	1	0	0	1
NUP153	nucleoporin 153kDa	1	0	0	1
NUP160	nucleoporin 160kDa	1	0	0	1
OGT	O-linked N-acetylglucosamine (GlcNAc) transferase (UDP-N-acetylglucosamine:polypeptide-N-acetylglucosaminyl transferase)	1	0	0	1
PAK7	p21 protein (Cdc42/Rac)-activated kinase 7	1	0	0	1
PANK1	pantothenate kinase 1	1	0	0	1
PAQR3	progestin and adipoQ receptor family member III	1	0	0	1
PCDH10	protocadherin 10	1	0	0	1
PCLO	piccolo (presynaptic cytomatrix protein)	1	0	0	1
PDE7B	phosphodiesterase 7B	1	0	0	1
PDS5B	PDS5, regulator of cohesion maintenance, homolog B (S. cerevisiae)	1	0	0	1
PHF12	PHD finger protein 12	1	0	0	1
PHF20	PHD finger protein 20	1	0	0	1
PHF8	PHD finger protein 8	1	0	0	1
PICALM	phosphatidylinositol binding clathrin assembly protein	1	0	0	1
POLH	polymerase (DNA directed), eta	1	0	0	1
POLR2B	polymerase (RNA) II (DNA directed) polypeptide B, 140kDa	1	0	0	1
PPIA	peptidylprolyl isomerase A (cyclophilin A)	1	0	0	1
PPM1B	protein phosphatase 1B (formerly 2C), magnesium-dependent, beta isoform	1	0	0	1
PPP1CB	protein phosphatase 1, catalytic subunit, beta isoform	1	0	0	1
PPP2CB	protein phosphatase 2 (formerly 2A), catalytic subunit, beta isoform	1	0	0	1
PPP2R5E	protein phosphatase 2, regulatory subunit B', epsilon isoform	1	0	0	1
PPP3CB	protein phosphatase 3 (formerly 2B), catalytic subunit, beta isoform	1	0	0	1
PROK2	prokineticin 2	1	0	0	1
PRPF18	PRP18 pre-mRNA processing factor 18 homolog (S. cerevisiae)	1	0	0	1
PRPF40A	PRP40 pre-mRNA processing factor 40 homolog A (S. cerevisiae)	1	0	0	1
PSD3	pleckstrin and Sec7 domain containing 3	1	0	0	1
PTAR1	protein prenyltransferase alpha subunit repeat containing 1	1	0	0	1
PTEN	phosphatase and tensin homolog (mutated in multiple advanced cancers 1)	1	0	0	1
PXDN	peroxidasin homolog (Drosophila)	1	0	0	1
RAB11FIP2	RAB11 family interacting protein 2 (class I)	1	0	0	1
RAB14	RAB14, member RAS oncogene family	1	0	0	1
RAB18	RAB18, member RAS oncogene family	1	0	0	1
RAB35	RAB35, member RAS oncogene family	1	0	0	1
RAB40B	RAB40B, member RAS oncogene family	1	0	0	1
RAP2C	RAP2C, member of RAS oncogene family	1	0	0	1
RCC2	regulator of chromosome condensation 2	1	0	0	1
RHBDL3	rhomboid, veinlet-like 3 (Drosophila)	1	0	0	1
RNF141	ring finger protein 141	1	0	0	1
RNF144A	ring finger protein 144A	1	0	0	1
RNF165	ring finger protein 165	1	0	0	1
ROBO2	roundabout, axon guidance receptor, homolog 2 (Drosophila)	1	0	0	1
RPGR	retinitis pigmentosa GTPase regulator	1	0	0	1
RPL7A	ribosomal protein L7a	1	0	0	1
RPS6KA3	ribosomal protein S6 kinase, 90kDa, polypeptide 3	1	0	0	1
RUNX1	runt-related transcription factor 1 (acute myeloid leukemia 1; aml1 oncogene)	1	0	0	1
SALL2	sal-like 2 (Drosophila)	1	0	0	1
SASH1	SAM and SH3 domain containing 1	1	0	0	1
SEC14L1	SEC14-like 1 (S. cerevisiae)	1	0	0	1
SEC62	SEC62 homolog (S. cerevisiae)	1	0	0	1
SEMA3E	sema domain, immunoglobulin domain (Ig), short basic domain, secreted, (semaphorin) 3E	1	0	0	1
SENP7	SUMO1/sentrin specific peptidase 7	1	0	0	1
SFRS1	splicing factor, arginine/serine-rich 1 (splicing factor 2, alternate splicing factor)	1	0	0	1
SHANK2	SH3 and multiple ankyrin repeat domains 2	1	0	0	1
SIAH1	seven in absentia homolog 1 (Drosophila)	1	0	0	1
SLC23A2	solute carrier family 23 (nucleobase transporters), member 2	1	0	0	1
SLC30A7	solute carrier family 30 (zinc transporter), member 7	1	0	0	1
SLC39A14	solute carrier family 39 (zinc transporter), member 14	1	0	0	1
SLC3A1	solute carrier family 3 (cystine, dibasic and neutral amino acid transporters, activator of cystine, dibasic and neutral amino acid transport), member 1	1	0	0	1
SLC4A4	solute carrier family 4, sodium bicarbonate cotransporter, member 4	1	0	0	1
SLC5A3	solute carrier family 5 (inositol transporters), member 3	1	0	0	1
SLC8A2	solute carrier family 8 (sodium-calcium exchanger), member 2	1	0	0	1
SLTM	SAFB-like, transcription modulator	1	0	0	1
SORT1	sortilin 1	1	0	0	1
SOX2	SRY (sex determining region Y)-box 2	1	0	0	1
SOX4	SRY (sex determining region Y)-box 4	1	0	0	1
SPIN1	spindlin 1	1	0	0	1
SPTLC3	serine palmitoyltransferase, long chain base subunit 3	1	0	0	1
SS18L1	synovial sarcoma translocation gene on chromosome 18-like 1	1	0	0	1
STK24	serine/threonine kinase 24 (STE20 homolog, yeast)	1	0	0	1
SYDE2	synapse defective 1, Rho GTPase, homolog 2 (C. elegans)	1	0	0	1
TDO2	tryptophan 2,3-dioxygenase	1	0	0	1
TERF2	telomeric repeat binding factor 2	1	0	0	1
THAP11	THAP domain containing 11	1	0	0	1
THNSL1	threonine synthase-like 1 (S. cerevisiae)	1	0	0	1
TIPRL	TIP41, TOR signaling pathway regulator-like (S. cerevisiae)	1	0	0	1
TMEFF2	transmembrane protein with EGF-like and two follistatin-like domains 2	1	0	0	1
TMEM16A	transmembrane protein 16A	1	0	0	1
TMEM170B	transmembrane protein 170B	1	0	0	1
TMEM188	transmembrane protein 188	1	0	0	1
TMEM189	transmembrane protein 189	1	0	0	1
TMEM49	transmembrane protein 49	1	0	0	1
TNRC6B	trinucleotide repeat containing 6B	1	0	0	1
TP53INP1	tumor protein p53 inducible nuclear protein 1	1	0	0	1
TRIM59	tripartite motif-containing 59	1	0	0	1
TXNRD1	thioredoxin reductase 1	1	0	0	1
UBP1	upstream binding protein 1 (LBP-1a)	1	0	0	1
UBR7	ubiquitin protein ligase E3 component n-recognin 7 (putative)	1	0	0	1
USP34	ubiquitin specific peptidase 34	1	0	0	1
USP7	ubiquitin specific peptidase 7 (herpes virus-associated)	1	0	0	1
VSX2	visual system homeobox 2	1	0	0	1
WASL	Wiskott-Aldrich syndrome-like	1	0	0	1
WDR60	WD repeat domain 60	1	0	0	1
WDR68	WD repeat domain 68	1	0	0	1
WNT5A	wingless-type MMTV integration site family, member 5A	1	0	0	1
WWP1	WW domain containing E3 ubiquitin protein ligase 1	1	0	0	1
ZBTB38	zinc finger and BTB domain containing 38	1	0	0	1
ZBTB44	zinc finger and BTB domain containing 44	1	0	0	1
ZBTB47	zinc finger and BTB domain containing 47	1	0	0	1
ZC3H6	zinc finger CCCH-type containing 6	1	0	0	1
ZEB2	zinc finger E-box binding homeobox 2	1	0	0	1
ZNF146	zinc finger protein 146	1	0	0	1
ZNF148	zinc finger protein 148	1	0	0	1
ZNF362	zinc finger protein 362	1	0	0	1
ZNF609	zinc finger protein 609	1	0	0	1
ZNRF1	zinc and ring finger 1	1	0	0	1
ZNRF3	zinc and ring finger 3	1	0	0	1
ZRANB2	zinc finger, RAN-binding domain containing 2	1	0	0	1
ZSWIM5	zinc finger, SWIM-type containing 5	1	0	0	1

## Sheet: sblock1374
Human ortholog of target gene	Gene name	Conserved sites
		total	8mer	7mer-m8	7mer-1A
ZNF324B	zinc finger protein 324B	2	1	1	0
ATP8B2	ATPase, class I, type 8B, member 2	2	1	0	1
A2BP1	ataxin 2-binding protein 1	1	1	0	0
ACTN1	actinin, alpha 1	1	1	0	0
AKAP11	A kinase (PRKA) anchor protein 11	1	1	0	0
ALDH1A2	aldehyde dehydrogenase 1 family, member A2	1	1	0	0
ANGPTL1	angiopoietin-like 1	1	1	0	0
ANKRD17	ankyrin repeat domain 17	1	1	0	0
AQP4	aquaporin 4	1	1	0	0
ARL6IP2	ADP-ribosylation factor-like 6 interacting protein 2	1	1	0	0
ATP1B4	ATPase, (Na+)/K+ transporting, beta 4 polypeptide	1	1	0	0
ATP8B1	ATPase, class I, type 8B, member 1	1	1	0	0
AZIN1	antizyme inhibitor 1	1	1	0	0
BMPR2	bone morphogenetic protein receptor, type II (serine/threonine kinase)	1	1	0	0
BNC2	basonuclin 2	1	1	0	0
BRUNOL4	bruno-like 4, RNA binding protein (Drosophila)	1	1	0	0
C18orf54	chromosome 18 open reading frame 54	1	1	0	0
C1orf113	chromosome 1 open reading frame 113	1	1	0	0
C1orf21	chromosome 1 open reading frame 21	1	1	0	0
CDKN2D	cyclin-dependent kinase inhibitor 2D (p19, inhibits CDK4)	1	1	0	0
CELSR2	cadherin, EGF LAG seven-pass G-type receptor 2 (flamingo homolog, Drosophila)	1	1	0	0
CENTG2	centaurin, gamma 2	1	1	0	0
CEP110	centrosomal protein 110kDa	1	1	0	0
COMMD3	COMM domain containing 3	1	1	0	0
CTBP2	C-terminal binding protein 2	1	1	0	0
CXorf38	chromosome X open reading frame 38	1	1	0	0
CYSLTR2	cysteinyl leukotriene receptor 2	1	1	0	0
DAPP1	dual adaptor of phosphotyrosine and 3-phosphoinositides	1	1	0	0
39051	deleted in esophageal cancer 1	1	1	0	0
DPYSL2	dihydropyrimidinase-like 2	1	1	0	0
EDEM1	ER degradation enhancer, mannosidase alpha-like 1	1	1	0	0
EDNRB	endothelin receptor type B	1	1	0	0
EEF1A2	eukaryotic translation elongation factor 1 alpha 2	1	1	0	0
ERBB4	v-erb-a erythroblastic leukemia viral oncogene homolog 4 (avian)	1	1	0	0
FAIM2	Fas apoptotic inhibitory molecule 2	1	1	0	0
FAM168B	family with sequence similarity 168, member B	1	1	0	0
FOXJ2	forkhead box J2	1	1	0	0
FZD4	frizzled homolog 4 (Drosophila)	1	1	0	0
GOLGA4	golgi autoantigen, golgin subfamily a, 4	1	1	0	0
HMG2L1	high-mobility group protein 2-like 1	1	1	0	0
HRG	histidine-rich glycoprotein	1	1	0	0
IGF2BP2	insulin-like growth factor 2 mRNA binding protein 2	1	1	0	0
IGFBP4	insulin-like growth factor binding protein 4	1	1	0	0
IL15	interleukin 15	1	1	0	0
ISL1	ISL LIM homeobox 1	1	1	0	0
JAG1	jagged 1 (Alagille syndrome)	1	1	0	0
KCMF1	potassium channel modulatory factor 1	1	1	0	0
KIF21B	kinesin family member 21B	1	1	0	0
LOC402117	similar to CRiM (Cysteine RIch motor neuron protein) homolog family member (crm-1)	1	1	0	0
MAPRE1	microtubule-associated protein, RP/EB family, member 1	1	1	0	0
MCART6	mitochondrial carrier triple repeat 6	1	1	0	0
MLX	MAX-like protein X	1	1	0	0
MMP16	matrix metallopeptidase 16 (membrane-inserted)	1	1	0	0
MRAS	muscle RAS oncogene homolog	1	1	0	0
MRPL17	mitochondrial ribosomal protein L17	1	1	0	0
NDRG2	NDRG family member 2	1	1	0	0
NEUROD2	neurogenic differentiation 2	1	1	0	0
NPM1	nucleophosmin (nucleolar phosphoprotein B23, numatrin)	1	1	0	0
NRXN2	neurexin 2	1	1	0	0
PABPN1	poly(A) binding protein, nuclear 1	1	1	0	0
PAPPA	pregnancy-associated plasma protein A, pappalysin 1	1	1	0	0
PDCL	phosducin-like	1	1	0	0
PFTK1	PFTAIRE protein kinase 1	1	1	0	0
PIGX	phosphatidylinositol glycan anchor biosynthesis, class X	1	1	0	0
PKNOX2	PBX/knotted 1 homeobox 2	1	1	0	0
PLEKHA6	pleckstrin homology domain containing, family A member 6	1	1	0	0
POMT2	protein-O-mannosyltransferase 2	1	1	0	0
PPFIBP1	PTPRF interacting protein, binding protein 1 (liprin beta 1)	1	1	0	0
PPP3R2	protein phosphatase 3 (formerly 2B), regulatory subunit B, beta isoform	1	1	0	0
PRELP	proline/arginine-rich end leucine-rich repeat protein	1	1	0	0
PRNT	prion protein (testis specific)	1	1	0	0
PTCD3	Pentatricopeptide repeat domain 3	1	1	0	0
PUNC	putative neuronal cell adhesion molecule	1	1	0	0
RAB33B	RAB33B, member RAS oncogene family	1	1	0	0
RAP2C	RAP2C, member of RAS oncogene family	1	1	0	0
RBM41	RNA binding motif protein 41	1	1	0	0
RBM9	RNA binding motif protein 9	1	1	0	0
RETSAT	retinol saturase (all-trans-retinol 13,14-reductase)	1	1	0	0
RND3	Rho family GTPase 3	1	1	0	0
RSU1	Ras suppressor protein 1	1	1	0	0
SCML1	sex comb on midleg-like 1 (Drosophila)	1	1	0	0
SDC2	syndecan 2	1	1	0	0
38963	septin 4	1	1	0	0
SETD3	SET domain containing 3	1	1	0	0
SH3PXD2A	SH3 and PX domains 2A	1	1	0	0
SHOX2	short stature homeobox 2	1	1	0	0
SLC12A2	solute carrier family 12 (sodium/potassium/chloride transporters), member 2	1	1	0	0
SLC25A23	solute carrier family 25 (mitochondrial carrier; phosphate carrier), member 23	1	1	0	0
SLC43A1	solute carrier family 43, member 1	1	1	0	0
SLC6A1	solute carrier family 6 (neurotransmitter transporter, GABA), member 1	1	1	0	0
SLC8A1	solute carrier family 8 (sodium/calcium exchanger), member 1	1	1	0	0
STAG2	stromal antigen 2	1	1	0	0
STK35	serine/threonine kinase 35	1	1	0	0
STXBP5L	syntaxin binding protein 5-like	1	1	0	0
TBC1D5	TBC1 domain family, member 5	1	1	0	0
TEAD1	TEA domain family member 1 (SV40 transcriptional enhancer factor)	1	1	0	0
TFAP2B	transcription factor AP-2 beta (activating enhancer binding protein 2 beta)	1	1	0	0
TM9SF4	transmembrane 9 superfamily protein member 4	1	1	0	0
TMEM183A	transmembrane protein 183A	1	1	0	0
TMEM183B	transmembrane protein 183B	1	1	0	0
TMEM57	transmembrane protein 57	1	1	0	0
TPRG1	tumor protein p63 regulated 1	1	1	0	0
VASP	vasodilator-stimulated phosphoprotein	1	1	0	0
VAV2	vav 2 guanine nucleotide exchange factor	1	1	0	0
WDR22	WD repeat domain 22	1	1	0	0
ZIC2	Zic family member 2 (odd-paired homolog, Drosophila)	1	1	0	0
ZNF521	zinc finger protein 521	1	1	0	0
ZNF704	zinc finger protein 704	1	1	0	0
ZPLD1	zona pellucida-like domain containing 1	1	1	0	0
ACVR2B	activin A receptor, type IIB	2	0	1	1
FBXL16	F-box and leucine-rich repeat protein 16	2	0	1	1
TNRC4	trinucleotide repeat containing 4	2	0	1	1
tcag7.1228	hypothetical protein FLJ25778	2	0	1	1
TLK2	tousled-like kinase 2	2	0	0	2
TNKS	tankyrase, TRF1-interacting ankyrin-related ADP-ribose polymerase	2	0	0	2
ADAMTS6	ADAM metallopeptidase with thrombospondin type 1 motif, 6	1	0	1	0
ALPK3	alpha-kinase 3	1	0	1	0
ANK1	ankyrin 1, erythrocytic	1	0	1	0
ANKS1B	ankyrin repeat and sterile alpha motif domain containing 1B	1	0	1	0
APH1B	anterior pharynx defective 1 homolog B (C. elegans)	1	0	1	0
ARL5A	ADP-ribosylation factor-like 5A	1	0	1	0
ASCL4	achaete-scute complex homolog 4 (Drosophila)	1	0	1	0
ATP5G3	ATP synthase, H+ transporting, mitochondrial F0 complex, subunit C3 (subunit 9)	1	0	1	0
BTN2A2	butyrophilin, subfamily 2, member A2	1	0	1	0
C2orf55	chromosome 2 open reading frame 55	1	0	1	0
C4orf41	chromosome 4 open reading frame 41	1	0	1	0
C6orf106	chromosome 6 open reading frame 106	1	0	1	0
CAB39	calcium binding protein 39	1	0	1	0
CDAN1	congenital dyserythropoietic anemia, type I	1	0	1	0
CEBPD	CCAAT/enhancer binding protein (C/EBP), delta	1	0	1	0
CPSF6	cleavage and polyadenylation specific factor 6, 68kDa	1	0	1	0
CSNK1G1	casein kinase 1, gamma 1	1	0	1	0
CXCR5	chemokine (C-X-C motif) receptor 5	1	0	1	0
DLX5	distal-less homeobox 5	1	0	1	0
ENTPD3	ectonucleoside triphosphate diphosphohydrolase 3	1	0	1	0
FGF18	fibroblast growth factor 18	1	0	1	0
FLJ12529	pre-mRNA cleavage factor I, 59 kDa subunit	1	0	1	0
FLNA	filamin A, alpha (actin binding protein 280)	1	0	1	0
FZD1	frizzled homolog 1 (Drosophila)	1	0	1	0
GALNT10	UDP-N-acetyl-alpha-D-galactosamine:polypeptide N-acetylgalactosaminyltransferase 10 (GalNAc-T10)	1	0	1	0
GLIS2	GLIS family zinc finger 2	1	0	1	0
GLP1R	glucagon-like peptide 1 receptor	1	0	1	0
GTDC1	glycosyltransferase-like domain containing 1	1	0	1	0
HMGN1	high-mobility group nucleosome binding domain 1	1	0	1	0
HNRNPU	heterogeneous nuclear ribonucleoprotein U (scaffold attachment factor A)	1	0	1	0
ICK	intestinal cell (MAK-like) kinase	1	0	1	0
IHPK1	inositol hexaphosphate kinase 1	1	0	1	0
IKZF1	IKAROS family zinc finger 1 (Ikaros)	1	0	1	0
JPH2	junctophilin 2	1	0	1	0
KIAA0664	KIAA0664	1	0	1	0
LIN28	lin-28 homolog (C. elegans)	1	0	1	0
LRIG1	leucine-rich repeats and immunoglobulin-like domains 1	1	0	1	0
MAEA	macrophage erythroblast attacher	1	0	1	0
MEX3A	mex-3 homolog A (C. elegans)	1	0	1	0
MGLL	monoglyceride lipase	1	0	1	0
MYBBP1A	MYB binding protein (P160) 1a	1	0	1	0
NRGN	neurogranin (protein kinase C substrate, RC3)	1	0	1	0
NUFIP2	nuclear fragile X mental retardation protein interacting protein 2	1	0	1	0
OSBP	oxysterol binding protein	1	0	1	0
PBX1	pre-B-cell leukemia homeobox 1	1	0	1	0
PDYN	prodynorphin	1	0	1	0
PHB	prohibitin	1	0	1	0
PHF13	PHD finger protein 13	1	0	1	0
PIGM	phosphatidylinositol glycan anchor biosynthesis, class M	1	0	1	0
PPM1H	protein phosphatase 1H (PP2C domain containing)	1	0	1	0
PPP1R16B	protein phosphatase 1, regulatory (inhibitor) subunit 16B	1	0	1	0
PRR17	proline rich 17	1	0	1	0
PSCD1	pleckstrin homology, Sec7 and coiled-coil domains 1(cytohesin 1)	1	0	1	0
PTGFRN	prostaglandin F2 receptor negative regulator	1	0	1	0
RAB6B	RAB6B, member RAS oncogene family	1	0	1	0
RARG	retinoic acid receptor, gamma	1	0	1	0
RBM7	RNA binding motif protein 7	1	0	1	0
RIMS2	regulating synaptic membrane exocytosis 2	1	0	1	0
SCO1	SCO cytochrome oxidase deficient homolog 1 (yeast)	1	0	1	0
SFTPH	surfactant associated protein H	1	0	1	0
SHOC2	soc-2 suppressor of clear homolog (C. elegans)	1	0	1	0
SLC9A2	solute carrier family 9 (sodium/hydrogen exchanger), member 2	1	0	1	0
SOX11	SRY (sex determining region Y)-box 11	1	0	1	0
SPN	sialophorin (leukosialin, CD43)	1	0	1	0
STK38L	serine/threonine kinase 38 like	1	0	1	0
TCEAL7	transcription elongation factor A (SII)-like 7	1	0	1	0
TCEAL8	transcription elongation factor A (SII)-like 8	1	0	1	0
TCTA	T-cell leukemia translocation altered gene	1	0	1	0
TMEM184B	transmembrane protein 184B	1	0	1	0
TNS1	tensin 1	1	0	1	0
TP53INP2	tumor protein p53 inducible nuclear protein 2	1	0	1	0
TUB	tubby homolog (mouse)	1	0	1	0
UBE2CBP	ubiquitin-conjugating enzyme E2C binding protein	1	0	1	0
VCL	vinculin	1	0	1	0
WDR68	WD repeat domain 68	1	0	1	0
WSCD2	WSC domain containing 2	1	0	1	0
ZNF395	zinc finger protein 395	1	0	1	0
ZNF618	zinc finger protein 618	1	0	1	0
AGBL5	ATP/GTP binding protein-like 5	1	0	0	1
AKAP6	A kinase (PRKA) anchor protein 6	1	0	0	1
API5	apoptosis inhibitor 5	1	0	0	1
ASTN1	astrotactin 1	1	0	0	1
C1orf151	chromosome 1 open reading frame 151	1	0	0	1
CAMK2D	calcium/calmodulin-dependent protein kinase (CaM kinase) II delta	1	0	0	1
CBFA2T3	core-binding factor, runt domain, alpha subunit 2; translocated to, 3	1	0	0	1
CCPG1	cell cycle progression 1	1	0	0	1
CHRNB2	cholinergic receptor, nicotinic, beta 2 (neuronal)	1	0	0	1
CHURC1	churchill domain containing 1	1	0	0	1
CNBP	CCHC-type zinc finger, nucleic acid binding protein	1	0	0	1
CNTN2	contactin 2 (axonal)	1	0	0	1
CPEB2	cytoplasmic polyadenylation element binding protein 2	1	0	0	1
CREBBP	CREB binding protein (Rubinstein-Taybi syndrome)	1	0	0	1
DIS3	DIS3 mitotic control homolog (S. cerevisiae)	1	0	0	1
DONSON	downstream neighbor of SON	1	0	0	1
EID1	EP300 interacting inhibitor of differentiation 1	1	0	0	1
FAM126B	family with sequence similarity 126, member B	1	0	0	1
FAM160B2	family with sequence similarity 160, member B2	1	0	0	1
FBXW7	F-box and WD repeat domain containing 7	1	0	0	1
FCRL1	Fc receptor-like 1	1	0	0	1
FOXO3	forkhead box O3	1	0	0	1
FXR1	fragile X mental retardation, autosomal homolog 1	1	0	0	1
GDE1	glycerophosphodiester phosphodiesterase 1	1	0	0	1
GIGYF2	GRB10 interacting GYF protein 2	1	0	0	1
GTPBP2	GTP binding protein 2	1	0	0	1
HTATIP2	HIV-1 Tat interactive protein 2, 30kDa	1	0	0	1
ID1	inhibitor of DNA binding 1, dominant negative helix-loop-helix protein	1	0	0	1
IL1RAPL1	interleukin 1 receptor accessory protein-like 1	1	0	0	1
JARID1C	jumonji, AT rich interactive domain 1C	1	0	0	1
JMJD3	jumonji domain containing 3, histone lysine demethylase	1	0	0	1
KCTD10	potassium channel tetramerisation domain containing 10	1	0	0	1
KIAA1199	KIAA1199	1	0	0	1
LAMP2	lysosomal-associated membrane protein 2	1	0	0	1
LUZP1	leucine zipper protein 1	1	0	0	1
MACROD2	MACRO domain containing 2	1	0	0	1
MAZ	MYC-associated zinc finger protein (purine-binding transcription factor)	1	0	0	1
MEN1	multiple endocrine neoplasia I	1	0	0	1
MOBKL2C	MOB1, Mps One Binder kinase activator-like 2C (yeast)	1	0	0	1
NDRG4	NDRG family member 4	1	0	0	1
NEUROD6	neurogenic differentiation 6	1	0	0	1
NUDCD3	NudC domain containing 3	1	0	0	1
ODZ1	odz, odd Oz/ten-m homolog 1(Drosophila)	1	0	0	1
OMA1	OMA1 homolog, zinc metallopeptidase (S. cerevisiae)	1	0	0	1
PCNX	pecanex homolog (Drosophila)	1	0	0	1
POP4	processing of precursor 4, ribonuclease P/MRP subunit (S. cerevisiae)	1	0	0	1
POU2F2	POU class 2 homeobox 2	1	0	0	1
PPP1R3D	protein phosphatase 1, regulatory (inhibitor) subunit 3D	1	0	0	1
PRDM16	PR domain containing 16	1	0	0	1
PTPRJ	protein tyrosine phosphatase, receptor type, J	1	0	0	1
RASAL2	RAS protein activator like 2	1	0	0	1
RBM15	RNA binding motif protein 15	1	0	0	1
SENP6	SUMO1/sentrin specific peptidase 6	1	0	0	1
SMG1	PI-3-kinase-related kinase SMG-1	1	0	0	1
SYNGR1	synaptogyrin 1	1	0	0	1
TMEM16F	transmembrane protein 16F	1	0	0	1
TNPO1	transportin 1	1	0	0	1
UHRF1BP1	UHRF1 (ICBP90) binding protein 1	1	0	0	1
USP34	ubiquitin specific peptidase 34	1	0	0	1
VDR	vitamin D (1,25- dihydroxyvitamin D3) receptor	1	0	0	1
VGF	VGF nerve growth factor inducible	1	0	0	1
VTI1A	vesicle transport through interaction with t-SNAREs homolog 1A (yeast)	1	0	0	1
WDR32	WD repeat domain 32	1	0	0	1
XPO4	exportin 4	1	0	0	1
ZIC4	Zic family member 4	1	0	0	1
ZNF800	zinc finger protein 800	1	0	0	1

[truncated: 1 more sheets: sblock3986]
