# Supplementary material for: Neuronal Activity Regulates Hippocampal miRNA Expression
Source: PLoS One. 2011 Oct 3;6(10):e25068. doi: 10.1371/journal.pone.0025068 (PMC3184962; doi:10.1371/journal.pone.0025068)
Supplement: Table S4 — Fold changes in miRNA expression of all TLDA experiments for miRNAs with that amplified with a Ct value greater than 32. (XLS) [file pone.0025068.s006.xls]

## Sheet: TLDA-Fold Change - Table 1
Detector	Fold NT1	Fold NT2	Fold NT3	Fold 1h5	Fold 1h6	Fold 1h7	Fold 3h1	Fold 3h2	Fold 3h3	Fold 12h1	Fold 12h2	Fold 12h3	Fold 24h1	Fold 24h2	Fold 24h3
mmu-let-7a-4373169	1.19559	0.979401	0.854001	0.952831	2.59639	1.49831	1.40379	0.497724	0.847979	0.97341	0.875173	0.983157	1.06319	1.20617	1.38162
mmu-let-7b-4373168	0.979259	1.12714	0.90599	1.00986	2.67251	1.61834	1.38183	0.542839	0.761822	0.317123	0.572757	0.314612	0.643065	0.75563	0.852718
mmu-let-7c-4373167	0.929547	1.03756	1.03685	0.969264	2.69065	1.48663	1.29455	0.444438	0.708255	0.517919	0.456297	0.514062	0.512346	0.611653	0.672232
mmu-let-7d-4395394	0.975767	1.08038	0.948587	0.945719	2.60863	1.46375	1.30767	0.55427	0.882867	0.357503	0.325595	0.364317	0.362273	0.439364	0.48306
mmu-let-7e-4395517	0.691452	0.872168	1.6582	0.957393	2.66347	1.51196	1.18057	0.39522	0.713393	0.336732	0.301749	0.327514	0.361929	0.423838	0.46006
mmu-let-7f-4373164	1.09043	0.923929	0.992577	1.82643	2.61578	2.94161	1.28283	0.94589	1.16238	2.16242	2.00492	1.95097	2.10643	2.4612	2.62585
mmu-let-7g-4395393	1.16385	0.71052	1.20928	0.947739	2.70488	1.47708	0.878336	0.825836	1.01717	0.32556	0.279232	0.340034	0.325624	0.396608	0.442332
mmu-let-7i-4395332	1.08437	0.892082	1.03376	0.947835	1.34609	1.4621	1.28329	0.782555	0.928817	0.560059	0.495658	0.55548	0.53371	0.672304	0.3753
mmu-miR-100-4373160	1.3089	0.733306	1.04186	0.94902	2.66426	0.825092	1.02262	0.856508	0.830363	0.638762	0.585758	0.622156	0.616131	0.765256	0.837655
mmu-miR-101a-4395364	1.11586	0.809159	1.10753	0.676481	1.8949	1.06459	0.933472	1.09167	1.17742	0.588487	0.548216	0.294395	0.303014	0.721244	0.385687
mmu-miR-103-4373158	0.959871	0.926992	1.12386	0.955483	1.31075	1.48011	1.27666	0.827569	0.918446	0.889876	0.757981	0.828911	0.963983	0.973383	1.11792
mmu-miR-106a-4395589	1.00046	0.982073	1.01778	0.954428	2.66716	1.47809	1.09074	1.21135	1.07261	0.651392	0.593183	0.330471	0.636527	0.393415	0.883951
mmu-miR-106b-4373155	1.12362	1.01026	0.880937	1.36591	1.86121	1.04202	1.18449	0.86199	0.987124	0.480288	0.429133	0.494628	0.474089	0.591574	0.646019
mmu-miR-107-4373154	1.26769	0.652019	1.20984	1.35941	1.89233	2.20988	1.30536	0.472773	0.616658	0.830867	0.774052	0.791202	0.45075	0.531305	0.555056
mmu-miR-124-4373295	1.058	0.726318	1.30134	0.958095	1.34583	1.49808	1.09361	0.938597	1.07258	0.963396	0.854496	0.932679	0.953672	1.16717	1.36229
mmu-miR-125a-5p-4395309	1.33387	0.454316	1.65016	0.9366	1.24908	1.50691	0.429682	1.22108	1.29388	0.411367	0.368937	0.196611	0.429323	0.494317	0.528551
mmu-miR-125b-5p-4373148	1.3166	0.677698	1.12076	0.958859	2.51444	1.48259	1.03319	0.83181	0.9679	0.516121	0.454597	0.513578	0.528823	0.611727	0.700724
mmu-miR-126-3p-4395339	1.25683	0.76406	1.04134	0.961773	1.32943	0.737796	0.834338	0.938788	0.980772	0.813934	0.750773	0.410748	0.808496	0.491356	0.53886
mmu-miR-126-5p-4373269	1.13091	0.757341	1.16756	1.96906	2.72536	1.49886	0.782028	0.828624	0.936343	0.194462	0.358101	0.197974	0.407613	0.476281	0.535373
mmu-miR-127-4373147	1.23289	0.60499	1.34069	0.947951	1.31931	1.49828	0.762502	0.811618	0.880482	0.372959	0.335474	0.380945	0.378516	0.4473	0.247246
mmu-miR-128a-4395327	1.37201	0.701313	1.03928	0.944608	2.63927	1.48459	0.901342	0.555673	0.888453	0.447258	0.404511	0.222915	0.452788	0.552059	0.30545
mmu-miR-129-3p-4373297	1.08131	0.881686	1.0489	0.96221	2.68229	1.49545	0.936073	0.560455	0.931458	0.366994	0.344883	0.367537	0.381787	0.457638	0.247634
mmu-miR-129-5p-4373171	1.46752	0.96126	0.708886	1.92448	2.63915	3.00361	1.45675	1.07065	1.5486	1.9729	1.92617	2.01019	1.74796	2.41805	1.44709
mmu-miR-130a-4373145	1.05	0.828847	1.14904	0.973158	2.71457	1.50676	1.1712	0.74363	0.68732	0.289707	0.54645	0.145446	0.608329	0.355636	0.39275
mmu-miR-130b-4373144	0.921507	1.22313	0.887216	0.665946	1.82162	2.11681	1.46114	0.750128	1.20379	0.839774	0.803584	0.406914	0.973043	0.573457	1.13116
mmu-miR-132-4373143	1.19147	0.883086	0.950415	1.34343	1.84796	1.0384	0.825331	0.902509	1.08451	0.559302	0.494027	0.576033	0.559246	0.696741	0.752935
mmu-miR-133a-4395357	1.293	0.477759	1.6188	0.339433	0.233783	0.2643	0.475327	0.703196	1.726	0.814918	0.771697	0.773771	0.872313	0.971735	1.08571
mmu-miR-134-4373299	1.08645	0.793627	1.15978	1.35936	1.84522	1.02538	0.861538	0.617346	0.946151	1.429	1.19956	1.37315	1.56226	1.71785	2.02682
mmu-miR-135a-4373140	1.35956	0.801219	0.918017	0.677801	1.88612	1.07451	1.22242	0.824418	1.25443	0.501322	0.454278	0.496718	0.477377	0.615334	0.339782
mmu-miR-135b-4395372	1.02262	0.809151	1.20853	0.964257	2.78788	1.46711	0.817416	0.599156	1.02817	0.486164	0.445712	0.480438	0.518908	0.593201	0.321572
mmu-miR-136-4395641	0.785383	1.36964	0.929634	0.970682	1.34668	1.48962	1.5864	0.611147	0.790086	0.901114	0.802963	0.899202	0.432123	0.522951	0.606873
mmu-miR-137-4373301	1.02884	0.894369	1.08677	0.948303	2.68412	1.51314	1.11232	0.841982	0.960287	0.420938	0.745343	0.426322	0.422697	0.506943	0.568017
mmu-miR-138-4395395	1.04479	0.842473	1.1361	0.665996	0.928868	1.01411	0.633944	1.09322	0.834999	0.388504	0.345549	0.394503	0.37667	0.468441	0.514746
mmu-miR-139-3p-4395676	0.713374	1.22413	1.14513	1.54808	1.85649	4.63145	0.678489	0.548043	0.93978	5.09975	5.54668	2.48658	7.42209	7.69274	6.90138
mmu-miR-139-5p-4395400	1.21343	0.785999	1.04849	0.944803	1.2422	1.41976	0.861447	0.824241	1.00711	0.410726	0.74459	0.42214	0.409479	1.01863	0.569651
mmu-miR-140-4373374	1.01978	0.804449	1.21898	0.969204	1.28913	0.714588	0.72168	0.981452	0.904087	0.309953	0.281774	0.318036	0.314533	0.377112	0.420153
mmu-miR-142-3p-4373136	0.697672	1.07536	1.33289	1.3667	1.8516	1.01359	0.802718	0.668071	0.951091	0.558059	0.259137	0.282744	0.334936	0.357709	0.396263
mmu-miR-143-4395360	1.26078	0.80302	0.987718	1.92941	2.67939	1.49825	1.03466	0.534578	0.853181	0.333532	0.30153	0.337659	0.32657	0.404243	0.219814
mmu-miR-1-4395333	0.545504	0.560042	3.27327	0.338785	0.944865	0.535415	0.700112	0.755925	1.16449	0.400836	0.330322	0.380985	0.491952	0.494919	0.669197
mmu-miR-145-4395389	1.14043	0.751802	1.16634	1.36583	1.79141	2.17055	0.806896	0.615097	0.937799	0.583828	0.538183	0.598305	0.606077	0.726753	0.405673
mmu-miR-146a-4373132	1.04832	0.786971	1.21212	0.967874	1.34454	1.47575	0.631223	0.968351	0.938697	0.587966	0.521843	0.291928	0.289492	0.348358	0.380839
mmu-miR-146b-4373178	1.30183	0.61343	1.25222	1.34707	1.8178	2.08142	0.634317	1.09816	1.0967	0.253714	0.460996	0.255249	0.249136	0.30353	0.338052
mmu-miR-148a-4373130	0.89644	0.719109	1.55126	0.66508	0.900496	1.02755	0.836141	0.549533	0.90321	0.499751	0.463485	0.244282	0.270118	0.598418	0.343495
mmu-miR-148b-4373129	0.800614	0.908388	1.37501	0.950706	2.63566	1.49096	0.821214	0.480375	0.943391	0.752969	0.663832	0.357147	0.852636	0.906264	0.494958
mmu-miR-150-4373127	1.16776	0.690024	1.24103	0.959726	1.29518	1.49754	0.730871	0.845547	1.1637	0.721952	0.654592	0.366838	0.735549	0.43182	0.481287
mmu-miR-151-3p-4373304	0.940244	0.896948	1.18575	0.962985	1.27409	0.738885	0.970761	0.764369	0.772536	1.63205	1.51641	1.57993	1.65024	2.04954	2.35765
mmu-miR-152-4395170	1.09258	0.887518	1.03126	1.93923	2.5996	1.49038	1.06664	0.609468	0.844186	0.258554	0.466268	0.258201	0.524296	0.314058	0.343235
mmu-miR-153-4373305	1.05099	0.551759	1.72446	0.672544	0.932335	1.05391	0.619353	0.453779	0.430071	0.193332	0.178136	0.181503	0.109978	0.225041	0.0619435
mmu-miR-155-4395701	1.7585	0.508682	1.11792	0.955731	1.31632	0.371104	0.415039	0.479454	0.615609	0.287028	0.131317	0.146423	0.281833	0.347149	0.391986
mmu-miR-15a-4373123	1.05321	0.688041	1.37997	0.957156	1.26896	1.52753	0.867101	0.871433	0.770789	0.674414	0.658843	0.645894	0.770025	0.833701	0.945177
mmu-miR-15b-4373122	0.845697	0.96538	1.22486	1.36332	1.88262	1.04464	0.964062	0.562414	0.784294	0.731574	0.339569	0.35714	0.805953	0.445927	0.48185
mmu-miR-16-4373121	1.07584	0.802162	1.15875	0.95093	1.28524	1.5121	0.822789	0.986874	1.1249	0.616614	0.570227	0.632863	0.612137	0.777866	0.837346
mmu-miR-17-4395419	1.23822	0.732772	1.10213	1.94873	1.31903	1.47876	0.844758	0.899884	0.826688	0.471874	0.427701	0.240171	0.461578	0.56858	0.628
mmu-miR-181a-4373117	1.13137	0.750325	1.17801	1.85548	4.83957	1.44825	1.14408	0.843813	1.09908	1.19177	1.11854	1.08922	1.37474	1.37922	1.6627
mmu-miR-181c-4373115	1.01446	1.02921	0.957772	0.471816	2.52693	1.45304	1.61151	0.554475	0.751212	3.90259	1.30868	2.94044	1.87663	2.50425	2.04195
mmu-miR-184-4373113	1.09684	0.521772	1.74734	0.478316	0.677057	0.3763	0.642734	0.297192	1.6025	0.257184	0.121103	0.259457	0.282403	0.3229	0.347409
mmu-miR-185-4395382	1.1104	0.885965	1.0165	1.89639	2.50207	1.49221	1.19302	0.843907	0.886153	0.269278	0.503935	0.276359	0.281669	0.330515	0.377098
mmu-miR-186-4395396	0.843873	0.783445	1.51257	0.984143	1.30797	1.58455	0.620562	1.14599	0.857038	0.392536	0.346476	0.401143	0.393953	0.475538	0.523699
mmu-miR-187-4373307	0.858451	1.62866	0.715244	1.34216	0.933647	1.04963	0.849314	0.994707	0.824614	0.591854	1.0706	0.599701	1.18126	0.728199	0.802447
mmu-miR-190-4373110	0.406087	1.11825	2.20214	1.93738	2.68165	1.47866	1.44912	1.10902	1.46936	0.42871	0.71391	0.386296	0.403988	0.9674	1.03278
mmu-miR-191-4395410	1.23969	0.578314	1.39483	0.94524	1.33228	1.56893	0.612938	1.21382	1.11749	0.399489	0.359237	0.408331	0.406164	0.501293	0.544161
mmu-miR-192-4373108	1.27111	0.617537	1.27395	0.94782	2.59007	1.48111	0.812025	1.34691	1.53011	0.368184	0.331808	0.377687	0.370294	0.466006	0.498865
mmu-miR-193b-4395597	1.14609	0.829941	1.05132	0.947447	1.28023	0.7297	0.72387	0.957745	1.31077	0.702357	0.643234	0.70921	0.743503	0.896443	0.955101
mmu-miR-194-4373106	0.527643	0.485988	3.89973	1.34424	3.59938	2.08105	0.435354	0.691587	0.94391	0.379148	0.366466	0.369618	0.476659	0.462597	0.527134
mmu-miR-195-4373105	1.1638	0.735717	1.16792	1.9524	2.60324	1.45723	0.828995	0.953576	1.47957	0.699191	0.305144	0.350659	0.343565	0.417091	0.47015
mmu-miR-199a-3p-4395415	1.08585	0.66773	1.3792	1.88417	2.55369	1.46825	0.784753	0.257421	1.30482	0.435988	0.202476	0.199798	0.504878	0.269593	0.303002
mmu-miR-19a-4373099	1.02188	0.763022	1.28252	1.37238	1.93243	2.15132	0.898521	1.1791	1.30968	0.646583	0.588444	0.658945	0.677289	0.398916	0.455745
mmu-miR-19b-4373098	1.07345	0.738819	1.26089	1.95947	1.30364	1.47584	0.828366	0.749784	0.651526	0.653703	0.577985	0.31278	0.68024	0.403352	0.446664
mmu-miR-200a-4378069	1.70813	0.594207	0.985235	1.95595	2.69447	1.47345	1.17317	0.771266	1.33242	0.917245	0.833484	0.446127	0.954008	1.17022	0.332983
mmu-miR-200b-4395362	1.77482	0.748471	0.752783	0.937421	2.57999	1.51813	1.04338	0.521007	1.79172	1.02517	0.972892	0.509055	1.47618	1.38579	0.44082
mmu-miR-200c-4395411	1.06121	0.475507	1.98172	0.647213	0.957876	2.12857	0.292124	0.466054	0.727501	1.73192	1.04693	0.649441	1.94949	2.93315	1.16452
mmu-miR-203-4373095	1.92802	1.01935	0.508821	0.956453	1.3042	1.48693	1.34374	0.690729	1.10253	0.720398	0.650673	0.713323	0.716538	0.828661	0.478229
mmu-miR-204-4373094	0.707008	1.28528	1.10047	1.88456	5.1554	1.42578	1.66656	0.489509	0.782094	0.971297	0.21106	0.504514	1.95956	0.300743	1.3185
mmu-miR-20a-4373286	1.36279	0.644148	1.13916	0.668082	1.83767	1.03561	0.79588	1.16106	1.24756	0.255733	0.226223	0.252079	0.252306	0.307843	0.339709
mmu-miR-20b-4373263	0.477089	0.732651	2.86091	1.31272	1.8555	1.05656	1.08498	0.260001	0.911887	0.253967	0.117275	0.124293	0.274686	0.151034	0.338053
mmu-miR-210-4373089	1.02143	0.961843	1.01786	0.920578	1.51785	1.38143	0.838277	0.849778	0.769424	3.38522	2.88827	2.99507	3.63511	4.31298	4.36914
mmu-miR-21-4373090	1.17824	0.526513	1.61197	0.667952	1.85911	1.04751	0.804576	0.734619	1.09756	0.906178	0.409597	0.93921	1.07226	0.549992	0.607102
mmu-miR-218-4373081	1.09839	0.726411	1.25331	0.957631	1.33442	0.746831	0.783597	1.21661	1.07847	0.639188	0.57243	0.66373	0.632725	0.775046	0.421665
mmu-miR-219-4373080	0.972871	0.920773	1.11633	0.952694	1.31417	1.43952	0.980143	0.749588	0.675216	1.05089	0.498411	1.03222	0.623638	0.637387	0.71958
mmu-miR-221-4373077	1.05675	0.712597	1.32795	0.971265	1.32916	1.48635	0.897351	0.938365	0.713988	0.442977	0.413934	0.450298	0.456508	0.558835	0.619848
mmu-miR-222-4395387	1.2552	0.605044	1.31674	0.959695	1.33403	0.734804	0.616826	1.06103	0.976822	0.371713	0.333137	0.385648	0.360424	0.457362	0.490794
mmu-miR-223-4395406	1.59947	0.471252	1.32669	1.90874	2.62021	1.50371	0.428982	0.68735	1.30862	0.483977	0.216253	0.123512	0.242861	0.295576	0.330478
mmu-miR-23b-4373073	1.4471	0.805649	0.857742	0.680373	1.84883	1.06216	0.635345	0.627451	0.675148	0.284642	0.264309	0.145333	0.306638	0.348562	0.399696
mmu-miR-24-4373072	1.02031	1.0434	0.939323	0.949995	1.32119	0.743784	0.916302	0.866783	0.92586	0.878447	0.803219	0.891584	0.874579	1.08598	1.21529
mmu-miR-25-4373071	1.14795	0.691277	1.26016	1.9104	2.64416	1.45107	0.797923	0.660989	0.736669	0.36774	0.165289	0.182282	0.374462	0.222108	0.493854
mmu-miR-26a-4395166	1.26007	0.700093	1.13357	0.962748	1.28543	1.49623	0.878117	1.04802	1.21467	0.467057	0.417023	0.474471	0.461288	0.567485	0.629393
mmu-miR-26b-4395167	1.36061	0.833144	0.882158	0.959802	1.28693	1.451	1.01716	0.838688	1.11859	0.534418	0.471931	0.525141	0.536409	0.638064	0.71149
mmu-miR-27a-4373287	1.30564	0.815099	0.939653	0.945038	2.71678	1.48069	0.933127	0.989904	1.14887	0.293581	0.266455	0.298875	0.614454	0.356087	0.393878
mmu-miR-27b-4373068	1.25601	0.686153	1.16034	0.962467	1.32539	1.50373	0.96231	0.96444	0.905069	0.41615	0.373228	0.423706	0.40839	0.248105	0.271011
mmu-miR-28-4373067	0.840259	0.813115	1.46364	0.958982	1.30078	1.47485	1.00944	0.623963	0.316243	0.335035	0.308073	0.328849	0.346108	0.401422	0.453309
mmu-miR-296-5p-4373066	0.782432	0.916953	1.39382	1.39088	1.95655	1.01136	0.693805	0.613713	0.739055	1.10918	0.963633	0.90321	1.166	1.22363	0.697523
mmu-miR-298-4395728	1.51308	0.660904		0.995708	1.36909	1.49566	0.246136	0.227736	0.264817	0.838776	1.71718	0.75093	0.919356	0.953531	1.07212
mmu-miR-29a-4395223	1.2549	0.774413	1.02901	1.35755	1.86688	1.03192	1.12942	0.939941	0.939814	0.477317	0.428006	0.490201	0.470746	0.576945	0.321848
mmu-miR-29b-4373288	0.741425	0.776224	1.73758	0.940189	1.30635	1.46041	0.913793	0.659702	0.667387	0.25674	0.450184	0.248476	0.275902	0.319749	0.342184
mmu-miR-29c-4395171	1.00715	1.12537	0.882286	1.34466	1.81353	1.05422	1.54124	0.892918	0.898328	0.220462	0.395176	0.221794	0.219414	0.528418	0.587412
mmu-miR-301a-4373064	1.07244	0.883897	1.05494	0.93673	1.32926	1.47622	0.938134	0.757553	0.890162	0.556103	0.510111	0.278107	0.58467	0.701148	0.775897
mmu-miR-301b-4395730	1.21227	0.806568	1.02273	0.957553	2.6005	1.48093	0.967185	1.13997	1.13892	0.248478	0.219962	0.247585	0.263198	0.305363	0.330387
mmu-miR-30a-4373061	1.22496	0.734238	1.11183	0.95739	1.29173	1.49881	0.861952	0.885144	1.17088	0.362547	0.327584	0.370552	0.35651	0.43934	0.488553
mmu-miR-30b-4373290	1.3733	0.583244	1.24849	0.958857	2.70121	1.47776	0.766116	0.948486	1.19569	0.303356	0.550717	0.306874	0.591226	0.366034	0.408239
mmu-miR-30c-4373060	1.10538	0.815113	1.10986	0.951578	1.29787	1.48805	0.916624	0.908017	1.09434	0.76378	0.684729	0.789018	0.7634	0.916246	0.511648
mmu-miR-30d-4373059	1.04114	0.773118	1.24236	0.967441	2.66403	1.47124	0.789942	0.90769	1.09254	0.755568	0.680197	0.742101	0.846437	0.92754	0.49906
mmu-miR-30e-4395334	1.15876	0.811569	1.06336	0.963173	1.2959	1.50836	0.950951	0.844378	1.03675	0.641545	0.573576	0.66384	0.626848	0.781989	0.859712
mmu-miR-31-4373331	1.31895	0.730478	1.03792	0.963356	1.32631	1.48568	1.0142	0.646619	1.19683	0.483546	0.839936	0.240681	0.458428	0.581106	0.646704
mmu-miR-320-4395388	1.05469	1.07329	0.883403	0.949089	2.60911	0.72358	0.908894	0.808001	1.0293	0.456988	0.411656	0.461741	0.930477	0.552599	0.614762
mmu-miR-322-4378107	1.34746	0.788565	0.94112				0.791049	0.696017	0.680159	0.50252	0.472576	0.25812	0.243794	0.675919	0.355171
mmu-miR-323-3p-4395338	1.22443	0.759983	1.07464	0.945131	2.6138	1.47812	0.913844	0.954135	0.850693	0.458146	0.847646	0.458337	0.456104	0.550642	0.629627
mmu-miR-324-3p-4395639	0.792026	1.0345	1.22048	1.37458	1.83625	1.0456	1.0764	0.654237	0.841593	1.54788	1.48754	1.53712	1.97132	1.89136	1.08064
mmu-miR-324-5p-4373052	1.11492	0.581371	1.54277	0.958731	1.31185	1.52439	0.493328	0.967293	0.906134	0.708113	0.589472	0.64343	0.34392	0.397036	0.468486
mmu-miR-328-4373049	1.06553	0.932505	1.00643	0.947045	2.71921	1.48553	1.08469	0.599013	0.781208	0.851914	0.752334	0.849363	0.857832	1.05735	0.581705
mmu-miR-329-4373336	0.812646	0.867482	1.41853	1.353	3.78134	2.11785	0.958893	0.97632	0.478469	0.816132	0.739796	0.192835	0.237659	0.252972	0.269602
mmu-miR-330-4395341	0.935478	0.750336	1.42466	0.946292	1.31277	1.48936	1.41772	0.986982	0.564336	0.805929	0.709224	0.725688	0.865109	1.00815	0.548586
mmu-miR-331-3p-4373046	0.96616	0.800986	1.29219	1.37465	1.88404	1.03711	0.937595	1.07666	0.920308	0.891032	0.848357	0.454381	1.00051	1.1587	0.614749
mmu-miR-335-3p-4395296	1.32002	0.664724	1.13967	1.37598	1.93758	1.10467	0.83271	0.442073	1.23705	0.291396	0.529694	0.300034	0.297931	0.354412	0.397992
mmu-miR-335-5p-4373045	1.21475	0.798061	1.03152	1.35441	1.93467	1.03641	0.83758	0.524461	1.10264	0.633661	0.594261	0.645877	0.685749	0.799471	0.420359
mmu-miR-337-3p-4395662	1.05125	0.886492	1.07305	0.957023	2.81466	2.98351	1.35541	1.19267	0.941507	0.560665	0.49466	0.565146	0.567725	0.659978	0.767729
mmu-miR-337-5p-4395645	1.03446	0.825512	1.17102	0.961833	1.30098	1.51577	0.779498	0.716929	0.78678	0.343009	0.313667	0.355678	0.356033	0.441472	0.467885
mmu-miR-338-3p-4395363	0.915449	1.35948	0.803513	0.959725	1.35146	1.51145	1.19362	0.827411	1.14255	0.84122	0.721703	0.814651	0.892618	1.0198	1.0927
mmu-miR-339-3p-4395663	0.84105	0.962898	1.2348	2.69425	1.7278	2.18623	0.716779	0.821636	0.917865	1.57854	1.51048	1.55056	1.60313	1.89578	2.12464
mmu-miR-339-5p-4395368	1.17583	0.832854	1.02114	0.960081	1.28313	1.47346	0.998602	2.26014	1.39712	1.03296	0.940652	1.05274	1.04349	1.26695	1.45362
mmu-miR-340-3p-4395370	1.26755	0.786285	1.00335	0.953169	1.3024	1.48786	0.93868	0.509343	0.876448	0.558429	0.500363	0.276853	0.550341	0.6663	0.375162
mmu-miR-340-5p-4395369	1.04276	0.95525	1.00392	0.944019	2.68625	1.49081	1.05829	0.794913	0.983477	0.400781	0.356193	0.402071	0.398012	0.484913	0.546519
mmu-miR-342-3p-4395371	1.04533	0.862123	1.10963	0.980149	1.28104	1.52772	0.947015	1.31271	1.48568	1.151	1.05641	1.18466	1.1479	1.36885	1.64464
mmu-miR-342-5p-4395657	0.959817	0.862484	1.20798	0.936486	1.33705	1.53689	1.18934	0.865382	0.279915	0.187895	0.606003	0.315377	0.378542	0.874008	0.22773
mmu-miR-344-4373340	1.16919	0.757964	1.12841	0.952623	2.68398	1.48357	0.909157	1.06082	1.43433	0.45443	0.41388	0.466778	0.47481	0.565172	0.301156
mmu-miR-345-5p-4395658	2.4637	0.716214	0.566721	1.37613	1.8752	1.04263	1.14046	1.15949	0.974259	0.70378	0.314156	0.730201	0.833795	0.925164	0.53544
mmu-miR-34a-4395168	1.61935	0.742694	0.831474	0.957699	2.65891	1.50001	0.868633	0.722182	1.36328	0.382757	0.34032	0.370533	0.382783	0.45544	0.506553
mmu-miR-34b-3p-4395748	0.429721	1.9024	1.22324	3.85582	5.31986	1.48122	2.06419	0.790047	0.525721	1.49375	0.168204	0.76627	2.92962	0.230578	2.01176
mmu-miR-34c-4373036	0.375909	2.1803	1.22012	2.71877	3.66603	1.05506	2.14715	0.65	0.821764	1.64187	0.195472	0.40686	1.72479	0.260631	1.09046
mmu-miR-350-4395660	1.50784	0.532351	1.24579	1.36013	1.89166	2.14872	0.766973	0.909465	1.26057	0.284029	0.257574	0.287486	0.301284	0.352385	0.379621
mmu-miR-361-4373035	1.92877	0.552005	0.93924	0.659034	1.84463	2.10312	0.646287	0.770222	1.62123	0.266621	0.236859	0.250958	0.1444	0.307328	0.369832
mmu-miR-362-3p-4395746	1.43771	0.723785	0.960994	0.958252	2.60808	0.73184	1.34736	0.646621	0.740093	0.168498	0.304913	0.160789	0.175307	0.395749	0.224585
mmu-miR-365-4373194	1.15232	0.759464	1.14267	1.35926	1.82391	1.04205	1.13765	1.07751	1.16737	0.816267	0.72538	0.811806	0.825153	0.96491	1.13142
mmu-miR-369-5p-4373195	1.3062	0.724499	1.0567	0.955874	1.28358	1.50487	1.06441	0.903937	1.04692	0.217752	0.387839	0.221492	0.223234	0.261869	0.28934
mmu-miR-370-4395386	1.15333	0.863461	1.00416	0.950287	2.65297	1.51553	1.31641	0.743752	0.898993	0.946996	0.852176	0.920469	0.943504	1.13539	0.611336
mmu-miR-375-4373027	0.682831	1.75895	0.832593	0.955621	2.67374	0.739085	1.46692	0.466948	0.530886	0.611879	0.276136	0.600684	1.16117	0.73923	1.6308
mmu-miR-376a-4373347	1.03288	0.816807	1.1853	1.34194	0.944627	1.04744	1.13527	0.92238	1.07355	0.707089	0.65467	0.703242	0.716974	0.848996	0.491694
mmu-miR-376b-4395582	1.72616	0.532704	1.08751	0.93369	1.27591	1.46918	1.22655	1.28479	1.38354	4.00433	3.72537	1.84053	3.80421	2.27568	2.5172
mmu-miR-376c-4395580	1.3505	0.668369	1.10787	1.91607	1.30565	1.48934	0.890912	1.13527	1.13895	0.285413	0.52593	0.292808	0.285252	0.700267	0.392221
mmu-miR-379-4373349	1.03085	1.02508	0.946341	1.91826	2.66455	1.50099	1.25956	0.871157	0.899504	0.447339	0.812016	0.458178	0.438763	0.545124	0.599429
mmu-miR-380-5p-4395731	1.27633	0.614895	1.2742	1.38429	1.88495	1.04497	0.68882	1.08763	0.978792	0.470012	0.40306	0.467178	0.489379	0.28302	0.642463
mmu-miR-382-4373019	0.937047	0.764463	1.39599	0.941729	2.75728	1.49259	1.1389	0.497828	0.850727	0.691627	1.31401	0.670808	1.35772	0.877534	0.954901
mmu-miR-383-4381093	1.23682	0.95794	0.844024	0.955773	1.3265	1.51024	0.997997	0.71526	1.36567	0.373264	0.68796	0.36482	0.385339	0.925593	0.483219
mmu-miR-384-3p-4395733	1.2045	0.558463	1.48662	0.943191	1.33821	1.48811	0.745306	0.457255	0.780917	0.549137	0.483324	0.270655	0.291135	0.655215	0.713097
mmu-miR-384-5p-4395732	1.21917	0.591699	1.38623	0.951773	1.31584	1.48732	0.784256	0.903293	0.926179	0.267805	0.236846	0.27065	0.264848	0.317291	0.35821
mmu-miR-409-3p-4395443	1.20763	0.563615	1.4692	0.952921	1.32829	1.49034	0.659761	1.05551	0.901316	0.314912	0.552181	0.313634	0.628245	0.379738	0.412795
mmu-miR-409-5p-4395442	1.06009	0.747389	1.26215	1.34586	1.82765	2.14449	1.32794	1.11411	0.739116	0.541425	0.9626	0.532257	0.574161	0.628394	0.741065
mmu-miR-410-4378093	1.22052	0.978812	0.837058	0.950979	1.32168	1.47117	1.24573	0.803057	1.101	0.995836	0.89193	1.01173	0.972144	1.22024	0.648831
mmu-miR-411-4381013	1.11737	0.968437	0.924127	0.948366	1.31437	1.50541	1.09365	1.27654	1.20184	0.474024	0.862586	0.490719	0.936154	0.582349	0.675226
mmu-miR-425-4380926	0.758996	1.19687	1.10081	0.93883	1.34051	1.47242	1.02898	1.11216	1.05415	4.23232	3.78428	1.93082	4.65062	2.47924	2.79923
mmu-miR-429-4373355	2.29437	0.663737	0.656661	0.669467	0.914345	1.04438	1.24523	1.12119	2.32671	1.50052	1.46293	1.52705	1.53876	1.86121	0.539512
mmu-miR-431-4395173	0.780091	1.44166	0.889182	0.969336	1.35092	1.5032	1.45274	1.19679	0.733597	0.97082	1.74769	0.981657	1.00553	1.22985	1.36706
mmu-miR-433-4373205	1.19298	0.616003	1.36077	0.94712	2.61788	1.48828	0.793305	0.699761	0.794387	0.39251	0.340301	0.391215	0.389484	0.465338	0.502697
mmu-miR-434-3p-4395734	1.26461	0.751347	1.05245	0.947911	1.30715	0.733962	0.898645	1.11738	1.2839	0.560536	0.499493	0.58665	0.570622	0.680761	0.749732
mmu-miR-434-5p-4395711	0.865473	1.05533	1.09486	0.932485	1.28901	1.50778	1.41365	1.28169	1.38394	0.649006	1.21751	0.66272	0.654103	0.80391	0.953656
mmu-miR-448-4373206	0.345757	2.91552	0.992003	15.3081	21.2284	6.01762	2.63567	0.199913	0.149668	2.22432	0.127133	0.139622	2.24025	0.169361	1.48186
mmu-miR-451-4373360	1.19612	0.713239	1.17217	0.974666	2.68429	0.751018	0.914329	0.531455	1.182	0.325229	0.298127	0.165564	0.344733	0.411323	0.433478
mmu-miR-467a-4395717	1.27953	1.08324	0.721484	1.35712	1.87514	1.03712	1.10924	0.902041	1.02601	0.238894	0.43109	0.23831	0.250006	0.60821	0.328136
mmu-miR-467b-4381084	1.24798	0.881085	0.909441	0.940882	1.30035	1.48332	1.19508	0.535211	0.509374	1.65795	0.74772	0.80768	0.920376	0.998061	1.11453
mmu-miR-484-4381032	1.25754	0.681824	1.16629	1.97484	2.6575	1.51687	0.698379	1.429	1.44316	0.454373	0.412506	0.46765	0.454082	0.558297	0.621524
mmu-miR-486-4378096	0.907821	0.967491	1.13855	1.36009	1.86597	1.04621	0.921761	0.848536	1.4258	1.6937	0.783108	0.864997	0.818807	1.02679	1.13363
mmu-miR-487b-4378102	1.05089	0.91579	1.03907	1.94707	2.64938	1.46195	1.1267	0.938302	0.837833	0.564756	0.496452	0.555089	0.531758	0.675054	0.361547
mmu-miR-488-4381074	0.982948	0.986502	1.03127	1.9398	2.6751	3.00449	0.972072	1.20111	0.766799	0.7664	1.28473	0.69486	0.752573	0.871982	1.01445
mmu-miR-491-4381053	1.19927	0.888382	0.938607	0.951175	1.32141	1.51647	0.975936	0.984118	1.14605	0.472686	0.434237	0.4951	0.988575	0.574033	0.64363
mmu-miR-494-4395476	1.32696	0.830288	0.90764	0.953512	2.55344	1.4978	1.88065	2.11511	1.60005	0.459909	0.420415	0.461508	0.462105	0.561925	0.325119
mmu-miR-495-4381078	1.41988	0.595774	1.18213	0.955225	2.67611	1.49663	0.76633	0.881421	1.18041	0.387539	0.357024	0.392238	0.398737	0.480648	0.53328
mmu-miR-496-4386771	1.24828	0.589974	1.35786	0.975761	2.64766	1.50185	0.626901	0.682241	1.47895	0.391444	0.669372	0.364336	0.368587	0.482059	0.311886
mmu-miR-497-4381046	1.15982	0.669685	1.28748	1.95	2.62786	1.48943	0.814278	0.791344	1.5956	0.326465	0.293136	0.323757	0.340442	0.393352	0.438937
mmu-miR-501-3p-4381069	1.00746	0.605569	1.63912	1.8177	2.67504	2.7867	1.36401	0.803299	0.637953	2.0413	2.57087	0.859799	3.09327	1.3767	1.24449
mmu-miR-532-3p-4395466	0.724253	0.788496	1.7511	0.947263	2.62093	1.4803	0.909152	0.785628	0.811865	0.73217	0.643912	0.721817	0.732999	0.90446	0.971329
mmu-miR-532-5p-4380928	1.16189	0.782338	1.10012	0.953815	1.31963	0.737119	0.861689	0.692002	0.925032	0.431366	0.391256	0.435755	0.419437	0.517503	0.286209
mmu-miR-539-4378103	1.14834	0.636601	1.36793	0.951021	1.33551	0.735776	0.827485	0.801248	0.963599	0.294073	0.526389	0.298665	0.589896	0.359957	0.399617
mmu-miR-543-4395487	1.27293	0.828879	0.947776	0.960117	1.32168	1.5103	1.04782	0.820765	1.1864	0.245345	0.442347	0.249951	0.490734	0.591587	0.33204
mmu-miR-544-4395680	1.15393	0.904911	0.957671	0.947094	2.69577	1.47141	0.935564	0.718183	0.707153	0.470886	0.429088	0.481444	0.452007	0.577019	0.313824
mmu-miR-551b-4380945	1.61177	0.785528	0.789834	0.970271	1.34361	0.751168	1.34383	1.21638	0.905515	0.326238	0.565075	0.659157	0.314934	0.197098	0.225531
mmu-miR-574-3p-4395460	1.45802	0.575107	1.19258	1.92447	1.33051	1.48758	0.643385	0.797816	1.14234	0.605476	0.53198	0.610676	0.578772	0.731042	0.790938
mmu-miR-582-5p-4395696	1.3231	0.733389	1.03056	0.941509	2.65003	1.47278	0.827292	1.49526	2.23011	0.19684	0.346763	0.388821	0.372414	0.48739	0.542296
mmu-miR-598-4395606	1.55415	0.939787	0.684665	0.953553	2.65281	1.5098	1.01772	0.880451	0.959188	0.662551	0.590257	0.318	0.300261	0.386499	0.44208
mmu-miR-652-4395463	1.29788	0.771882	0.998197	1.92026	2.65188	1.47881	1.04898	0.774924	1.09689	0.355476	0.639037	0.343343	0.384994	0.430706	0.237201
mmu-miR-667-4386769	1.05149	0.909945	1.04515	0.945924	1.29902	1.48947	1.01932	0.787762	1.01292	0.627662	0.547881	0.633815	0.613785	0.771956	0.864138
mmu-miR-668-4386767	0.812141	0.829668	1.4841	1.35941	3.68674	2.05366	1.23783	0.723748	1.07366	0.537546	0.966907	0.521686	1.12705	1.2245	0.713219
mmu-miR-671-3p-4395433	1.31369	1.07299	0.709432	0.979709	2.65723	0.734938	2.28897	0.477516	1.40761	0.995209	0.919479	1.00328	1.02294	1.20898	1.34542
mmu-miR-672-4395438	1.31146	1.27266	0.599143	0.675205	1.86014	1.0448	1.79899	0.68481	0.494356	0.772381	0.721224	0.759191	0.805908	0.91572	1.03779
mmu-miR-676-4386776	1.01566	0.970812	1.01419	0.949072	2.6622	1.4831	0.859801	0.606074	0.799133	0.842217	0.723388	0.822538	0.906324	1.01932	0.552601
mmu-miR-708-4395452	1.06923	0.867958	1.07753	0.94979	2.69126	1.49067	0.915689	0.746238	0.892913	0.30736	0.553229	0.313924	0.300402	0.371737	0.41274
mmu-miR-744-4395435	1.32808	0.72029	1.04537	1.36206	7.54939	1.05277	0.936802	1.22388	1.15859	0.309282	0.276296	0.314115	0.309642	0.380374	0.426916
mmu-miR-7a-4378130	0.775098	0.898623	1.43571	0.673882	1.78569	2.07799	1.04843	1.01327	0.640911	0.1949	0.357826	0.196976	0.389838	0.494965	0.537799
mmu-miR-7b-4395685	0.821507	1.0015	1.21546	1.3466	1.8232	2.0873	0.937886	1.0311	0.773545	0.361943	0.690781	0.361532	0.395411	0.447072	0.503029
mmu-miR-872-4395375	1.16342	0.792801	1.08418	0.946119	2.7063	1.46704	1.0959	0.683456	0.877533	0.421655	0.385478	0.438578	0.424584	0.521441	0.573243
mmu-miR-92a-4373013	1.1799	1.17994	0.718281	1.36069	1.88288	1.05559	1.09558	0.552861	0.913586	0.432279	0.387343	0.441509	0.858495	0.530608	0.575076
mmu-miR-93-4373302	1.07685	0.824081	1.12687	0.943578	1.30217	1.48841	0.771301	0.880196	0.836434	0.428067	0.395033	0.213965	0.42744	0.262822	0.290193
mmu-miR-9-4373285	1.18043	0.882972	0.959428	0.952548	2.69318	1.4904	1.16541	1.04431	1.1785	0.787894	0.706403	0.79993	0.814054	0.970025	1.0744
mmu-miR-98-4373009	0.699538	0.6691	2.13647	0.951711	2.66993	1.50574	1.06565	1.21423	1.23428	0.569973	0.516765	0.272604	0.668364	0.656128	0.729449
mmu-miR-99a-4373008	1.25601	0.826317	0.96352	1.99627	1.36927	1.52547	0.702015	0.783463	0.719173	0.671413	0.628152	0.68337	0.701246	0.832188	0.925461
mmu-miR-99b-4373007	1.11547	0.7594	1.18051	1.38765	1.82921	1.67147	0.994488	0.775063	0.798507	2.02008	1.88714	1.97274	2.13616	2.43247	2.7038
rno-miR-1-4395765	1.18995	0.534	1.57373	0.335852	0.914144	0.509812	0.662173	1.02068	0.987984	0.275964	0.248667	0.267854	0.309801	0.679247	0.372403
rno-miR-219-2-3p-4395501	0.94251	0.865125	1.22641	0.954486	1.2929	0.723154	1.25466	0.597119	0.453716	0.858364	0.368359	0.830101	0.84729	0.484897	0.571267
rno-miR-345-3p-4395762	1.67711	0.66679	0.894229	1.37343	0.929697	1.0462	0.7086	0.940168	1.73499	0.426874	0.792857	0.426185	0.453064	0.518373	0.581004
rno-miR-381-4381102	1.50494	0.865912	0.767372	0.953307	1.29632	1.48379	1.2262	1.06055	0.973105	0.668411	0.592219	0.329122	0.647537	0.393824	0.43345
rno-miR-532-5p-4395752	1.0533	0.44872	2.1158	0.910068	0.585486	1.37014	0.760396	1.09865	1.02437	10.0466	8.40423	3.87537	4.83801	11.961	6.7645
rno-miR-758-4395180	1.37672	0.450239	1.61328	0.969226	2.6751	1.50732	0.968954	1.21581	1.20012	0.325704	0.302243	0.318789	0.326152	0.392827	0.433077
